# Supplementary material for: Absence of single nucleotide polymorphisms (SNPs) in the open reading frame (ORF) of the prion protein gene (PRNP) in a large sampling of various chicken breeds
Source: BMC Genomics. 2019 Dec 3;20:922. doi: 10.1186/s12864-019-6315-8 (PMC6892216; doi:10.1186/s12864-019-6315-8)
Supplement: Supplementary file 1 — Additional file 1. Sanger sequencing data of chicken PRNP gene in Dekalb White, Ross, Ogolgye and Korean native chicken. [file 12864_2019_6315_MOESM1_ESM.txt]

>Seq1 [Gallus gallus] Dekalb White 1
GAAAGGGTGGTGAGGAGGAGGAGGAGGACGGCGAGCCAGGTGTCAGCAGG
GTGCAGCTGGATGCCCGAGGCCAGGCGGTACTCGCGGTACTGCTGCACGC
ACATCTCGCGGATCACCTTCGTCACCACTTTGTTCTCCATCTCCACCTCC
GTTTGGTTTGCTGCCGCCACAGCCTCGGAGGTGTTCTTCTTGGCAGCAGG
GCCAATGCTGTACTCAGTCACTGTGATGTTAAAGCAATCGGCCACGAAGA
CGTCCTGTGGCACGGGGCTGCTGTAATCCCGGTAGTAAACCCGGTTGGGA
TAACGCGCCGAGTTCTCACTCCACCATCGGTACTCATCGGGGCTATCGAA
GTGGTAGTTCATCCCTGACATAACGCGCCCCATGGCGTAGCCCCCCAAGC
CCCCCACCACAGCACCCGCCGCTGCTGCCCCCGCCACGTGCTTGAAGTTG
GTTTTGGGGGGTTTCCATGGCTTCTGGTTGTGGTAACTTCCTCCGCTGGA
TGGGTTGTAGCCTTGACCCCAGCCTGGGTAACCTGGGTTATGGGGGTAGC
CAGGGTTCTGGGGGTAGCCGGGGTTATGGGGATAGCCAGGGTTGGTGGGG
GTACCCTGGGTTATGGGGGGTACCCTGGGTTATGGGGGTACCCTGGGTTA
TGAAGGTAACCCGGCTGGCGGGGGTAACTGGGCTGGCGATGGCTCCCGGC
GCCCCAACCCCCACCACTGGGTTTGCCTTTGCCCTTCTTGAAAAAGGCCA
AAATCGGTGCAGGCGGCGAGCAGCAGGGCCAGCAGGCAGCAGGTGGTGAG
GAGCCTAGCCATGGCTGCGGGCATAAGGACACACACTGTTAGGGCAGTGA
GCAGAGACCCCCCTCCCACCCCCACCCCCACTGCGAGCATCACAAAAATC
TTCCACGAATAGACCCCATCCCAAAAAAAAAAAGAGGGGAGGAGA

>Seq2 [Gallus gallus] Dekalb White 2
CAATCAAGTTGCATGGCAAAAAGGGTGGTGAGGAGGAGGAGGAGGACGGC
GAGCCAGGTGTCAGCAGGGTGCAGCTGGATGCCCGAGGCCAGGCGGTACT
CGCGGTACTGCTGCACGCACATCTCGCGGATCACCTTCGTCACCACTTTG
TTCTCCATCTCCACCTCCGTTTGGTTTGCTGCCGCCACAGCCTCGGAGGT
GTTCTTCTTGGCAGCAGGGCCAATGCTGTACTCAGTCACTGTGATGTTAA
AGCAATCGGCCACGAAGACGTCCTGTGGCACGGGGCTGCTGTAATCCCGG
TAGTAAACCCGGTTGGGATAACGCGCCGAGTTCTCACTCCACCATCGGTA
CTCATCGGGGCTATCGAAGTGGTAGTTCATCCCTGACATAACGCGCCCCA
TGGCGTAGCCCCCCAAGCCCCCCACCACAGCACCCGCCGCTGCTGCCCCC
GCCACGTGCTTGAAGTTGGTTTTGGGGGGTTTCCATGGCTTCTGGTTGTG
GTAACTTCCTCCGCTGGATGGGTTGTAGCCTTGACCCCAGCCTGGGTAAC
CTGGGTTATGGGGGTAGCCAGGGTTCTGGGGGTAGCCGGGGTTATGGGGA
TAGCCAGGGTTGTGGGGGTACCCTGGGTTAATGGGGGTACCCTGGGTTTA
TGAGGGGTACCCCGGGTGATGAGGGGTAGCCGGGCTGGGCGAGGGCTCCT
GGGGTCCCAATGCCCACCGGTGGGCTTGCCTTTGCCCTTGTTGTAGACGT
TGACCTTCGTGCAGACGGCGACCTCCATGCACACCACGAAGCACGTGGTG
AGGAGGCTACACGTGGCTGCGGAGCATAACGACACACACTGTTATGGCAG

>Seq3 [Gallus gallus] Dekalb White 3
GGGTCGGCGGCATCCATCAGTGCATGGCAAAAGGGTGGTGAGGAGGAGGA
GGAGGACGGCGAGCCAGGTGTCAGCAGGGTGCAGCTGGATGCCCGAGGCC
AGGCGGTACTCGCGGTACTGCTGCACGCACATCTCGCGGATCACCTTCGT
CACCACTTTGTTCTCCATCTCCACCTCCGTTTGGTTTGCTGCCGCCACAG
CCTCGGAGGTGTTCTTCTTGGCAGCAGGGCCAATGCTGTACTCAGTCACT
GTGATGTTAAAGCAATCGGCCACGAAGACGTCCTGTGGCACGGGGCTGCT
GTAATCCCGGTAGTAAACCCGGTTGGGATAACGCGCCGAGTTCTCACTCC
ACCATCGGTACTCATCGGGGCTATCGAAGTGGTAGTTCATCCCTGACATA
ACGCGCCCCATGGCGTAGCCCCCCAAGCCCCCCACCACAGCACCCGCCGC
TGCTGCCCCCGCCACGTGCTTGAAGTTGGTTTTGGGGGGTTTCCATGGCT
TCTGGTTGTGGTAACTTCCTCCGCTGGATGGGTTGTAGCCTTGACCCCAG
CCTGGGTAACCTGGGTTATGGGGGTAGCCAGGGTTCTGGGGGTAGCCGGG
GTTATGGGGATAGCCAGGGTTGTGGGGGTACCCTGGGTTATGGGGGTACC
CTGGGTTATGGGGGTACCCTGGGTTATGAGGGTAGCCCGGCTGGCGGGGG
TAGCTGGGCTGGCGATGGCTCCCGGCGCCCCAACCCCCACCACTGGGTTT
GCCTTTGCCCTTCTTGGAGAGGGCGACGTCGGTGCAGGCGGCGAGCAGCA
GGGCCAGCAGGCAGCAGGTGGGTGAGGAGCCTAGCCATGGCTGCGGGCAT
AAGGACACACACTGTTAGGGCAGTGAGCAGAGACCCCCCTCCCACCCCCA
CCCCCACTGCGAGCATCACAAAAATCTTCCACCGAATCAGCAGCTTTTCC
CAAAAAAATTGTTGTTGGGTGTGTG


>Seq4 [Gallus gallus] Dekalb White 4
TGGAACGCAGGCATCCATCAGTGCATGGCAAAAGGGTGGTGAGGAGGAGG
AGGAGGACGGCGAGCCAGGTGTCAGCAGGGTGCAGCTGGATGCCCGAGGC
CAGGCGGTACTCGCGGTACTGCTGCACGCACATCTCGCGGATCACCTTCG
TCACCACTTTGTTCTCCATCTCCACCTCCGTTTGGTTTGCTGCCGCCACA
GCCTCGGAGGTGTTCTTCTTGGCAGCAGGGCCAATGCTGTACTCAGTCAC
TGTGATGTTAAAGCAATCGGCCACGAAGACGTCCTGTGGCACGGGGCTGC
TGTAATCCCGGTAGTAAACCCGGTTGGGATAACGCGCCGAGTTCTCACTC
CACCATCGGTACTCATCGGGGCTATCGAAGTGGTAGTTCATCCCTGACAT
AACGCGCCCCATGGCGTAGCCCCCCAAGCCCCCCACCACAGCACCCGCCG
CTGCTGCCCCCGCCACGTGCTTGAAGTTGGTTTTGGGGGGTTTCCATGGC
TTCTGGTTGTGGTAACTTCCTCCGCTGGATGGGTTGTAGCCTTGACCCCA
GCCTGGGTAACCTGGGTTATGGGGGTAGCCAGGGTTCTGGGGGTAGCCGG
GGTTATGGGGATAGCCAGGGTTGTGGGGGTACCCTGGGTTATGGGGGTAC
CCTGGGTTATGAGGGTACCCTGGCTGATGAGGGTAGCTGGGCTGGCGATG
GCACCTGGCGTGCCAATGGCTACCAGTGGGTTTGCCTTTGCCATTCTTGT
AGACGGCGACCTTCTTGCAGACGGCGACCACCATGCACACCACGAACAAC
GTGGTGAGGAGGCTACACGTGGCTACGAGCATAACGATGCATACTGTTAT
GACGACGAGCACAGACACGGCTCTGACCACAGACCCACTGCGAGCATCAC
AAAAATCTGCCAGCGAAACAAAATTTTTTCCCAAAAATCAGCGAACTTTC
CCAAAAATAAAGTAA

>Seq5 [Gallus gallus] Dekalb White 5
CGGGCCGGCATCCATCAGTGCATGGCAAAAGGGTGGTGAGGAGGAGGAGG
AGGACGGCGAGCCAGGTGTCAGCAGGGTGCAGCTGGATGCCCGAGGCCAG
GCGGTACTCGCGGTACTGCTGCACGCACATCTCGCGGATCACCTTCGTCA
CCACTTTGTTCTCCATCTCCACCTCCGTTTGGTTTGCTGCCGCCACAGCC
TCGGAGGTGTTCTTCTTGGCAGCAGGGCCAATGCTGTACTCAGTCACTGT
GATGTTAAAGCAATCGGCCACGAAGACGTCCTGTGGCACGGGGCTGCTGT
AATCCCGGTAGTAAACCCGGTTGGGATAACGCGCCGAGTTCTCACTCCAC
CATCGGTACTCATCGGGGCTATCGAAGTGGTAGTTCATCCCTGACATAAC
GCGCCCCATGGCGTAGCCCCCCAAGCCCCCCACCACAGCACCCGCCGCTG
CTGCCCCCGCCACGTGCTTGAAGTTGGTTTTGGGGGGTTTCCATGGCTTC
TGGTTGTGGTAACTTCCTCCGCTGGATGGGTTGTAGCCTTGACCCCAGCC
TGGGTAACCTGGGTTATGGGGGTAGCCAGGGTTCTGGGGGTAGCCGGGGT
TATGGGGATAGCCAGGGTTGTGGGGGTACCCTGGGTTATGGGGGTACCCT
GGGTTATGAGGGTACCCTGGCTGATGAGGGTAGCTGGGCTGGCGATGGCT
CCTGGCGTGCCAACGGCTACCAGTGGGTTTGCCTTTGCCATTGTTGTAGA
CGTCGACCTCCGTGCAGACGGCGACCACCATGCACACCACGAACCACGTG
GTGAGGAGGCTACACGTGGCTACGAGCATAACGATGCACACTGTTATGAC
GATGAGCACAGACCCGGCTCTGACCACAGACCCACTGCGAGCATCACAAA
AATCTGCCACCGTAATCAGAATTCCTCCCCAAAAATCAGCGTTTCTTCCA
AAAATTGTTTTGTGGGGTGTGGTTGGTTT


>Seq6 [Gallus gallus] Dekalb White 6
CTTATTGTTTGCATCCATCAGTGCATGGCAAAAGGGTGGTGAGGAGGAGG
AGGAGGACGGCGAGCCAGGTGTCAGCAGGGTGCAGCTGGATGCCCGAGGC
CAGGCGGTACTCGCGGTACTGCTGCACGCACATCTCGCGGATCACCTTCG
TCACCACTTTGTTCTCCATCTCCACCTCCGTTTGGTTTGCTGCCGCCACA
GCCTCGGAGGTGTTCTTCTTGGCAGCAGGGCCAATGCTGTACTCAGTCAC
TGTGATGTTAAAGCAATCGGCCACGAAGACGTCCTGTGGCACGGGGCTGC
TGTAATCCCGGTAGTAAACCCGGTTGGGATAACGCGCCGAGTTCTCACTC
CACCATCGGTACTCATCGGGGCTATCGAAGTGGTAGTTCATCCCTGACAT
AACGCGCCCCATGGCGTAGCCCCCCAAGCCCCCCACCACAGCACCCGCCG
CTGCTGCCCCCGCCACGTGCTTGAAGTTGGTTTTGGGGGGTTTCCATGGC
TTCTGGTTGTGGTAACTTCCTCCGCTGGATGGGTTGTAGCCTTGACCCCA
GCCTGGGTAACCTGGGTTATGGGGGTAGCCAGGGTTCTGGGGGTAGCCGG
GGTTATGGGGATAGCCAGGGTTGTGGGGGTACCCTGGGTTATGGGGGTAC
CCTGGGTTATGAGGGTAGCCCGGCTGGCGGGGGTAGCTGGGCTGGCGATG
GCTCCCGGCGCCCCAACCCCCACCACTGGGTTTGCCTTTGCCCTTCTTGG
AGAGGGCGACGTCGGTGCAGCGGCGAGCAGCAGGGCCAGCAGCAGCAGTG
GTGAGGAGCCTAGCCATGGCTGCGGGCATAAGACACACACTGTTAGGGCA

>Seq7 [Gallus gallus] Dekalb White 7
GAGGACGGCAGCATCCATCAGTGCATGGCAAAAGGGTGGTGAGGAGGAGG
AGGAGGACGGCGAGCCAGGTGTCAGCAGGGTGCAGCTGGATGCCCGAGGC
CAGGCGGTACTCGCGGTACTGCTGCACGCACATCTCGCGGATCACCTTCG
TCACCACTTTGTTCTCCATCTCCACCTCCGTTTGGTTTGCTGCCGCCACA
GCCTCGGAGGTGTTCTTCTTGGCAGCAGGGCCAATGCTGTACTCAGTCAC
TGTGATGTTAAAGCAATCGGCCACGAAGACGTCCTGTGGCACGGGGCTGC
TGTAATCCCGGTAGTAAACCCGGTTGGGATAACGCGCCGAGTTCTCACTC
CACCATCGGTACTCATCGGGGCTATCGAAGTGGTAGTTCATCCCTGACAT
AACGCGCCCCATGGCGTAGCCCCCCAAGCCCCCCACCACAGCACCCGCCG
CTGCTGCCCCCGCCACGTGCTTGAAGTTGGTTTTGGGGGGTTTCCATGGC
TTCTGGTTGTGGTAACTTCCTCCGCTGGATGGGTTGTAGCCTTGACCCCA
GCCTGGGTAACCTGGGTTATGGGGGTAGCCAGGGTTCTGGGGGTAGCCGG
GGTTATGGGGATAGCCAGGGTTGTGGGGGTACCCTGGGTTATGGGGGTAC
CCTGGGTTATGAGGGTACCCCGGCTGATGAGGGTAGCTGGGCTGGCGATG
GCTCCCGGCGTGCCAACGGCCACCACTGGGTTTGCCTTTGCCCTTCTTGG
AGACGGCGACCTCCGTGCAGACGGCGACCACCATGCCCACCACGCACCAC
GTGGTGAGGAGCCTACACATGGCTGCGAGCATAAGGACACACACTGTTAT
GGCAATGAACACAGACACCCCTCTGACCACACACCCACTGCGAGCATCAC
AAAAATCTTCCACTGAAATAAGATTTTTCCCCAAAAATAAGCTCTCGTCC
CAAATTAGTGGTGTGTTCTTAGAGGAGAT

>Seq8 [Gallus gallus] Dekalb White 8
GCGGACGGAGGCATCCATCAGTGCATGGCAAAAGGGTGGTGAGGAGGAGG
AGGAGGACGGCGAGCCAGGTGTCAGCAGGGTGCAGCTGGATGCCCGAGGC
CAGGCGGTACTCGCGGTACTGCTGCACGCACATCTCGCGGATCACCTTCG
TCACCACTTTGTTCTCCATCTCCACCTCCGTTTGGTTTGCTGCCGCCACA
GCCTCGGAGGTGTTCTTCTTGGCAGCAGGGCCAATGCTGTACTCAGTCAC
TGTGATGTTAAAGCAATCGGCCACGAAGACGTCCTGTGGCACGGGGCTGC
TGTAATCCCGGTAGTAAACCCGGTTGGGATAACGCGCCGAGTTCTCACTC
CACCATCGGTACTCATCGGGGCTATCGAAGTGGTAGTTCATCCCTGACAT
AACGCGCCCCATGGCGTAGCCCCCCAAGCCCCCCACCACAGCACCCGCCG
CTGCTGCCCCCGCCACGTGCTTGAAGTTGGTTTTGGGGGGTTTCCATGGC
TTCTGGTTGTGGTAACTTCCTCCGCTGGATGGGTTGTAGCCTTGACCCCA
GCCTGGGTAACCTGGGTTATGGGGGTAGCCAGGGTTCTGGGGGTAGCCGG
GGTTATGGGGATAGCCAGGGTTGTGGGGGTACCCTGGGTTATGGGGGTAC
CCTGGGTTATGAGGGTAGCCCGGCTGGCGGGGGTAGCTGGGCTGGCGATG
GCTCCCGGCGCCCCAACCCCCACCACTGGGTTTGCCTTTGCCCTTCTTGG
AGAGGGCGACGTCGGTGCAGGCGGCGAGCAGCAGGGCCAGCAGGCAGCAG
GTGGTGAGGAGCCTAGCCATGGCTGCGGGCATAAGGACACACACTGTTAG
GGCAGTGAGCAGAGACCCCCCTCCCACCCCCACCCCCACTGCGAGCATCA
CAAAAATCTTCCACCGAATAGCCTCCCCTTCCCCAAAAAAAGGGGGGGG

>Seq9 [Gallus gallus] Dekalb White 9
GCGGGGGCATCCATCAGTGCATGGCAAAAGGGTGGTGAGGAGGAGGAGGA
GGACGGCGAGCCAGGTGTCAGCAGGGTGCAGCTGGATGCCCGAGGCCAGG
CGGTACTCGCGGTACTGCTGCACGCACATCTCGCGGATCACCTTCGTCAC
CACTTTGTTCTCCATCTCCACCTCCGTTTGGTTTGCTGCCGCCACAGCCT
CGGAGGTGTTCTTCTTGGCAGCAGGGCCAATGCTGTACTCAGTCACTGTG
ATGTTAAAGCAATCGGCCACGAAGACGTCCTGTGGCACGGGGCTGCTGTA
ATCCCGGTAGTAAACCCGGTTGGGATAACGCGCCGAGTTCTCACTCCACC
ATCGGTACTCATCGGGGCTATCGAAGTGGTAGTTCATCCCTGACATAACG
CGCCCCATGGCGTAGCCCCCCAAGCCCCCCACCACAGCACCCGCCGCTGC
TGCCCCCGCCACGTGCTTGAAGTTGGTTTTGGGGGGTTTCCATGGCTTCT
GGTTGTGGTAACTTCCTCCGCTGGATGGGTTGTAGCCTTGACCCCAGCCT
GGGTAACCTGGGTTATGGGGGTAGCCAGGGTTCTGGGGGTAGCCGGGGTT
ATGGGGATAACCAGGGTTGTGGGGGTACCCTGGGTTATGGGGGGTCCCTG
AGATAGGAAATGAAAGTAGAGGAGGGGAGAAATAGTGGAGGCTATGATGC
AGGAGGCCTAAAATTAAGCGAGGGGGTGAGATATGCAAGTGTATTAAAGG
AAGGATAAGGCTAGAGATTTTATGAAGATTAGCATAAGAAAAG

>Seq10 [Gallus gallus] Dekalb White 10
GTGGACGGCAGCATCCATCAGTGCATGGCAAAAGGGTGGTGAGGAGGAGG
AGGAGGACGGCGAGCCAGGTGTCAGCAGGGTGCAGCTGGATGCCCGAGGC
CAGGCGGTACTCGCGGTACTGCTGCACGCACATCTCGCGGATCACCTTCG
TCACCACTTTGTTCTCCATCTCCACCTCCGTTTGGTTTGCTGCCGCCACA
GCCTCGGAGGTGTTCTTCTTGGCAGCAGGGCCAATGCTGTACTCAGTCAC
TGTGATGTTAAAGCAATCGGCCACGAAGACGTCCTGTGGCACGGGGCTGC
TGTAATCCCGGTAGTAAACCCGGTTGGGATAACGCGCCGAGTTCTCACTC
CACCATCGGTACTCATCGGGGCTATCGAAGTGGTAGTTCATCCCTGACAT
AACGCGCCCCATGGCGTAGCCCCCCAAGCCCCCCACCACAGCACCCGCCG
CTGCTGCCCCCGCCACGTGCTTGAAGTTGGTTTTGGGGGGTTTCCATGGC
TTCTGGTTGTGGTAACTTCCTCCGCTGGATGGGTTGTAGCCTTGACCCCA
GCCTGGGTAACCTGGGTTATGGGGGTAGCCAGGGTTCTGGGGGTAGCCGG
GGTTATGGGGATAGCCAGGGTTGGTGGGGGTACCCTGGGTTATTGGGGGT
ACCCTGGGTTATGGGGGGTACCCTGGGTTATGAAGGGAACCCCGGCTGGC
GGGGGGTAGCTGGGCTGGCCAATGGCTCCCGGCGCCCCAACCCCCACCAC
TGGGGTTTGCCTTTGCCCTTCTTGGAGAGGGCGACGTCGGTGCAGGCGGC
GAGCAGCAGGGCCAGCAGGCAGCAGGGGGGTGAGGAGCCTAGCCATGGCT
GCGGGCATAAGGACACACACTGTTAGGGCAGTGAGCAGAGACCCCCCTCC
CACCCCCACCCCCACTGCGAGCATCACAAAATCCTCCACGAAGAAAATAT
TTCCACAAAAAAAAAAAAAGTGGGGGTTGTTTTCA

>Seq11 [Gallus gallus] Dekalb White 11
GTGGACGCGCATCCATCAGTGCATGGCAAAGGGTGGTGAGGAGGAGGAAG
GAAGGACGGCGAGCCAGGTGTCAGCAGGGTGCAGCTGGATGCCCGAGGCC
AGGCGGTACTCGCGGTACTGCTGCACGCACATCTCGCGGATCACCTTCGT
CACCACTTTGTTCTCCATCTCCACCTCCGTTTGGTTTGCTGCCGCCACAG
CCTCGGAGGTGTTCTTCTTGGCAGCAGGGCCAATGCTGTACTCAGTCACT
GTGATGTTAAAGCAATCGGCCACGAAGACGTCCTGTGGCACGGGGCTGCT
GTAATCCCGGTAGTAAACCCGGTTGGGATAACGCGCCGAGTTCTCACTCC
ACCATCGGTACTCATCGGGGCTATCGAAGTGGTAGTTCATCCCTGACATA
ACGCGCCCCATGGCGTAGCCCCCCAAGCCCCCCACCACAGCACCCGCCGC
TGCTGCCCCCGCCACGTGCTTGAAGTTGGTTTTGGGGGGTTTCCATGGCT
TCTGGTTGTGGTAACTTCCTCCGCTGGATGGGTTGTAGCCTTGACCCCAG
CCTGGGTAACCTGGGTTATGGGGGTAGCCAGGGTTCTGGGGGTAGCCGGG
GTTATGGGGATAGCCAGGGTTGTTGGGGGTACCCTGGGTTATTGGGGGTA
CCCTGGGTTATGGGGGGAACCCGGGTTGCCGGGGGTACCTGGGCTGGCGA
GGGTTCCGGGCCCGCCAACGGCTACCAGTGGGTTTGCCTTTGCCCTTGTT
GTAGAGGGCGACCTTCGTTGCAGACGGCAACCACCATGGCCAGCAGGCAG
CAGGGGGGTGAGGAGCCTAGCCGTGGCTGCGGAGCATAACGACACACACT
GGTCATGGCAGTCGAGCAGAGACCCCCCTACCGACCCACAGACCCCACTG
CGGAGCATCACAAAAATCTTCCAGCGAATAGAATTTTTTTCCCCAAAAAA
ATAGGGGGGGGTCCACAAAAAAAAAGGCCCCGGGCGGGCCCGGGGCCGCC
CCCGCCGCCCGTCCCCAGCCCCCCTCCCCCGCCT

>Seq12 [Gallus gallus] Dekalb White 12
GTGGACGCAGCATCCATCAGTGCATGGCAAAGGGTGGTGAGGAGGAGGAA
GGAGGACGGCGAGCCAGGTGTCAGCAGGGTGCAGCTGGATGCCCGAGGCC
AGGCGGTACTCGCGGTACTGCTGCACGCACATCTCGCGGATCACCTTCGT
CACCACTTTGTTCTCCATCTCCACCTCCGTTTGGTTTGCTGCCGCCACAG
CCTCGGAGGTGTTCTTCTTGGCAGCAGGGCCAATGCTGTACTCAGTCACT
GTGATGTTAAAGCAATCGGCCACGAAGACGTCCTGTGGCACGGGGCTGCT
GTAATCCCGGTAGTAAACCCGGTTGGGATAACGCGCCGAGTTCTCACTCC
ACCATCGGTACTCATCGGGGCTATCGAAGTGGTAGTTCATCCCTGACATA
ACGCGCCCCATGGCGTAGCCCCCCAAGCCCCCCACCACAGCACCCGCCGC
TGCTGCCCCCGCCACGTGCTTGAAGTTGGTTTTGGGGGGTTTCCATGGCT
TCTGGTTGTGGTAACTTCCTCCGCTGGATGGGTTGTAGCCTTGACCCCAG
CCTGGGTAACCTGGGTTATGGGGGTAGCCAGGGTTCTGGGGGTAGCCGGG
GTTATGGGGATAGCCAGGGTTGGGGGGGTACCCTGGGTTATGGGGGGACC
CTGGGTTATGGGGGGTACCCGGGTTGAGGGGGGTAGCTGGGCTGGCGAGG
GCTCCCGGCGTCCCAACGGCTACCAGTGGGTTTGCCTTTGCCCTTCTGGG
AGAGGGCGACGTCCGTGCAGACGGCGACCACCATGCCCACCACGCACCAG
GTGGTGAGGAGCCTACCCATGGCTGCGAGCATAACGACACACACTGTTAT
GGCAGTGAGCACAGACACCGCTCCCACCCACACACCCACTGCGAGCATCA
CAAAAATCTTCCAACGAATCAGATTTTTCTCCAAAAATTTACCCCGTTCC
CCAAAAAAATTTACCCTTCGCGCCTGTCTCTCCTTCACAGATATGCCATT
CTAA

>Seq13 [Gallus gallus] Dekalb White 13
GCGTCGGCCGCATCCATCAGTGCATGGCAAAAGGGTGGTGAAGGAAGGAA
GGAAGGAAGGACGGCGAGCCAGGTGTCAGCAGGGTGCAGCTTGGATGCCC
GAGGCCAGGCGGTACTCGCGGTACTGCTGCACGCACATCTCGCGGATCAC
CTTCGTCACCACTTTGTTCTCCATCTCCACCTCCGTTTGGTTTGCTGCCG
CCACAGCCTCGGAGGTGTTCTTCTTGGCAGCAGGGCCAATGCTGTACTCA
GTCACTGTGATGTTAAAGCAATCGGCCACGAAGACGTCCTGTGGCACGGG
GCTGCTGTAATCCCGGTAGTAAACCCGGTTGGGATAACGCGCCGAGTTCT
CACTCCACCATCGGTACTCATCGGGGCTATCGAAGTGGTAGTTCATCCCT
GACATAACGCGCCCCATGGCGTAGCCCCCCAAGCCCCCCACCACAGCACC
CGCCGCTGCTGCCCCCGCCACGTGCTTGAAGTTGGTTTTGGGGGGTTTCC
ATGGCTTCTGGTTGTGGTAACTTCCTCCGCTGGATGGGTTGTAGCCTTGA
CCCCAGCCTGGGTAACCTGGGTTATGGGGGTAGCCAGGGTTCTGGGGGTA
GCCGGGGTTATGGGGATAGCCAGGGTTGGTGGGGGTACCCTGGGTTATGG
GGGGTACCCTGGGTTATGGGGGGTAACCCGGGTTGCCGGGGGTAACCCGG
GCTGGCGAAGGGTTCCCGGGCCCCCAAACGCCACCAGTGGGGTTTGCCCT
TGCCCCTCGTGGGAGACGGCGACCTTCGTGCAAGACGGCGAACCACCATG
GCCCACCACGCAGCAAGGTGGGTCAGGAAGCCAACCCATGGGTTGCGGAG
CATAAACGACACACTACTGGTCATGGCAGATCGACCACAGACCCCCGCTA
CCGACCCCCACACCCCACTTGCCAGCATCACAAAAATCTTCCACATATAG
ACATCTTTCCCCACAAAAAAAAATTTGGGCTTCATAAAAAAAAAAAAAAG
GGTGGGGTCCTTCGCCCCCCCGCCCTTTCCCTCCCCTGCACGTGCCCCTT
CCCCCATTTCCCTCCTCACACATTTACCCT

>Seq14 [Gallus gallus] Dekalb White 14
GTGGACGGCGCATCCATCAGTGCATGGCAAAGGGTGGTGAGGAGGAGGAG
GAGGACGGCGAGCCAGGTGTCAGCAGGGTGCAGCTGGATGCCCGAGGCCA
GGCGGTACTCGCGGTACTGCTGCACGCACATCTCGCGGATCACCTTCGTC
ACCACTTTGTTCTCCATCTCCACCTCCGTTTGGTTTGCTGCCGCCACAGC
CTCGGAGGTGTTCTTCTTGGCAGCAGGGCCAATGCTGTACTCAGTCACTG
TGATGTTAAAGCAATCGGCCACGAAGACGTCCTGTGGCACGGGGCTGCTG
TAATCCCGGTAGTAAACCCGGTTGGGATAACGCGCCGAGTTCTCACTCCA
CCATCGGTACTCATCGGGGCTATCGAAGTGGTAGTTCATCCCTGACATAA
CGCGCCCCATGGCGTAGCCCCCCAAGCCCCCCACCACAGCACCCGCCGCT
GCTGCCCCCGCCACGTGCTTGAAGTTGGTTTTGGGGGGTTTCCATGGCTT
CTGGTTGTGGTAACTTCCTCCGCTGGATGGGTTGTAGCCTTGACCCCAGC
CTGGGTAACCTGGGTTATGGGGGTAGCCAGGGTTCTGGGGGTAGCCGGGG
TTATGGGGATAGCCAGGGTTGTGGGGGTACCCTGGGTTATGGGGGTACCC
TGGGTTATGAGGGTACCCCGGGTTGTGAGGGTAGCTGGGCTGGCGATGGC
TCCCGGGGTCCCAACGGCCACCAGTGGGTTTGCCTTTGCCATTGTTGTAG
ACGTCGACCTTCGTGCAGACGGCGACCACCATGGACACCACGAACCACGT
GGTGAGGAGGCTACCCGTGGCTGACGAGCATAACGACACACACTGTTATG
ACAATGAGCACAGACACCGCTCCGACCACAGACCCACTGCGAGCATCACA
AAATCTGCCAGCGAATAGACTTTTTTCCCAAAAAAAAGGGGGGTTTCCCA
AAAAAAATTTGTGTGCTGTTTTTA

>Seq15 [Gallus gallus] Dekalb White 15
GAGGCCGGCAGCATCCATCAGTGCATGGCAAAAGGGTGGTGTAGGTAAGG
TAAGGTAAGGTAGGACGGCGAGCCAGGTGTCAGCAGGGTGCAGCTGGATG
CCCGAGGCCAGGCGGTACTCGCGGTACTGCTGCACGCACATCTCGCGGAT
CACCTTCGTCACCACTTTGTTCTCCATCTCCACCTCCGTTTGGTTTGCTG
CCGCCACAGCCTCGGAGGTGTTCTTCTTGGCAGCAGGGCCAATGCTGTAC
TCAGTCACTGTGATGTTAAAGCAATCGGCCACGAAGACGTCCTGTGGCAC
GGGGCTGCTGTAATCCCGGTAGTAAACCCGGTTGGGATAACGCGCCGAGT
TCTCACTCCACCATCGGTACTCATCGGGGCTATCGAAGTGGTAGTTCATC
CCTGACATAACGCGCCCCATGGCGTAGCCCCCCAAGCCCCCCACCACAGC
ACCCGCCGCTGCTGCCCCCGCCACGTGCTTGAAGTTGGTTTTGGGGGGTT
TCCATGGCTTCTGGTTGTGGTAACTTCCTCCGCTGGATGGGTTGTAGCCT
TGACCCCAGCCTGGGTAACCTGGGTTATGGGGGGAAGCCAGGGTCCGGGG
GGAACCGGGGGTAAGGGGAATAGCAAGGGTGGGGGGGGTACCTGGGGTTA
GGGGGGAACCTGGGGTAAGGAGGGTACCTCGGCTGGCAGGGGAAGCCGGG
CGGGCGATGTCTCCGGGCTGGCCAACGCTCACCGCTGCGGTAGCCTTAGC
ACTGCTTGTAGAGGTGCACGTCATGGAAAGGGTGAAGTCGAAAGGACCGG
AAAGCTAAAAGTGGTGATGAGCATAAGGTGGGCGAGCGGGCCAAATGACG
CACGCGGTCAGGGGGACTGAGCCAAGGACCGGCCGTCCACCACCCACCCC
CCACAGCCACCCTCAGCACAATTCGTACATATAAAACATCTACTACAACA
AAAAAAAAGTAAATACCGCAAGATACCTGAATAATTACAATAGTGTCTTT
TAAATAAGATAATTCTAATACCTAATCTATAATTTAAACATTACCTTAAA
GCCATTTACTCATAAAGGTATTTACTAATCATTTATTACCTGTT

>Seq16 [Gallus gallus] Dekalb White 16
GTGGACGGCAGCATCCATCAGTGCATGGCAAAAGGGTGGTGTAAGGTAAG
GTAAGGTAAGGTAAGGACGGCGTAAGCCAGGTGTCAGCAGGGTGCAGCTG
GATGCCCGAGGCCAGGCGGTACTCGCGGTACTGCTGCACGCACATCTCGC
GGATCACCTTCGTCACCACTTTGTTCTCCATCTCCACCTCCGTTTGGTTT
GCTGCCGCCACAGCCTCGGAGGTGTTCTTCTTGGCAGCAGGGCCAATGCT
GTACTCAGTCACTGTGATGTTAAAGCAATCGGCCACGAAGACGTCCTGTG
GCACGGGGCTGCTGTAATCCCGGTAGTAAACCCGGTTGGGATAACGCGCC
GAGTTCTCACTCCACCATCGGTACTCATCGGGGCTATCGAAGTGGTAGTT
CATCCCTGACATAACGCGCCCCATGGCGTAGCCCCCCAAGCCCCCCACCA
CAGCACCCGCCGCTGCTGCCCCCGCCACGTGCTTGAAGTTGGTTTTGGGG
GGTTTCCATGGCTTCTGGTTGTGGTAACTTCCTCCGCTGGATGGGTTGTA
GCCTTGACCCCAGCCTGGGTAACCTGGGTTATGGGGGTAGCCAGGGTTCT
GGGGGTAGCCGGGGTTATGGGGATAGCAGGGTTGGTGGGGGTACCCTGGG
TTATGGGGGGTACCCTGGGTTATGGGGGGGAACCCGGGTTGAGGGGGTAA
CCTGGGCTTGCCGAGGGTTCCCGGGGCCCCAACCGCTACCAGTGGGTTTG
CCTTTGCCCTTGTTGGAGAGGGCGACCTTCGTTGCAGGCGGCGACCACCA
TGGCCAGCAGGCAGCAAGGTGGTGAGGAGCCTACCCATGGCTGCGGAGCA
TAACGACACACACTGTTCATGACAGATGAGCACAGACCCCGCTACCGACC
CCCACACCCCACTGCGAGCATCACAAAAATCTTTCAACGAATCAGTATCT
CTCCCAAAAAATATTGGATGGTTTCGGATAAAAAGGGGTCCTGCTGGAGT
GTT


>Seq17 [Gallus gallus] Dekalb White 17
GTGGACGGCGCATCCATCAGTGCATGGCAAAAGGGTGGTGAGGTAGGTAG
GTAAGGTAAGGACGGCGTAGCCAGGTGTCAGCAGGGTGCAGCTGGATGCC
CGAGGCCAGGCGGTACTCGCGGTACTGCTGCACGCACATCTCGCGGATCA
CCTTCGTCACCACTTTGTTCTCCATCTCCACCTCCGTTTGGTTTGCTGCC
GCCACAGCCTCGGAGGTGTTCTTCTTGGCAGCAGGGCCAATGCTGTACTC
AGTCACTGTGATGTTAAAGCAATCGGCCACGAAGACGTCCTGTGGCACGG
GGCTGCTGTAATCCCGGTAGTAAACCCGGTTGGGATAACGCGCCGAGTTC
TCACTCCACCATCGGTACTCATCGGGGCTATCGAAGTGGTAGTTCATCCC
TGACATAACGCGCCCCATGGCGTAGCCCCCCAAGCCCCCCACCACAGCAC
CCGCCGCTGCTGCCCCCGCCACGTGCTTGAAGTTGGTTTTGGGGGGTTTC
CATGGCTTCTGGTTGTGGTAACTTCCTCCGCTGGATGGGTTGTAGCCTTG
ACCCCAGCCTGGGTAACCTGGGTTATGGGGGTAGCCAGGGTTCTGGGGGT
AGCCGGGGTTATGGGGATAGCCAGGGTTGGTGGGGGTACCCTGGGTTAAT
GGGGGTACCCTGGGTTATGGGGGTAACCCGGGTTGTGGGGGTAACTTGGC
TGGCGAAGGGTTCCGGGGCCCCCAACCCCACCAGTGGGTTTGCCTTTGCC
CTTCTTGGAGACGGCGACCTCCGTGCAGGCGGCGAGCACCAGGGCCAGCA
CGCACCACGTGGGTGAGGAGCCTAGCCATGGCTGCCGAGCATAAGGACAC
ACACTGGTCATGGCAGTGAGCAGAGACCCCGCTCCGACCCCCACACCCAC
TGCGAGCATCACAAAAATCTTCCAGCGAAACAGATTTTTTCCCAAAAAAA
TACGGGGCTTTCCCCACAAAAATTTAATTATTTTTTCTTTT

>Seq18 [Gallus gallus] Dekalb White 18
GTGGACGGCAGCATCCATCAGTGCATGGCAAAAGGGTGGTGAGGAGGAGG
AGGAGGACGGCGAGCCAGGTGTCAGCAGGGTGCAGCTGGATGCCCGAGGC
CAGGCGGTACTCGCGGTACTGCTGCACGCACATCTCGCGGATCACCTTCG
TCACCACTTTGTTCTCCATCTCCACCTCCGTTTGGTTTGCTGCCGCCACA
GCCTCGGAGGTGTTCTTCTTGGCAGCAGGGCCAATGCTGTACTCAGTCAC
TGTGATGTTAAAGCAATCGGCCACGAAGACGTCCTGTGGCACGGGGCTGC
TGTAATCCCGGTAGTAAACCCGGTTGGGATAACGCGCCGAGTTCTCACTC
CACCATCGGTACTCATCGGGGCTATCGAAGTGGTAGTTCATCCCTGACAT
AACGCGCCCCATGGCGTAGCCCCCCAAGCCCCCCACCACAGCACCCGCCG
CTGCTGCCCCCGCCACGTGCTTGAAGTTGGTTTTGGGGGGTTTCCATGGC
TTCTGGTTGTGGTAACTTCCTCCGCTGGATGGGTTGTAGCCTTGACCCCA
GCCTGGGTAACCTGGGTTATGGGGGTAGCCAGGGTTCTGGGGGTAGCCGG
GGTTATGGGGATAGCCAGGGTTGGTGGGGGTACCCTGGGTTAAGGGGGGA
CCCTGGGTTAAGGAGGGTACCCGGGTTGACGGGGGTACCTGGGCTGGCGA
GGGTTCCTGGCCCGCCAATGGCTACCAGTGGGTTTGCCTTTGCCCTTGTG
GTAGAGGGCGACGTCCGTGCAGACGGCGACCACCATGGCCACCAGGAAGC
ACGTGGTGAGGAGCCTACCCGTGGCTACGAGCATAACGACACACACTGTT
ATGGCGATGAGCAGAGACACGGCTCTGACCACAGACCCACTGCGAGCATC
ACAAAAATCTTCCACATAACAGATTCTTTCACAAAAAAATTAGTTGCTTT
CCCTAAAAAAAATTGGGGAGTA


>Seq19 [Gallus gallus] Dekalb White 19
GTGACGGCCGCATCCATCAGTGCATGGCAAAAGGGTGGTGAAGGAAGGAA
GGAAGGAAGGACGGCGAGCCAGGTGTCAGCAGGGTGCAGCTGGATGCCCG
AAGGCCAGGCGGTACTCGCGGTACTGCTGCACGCACATCTCGCGGATCAC
CTTCGTCACCACTTTGTTCTCCATCTCCACCTCCGTTTGGTTTGCTGCCG
CCACAGCCTCGGAGGTGTTCTTCTTGGCAGCAGGGCCAATGCTGTACTCA
GTCACTGTGATGTTAAAGCAATCGGCCACGAAGACGTCCTGTGGCACGGG
GCTGCTGTAATCCCGGTAGTAAACCCGGTTGGGATAACGCGCCGAGTTCT
CACTCCACCATCGGTACTCATCGGGGCTATCGAAGTGGTAGTTCATCCCT
GACATAACGCGCCCCATGGCGTAGCCCCCCAAGCCCCCCACCACAGCACC
CGCCGCTGCTGCCCCCGCCACGTGCTTGAAGTTGGTTTTGGGGGGGTTTC
CATGGCTTCTGGTTGTGGTAACTTCCTCCGCTGGATGGGTTGTAGCCTTG
ACCCCAGCCTGGGTAACCTGGGTTATGGGGGTAGCCAGGGTTCTGGGGGT
AGCCGGGGTTATGGGGGATAGCCAGGGTTGGTGGGGGGTACCCTGGGTTT
TTGGGGGGTACCCTGGGGTTTTGGGGGGTACCCTGGGGTTTTGAAGGGTA
CCCCGGGTGGGCGGGGGTAACCTGGGCTTGGCAATGGCTCCCGGGGCCCC
AACCCCCACCACTGGGGTTTGCCTTTGCCCTTCTTGGAAAAGGGCCAACT
TCGGTGCCAGGCGGCAAGCACCAGGGCCAGCAGGCAGCAAGGGGTTGAGG
AACCTAGCCCATGGCTGCCGGGCATAAAGGACACACACTGTTTAGGGCAG
TGAGCAGAGACCCCCCCTCCCACCCCCACCCCCACTGCGAGCATCACAAA
AATCTTCCACCGATAGAAAAATCAAAAAAAAAAAAAAAAAAGAGGTGGGG

>Seq20 [Gallus gallus] Dekalb White 20
ATGGAGCAGCATCCATCAGTGCATGGCAAAGGGTGGTGAGGAGGAGGAGG
AGGACGGCGAGCCAGGTGTCAGCAGGGTGCAGCTGGATGCCCGAGGCCAG
GCGGTACTCGCGGTACTGCTGCACGCACATCTCGCGGATCACCTTCGTCA
CCACTTTGTTCTCCATCTCCACCTCCGTTTGGTTTGCTGCCGCCACAGCC
TCGGAGGTGTTCTTCTTGGCAGCAGGGCCAATGCTGTACTCAGTCACTGT
GATGTTAAAGCAATCGGCCACGAAGACGTCCTGTGGCACGGGGCTGCTGT
AATCCCGGTAGTAAACCCGGTTGGGATAACGCGCCGAGTTCTCACTCCAC
CATCGGTACTCATCGGGGCTATCGAAGTGGTAGTTCATCCCTGACATAAC
GCGCCCCATGGCGTAGCCCCCCAAGCCCCCCACCACAGCACCCGCCGCTG
CTGCCCCCGCCACGTGCTTGAAGTTGGTTTTGGGGGGTTTCCATGGCTTC
TGGTTGTGGTAACTTCCTCCGCTGGATGGGTTGTAGCCTTGACCCCAGCC
TGGGTAACCTGGGTTATGGGGGTAGCCAGGGTTCTGGGGGTAGCCGGGGT
TATGGGGATAGCCAGGGTTGTGGGGGTACCCTGGGTTATGGGGGTACCCT
GGGTTATGAGGGTAGCCTGGCTGATGAGGGTAGCTCGGCTGGCGATGGCT
CCTGGCGTGGCAATGGCTACCAGTGGCTTTGCCTTTGCCATTCTTGTAGA
CTTTGACCTTCTTGCAGACGGCGACCACCATGCACACCACGAACAACATG
GCCAGCAGCCTACACATGGCTACGAGCCTAAGGATACATACTGTTATAAC
AGCAAGCACAGACACCGCTCCGAGCCCAGCCCCACTGCGAGCATCAAAAA
AAACTTCCAGCAAATCAGATTTTTTCCCCCAAAATCAGCCCTCCTCCCCC
AAAAATTTTTTTTTTT


>Seq21 [Gallus gallus] Dekalb White 21
TAGTGCGGCCGCATCCTCAGTGCTGGCAAAAGGGTGGTGAGGTGGGGGGG
GACGGCGAGCCGGTGTAGCAGGGTGAGCTGGACCCCGAGGCCGGCGGTAC
TCGCGGTATGCTGCACGCACATCTCGCGGATCACCTTCGTCACCACTTTG
TTCTCCATCTCCACCTCCGTTTGGTTTGCTGCCGCCACAGCCTCGGAGGT
GTTCTTCTTGGCAGCAGGGCCAATGCTGTACTCAGTCACTGTGATGTTAA
AGCAATCGGCCACGAAGACGTCCTGTGGCACGGGGCTGCTGTAATCCCGG
TAGTAAACCCGGTTGGGATAACGCGCCGAGTTCTCACTCCACCATCGGTA
CTCATCGGGGCTATCGAAGTGGTAGTTCATCCCTGACATAACGCGCCCCA
TGGCGTAGCCCCCCAAGCCCCCCACCACAGCACCCGCCGCTGCTGCCCCC
GCCACGTGCTTGAAGTTGGTTTTGGGGGGTTTCCATGGCTTCTGGTTGTG
GTAACTTCCTCCGCTGGATGGGTTGTAGCCTTGACCCCAGCCTGGGTAAC
CTGGGTTATGGGGGTAGCCAGGGTTCTGGGGGTAGCCGGGGTTATGGGGA
TAGCCAGGGTTGTGGGGGTACCCTGGGTTATGGGGGTACCCTGGGTTATG
AGGGTAGCCCGGCTGATGAGGGTAGCTCGGCTGGCGATGGCAGCCGGCGT
CGCAATGGCCACCAGTGGCTTTACCTCTACCATTCTTGGAGACTTCGACC
TTCGTGCAGACGGCGACCACCATGCACAGCACGAACAACATGGTCAGCAG
CCAACACATGGCTACGAGCATAACGACACACACTGTTATAACAACAACAC
AGACACCGCACTCAGCAGAGACCCACTGCGAGCATCAAAAAACTGCACAA
AAAAAAATCCCCCCAAAAAAATCCAATCCCCCCACCCCCCCCCCAAGCCC
TCCCTCCTCCTAATCTTATTAACACCACCCCACCACAAACAAAAAACAAA
AAAACAAAAAAAATAAAAT


>Seq22 [Gallus gallus] Dekalb White 22
TGGTGCGCCGCTCCCTCAGTGCTGGCAAAAGGTGGTGGGGGGGGGGGCGG
CGACAGGTGTAGAGGGTGAGCTGGTGCCCGGGCCGGCGGTATCGCGGTAC
CCTGCACGCAATCTCGCGGATCACTTCGTCACCACTTTGTTCTCCATCTC
CACCTCCGTTTGGTTTGCTGCCGCCACAGCCTCGGAGGTGTTCTTCTTGG
CAGCAGGGCCAATGCTGTACTCAGTCACTGTGATGTTAAAGCAATCGGCC
ACGAAGACGTCCTGTGGCACGGGGCTGCTGTAATCCCGGTAGTAAACCCG
GTTGGGATAACGCGCCGAGTTCTCACTCCACCATCGGTACTCATCGGGGC
TATCGAAGTGGTAGTTCATCCCTGACATAACGCGCCCCATGGCGTAGCCC
CCCAAGCCCCCCACCACAGCACCCGCCGCTGCTGCCCCCGCCACGTGCTT
GAAGTTGGTTTTGGGGGGTTTCCATGGCTTCTGGTTGTGGTAACTTCCTC
CGCTGGATGGGTTGTAGCCTTGACCCCAGCCTGGGTAACCTGGGTTATGG
GGGGAAGCCGGGGTTCTGGGGGAAGCCGGGGTATTGGGAATAGCCAGGGT
GGGGGGGGTACCTTGGGTTATGGGGGGACCCCTGGTTTTATGAGGGAACC
CCGGTTATGGGGGGGTAGCCGGCTTGGGGGATGGATCTCGGCTGCCCAAC
CCCCCCCCGCTGGGTTTGCCCCTCCCCTGGTTGTTGCAGTGTGGACTTTG
TGGAGAGGGGGGAAGCCGGTGGCGCAGGAGGACGAGCAGGGGCAAGAAGC
CTAAGCATGTGTGCAGCCTAAACGATCACACACTGTTATGAGGACACACA
ACTAGAACGCGCCATTTCAGCACCAGACCCCCCACTGCGAGCATCACCAA
AATTGTGCAACTGACGTTTTTTTCCCTCTCTCCCTTTAGAAATTTCCCCT
CCCAAAAA

>Seq23 [Gallus gallus] Dekalb White 23
TAAGCCTCCGCTCCTCCGTGCTTCGCATAGGTGGTGGGGGGGGGGGCGGC
GGCTGGGTAGAGGGTGAGCTGACCCCAGGCCGGCGGTATCGCGGTATGCC
CACGCAATCTCGCGATCACTTCGTCACACTTTGTTCTCCATCTCCACCTC
CGTTTGGTTTGCTGCCGCCACAGCCTCGGAGGTGTTCTTCTTGGCAGCAG
GGCCAATGCTGTACTCAGTCACTGTGATGTTAAAGCAATCGGCCACGAAG
ACGTCCTGTGGCACGGGGCTGCTGTAATCCCGGTAGTAAACCCGGTTGGG
ATAACGCGCCGAGTTCTCACTCCACCATCGGTACTCATCGGGGCTATCGA
AGTGGTAGTTCATCCCTGACATAACGCGCCCCATGGCGTAGCCCCCCAAG
CCCCCCACCACAGCACCCGCCGCTGCTGCCCCCGCCACGTGCTTGAAGTT
GGTTTTGGGGGGTTTCCATGGCTTCTGGTTGTGGTAACTTCCTCCGCTGG
ATGGGTTGTAGCCTTGACCCCAGCCTGGGTAACCTGGGTTATGGGGGTAG
CCAGGGTTCTGGGGGTAGCCGGGGTTATGGGGATAGCCAGGGTTGTGGGG
GTACCCTGGGTTATGGGGGTACCCTGGGTTATGAGGGTACCCTGGGTGAT
GAGGGTAGCTCGGCTGGCGATGGCAGCTGGGGTCGCAACGGCTACCAGTG
GCTCAACCTCTACCACTCGTGGAGACGGTGACCTTCTTGCAGACGGCGAC
CACCATGCACAGCACGAACAACATGGTCAGCAGCCAACACATGGCTACGA
GCCTAACGATAGACACTGTCATAACAACAACACAGACACCGCACCAGCAG
AGACCCACTGCGAGATCACAAAACTTCACAAAAAATATCCCACAAAAAAA
AAATAAAATAAAAAAAAAAAAAAAACCCCCCCCAAAAAAAAAAAACACAC
TTAACAAAACAATCAAAAAAAAAAAATTAAAAATAAAAATAATAAGTTAA

>Seq24 [Gallus gallus] Dekalb White 24
TGGGGCTGCGCATCCATCAGTGCATGGGCATAAGGGTGGGTGAGGAGGGG
TGGTGGACGGCGAGCCAGGTGTCAGCAGGGTGCAGCTGGATGCCCGAGGC
CAGGCGGTACTCGCGGTACTGCTGCACGCACATCTCGCGGATCACCTTCG
TCACCACTTTGTTCTCCATCTCCACCTCCGTTTGGTTTGCTGCCGCCACA
GCCTCGGAGGTGTTCTTCTTGGCAGCAGGGCCAATGCTGTACTCAGTCAC
TGTGATGTTAAAGCAATCGGCCACGAAGACGTCCTGTGGCACGGGGCTGC
TGTAATCCCGGTAGTAAACCCGGTTGGGATAACGCGCCGAGTTCTCACTC
CACCATCGGTACTCATCGGGGCTATCGAAGTGGTAGTTCATCCCTGACAT
AACGCGCCCCATGGCGTAGCCCCCCAAGCCCCCCACCACAGCACCCGCCG
CTGCTGCCCCCGCCACGTGCTTGAAGTTGGTTTTGGGGGGTTTCCATGGC
TTCTGGTTGTGGTAACTTCCTCCGCTGGATGGGTTGTAGCCTTGACCCCA
GCCTGGGTAACCTGGGTTATGGGGGTAGCCAGGGTTCTGGGGGTAGCCGG
GGTTATGGGGATAGCCAGGGTTGTGGGGGTACCCTGGGTTATGGGGGTAC
CCTGGGTTATGAGGGTAGCCTGGCTGATGAGGGTAGCTCGGCTGGCGATG
GCAGCTGGCGTCCCAATCGCTACCAGTGGGCCTGCCTCTGCCATTCGTGG
AGACTGTGACCTTCTTGCAGACGGCGACCACCATGCACAGCACGAACAAC
ATGGTCAGCAGCCTAGACATGGCTACGAGCATAAGGATGCACTACTGTTA
TAAGAACACGCACAGACCCCGCTACCAGCAGAGACCCACTGCGAGATCAC
AAAAACTTCACTACAAAATTTTTCCCCTAAAAAAAATTCCCTTCCCCAAA
AACAAAAAAATTCCCCATTTTATTTCCCCCCCCCTCCCCCCACCACCCTC
CCCCTCTCTCTCCTTCTCTCTCTCTAATCC

>Seq25 [Gallus gallus] Dekalb White 25
GAAGGGGCGGGCGGCATCATCAGTGCATGGCAAAGGGTGGTGAGGAGGAG
GAGGAGGACGGCGAGCCAGGTGTCAGCAGGGTGCAGCTGGATGCCCGAGG
CCAGGCGGTACTCGCGGTACTGCTGCACGCACATCTCGCGGATCACCTTC
GTCACCACTTTGTTCTCCATCTCCACCTCCGTTTGGTTTGCTGCCGCCAC
AGCCTCGGAGGTGTTCTTCTTGGCAGCAGGGCCAATGCTGTACTCAGTCA
CTGTGATGTTAAAGCAATCGGCCACGAAGACGTCCTGTGGCACGGGGCTG
CTGTAATCCCGGTAGTAAACCCGGTTGGGATAACGCGCCGAGTTCTCACT
CCACCATCGGTACTCATCGGGGCTATCGAAGTGGTAGTTCATCCCTGACA
TAACGCGCCCCATGGCGTAGCCCCCCAAGCCCCCCACCACAGCACCCGCC
GCTGCTGCCCCCGCCACGTGCTTGAAGTTGGTTTTGGGGGGTTTCCATGG
CTTCTGGTTGTGGTAACTTCCTCCGCTGGATGGGTTGTAGCCTTGACCCC
AGCCTGGGTAACCTGGGTTATGGGGGTAGCCAGGGTTCTGGGGGTAGCCG
GGGTTATGGGGATAGCCAGGGTTGTGGGGGTACCCTGGGTTATGGGGGTA
CCCTGGGTTATGAGGGTAGCCTGGCTGATGAGGGTAGCTCGGCTGGCGAT
GGCTCCTGGCGTGGCAATCGCTACCAGTGGGCTTGCCTTTGCCATTCTTG
TAGACTTTGACCTTCTTGCAGACGGCGACCACCATGCACACCACGAGCAA
CATGGCCAGCAGCCTACACATGGCTACGAGCCTAAGCATACATACTGTTA
TGACGGCAAGCACAGACCCCGCTCCCAGCACAAACCCACTGCCAGCATCA
CAAAAATTTCCAGCTAACAGATTTTTTCCCCCAAAATAGCGCTTTTTCCC
CAAAAATATTTTTT

>Seq26 [Gallus gallus] Dekalb White 26
GTGGCGCAGCATCCATCAGTGCATGGCAAAGGGTGGTGAGGAGCGAGGAA
GGAGGACGGCGAGCCAGGTGTCAGTAGGGGCCTACTGGATGCCCGAGGCC
AGGCGGTACTCGCGGTACTGCTTGCACGCACATCTCGCGGATCACCTTCG
TCACCACTTTGTTCTCCATCTCCACCTCCGTTTGGTTTGCTGCCGCCACA
GCCTCGGAGGTGTTCTTCTTGGCAGCAGGGCCAATGCTGTACTCAGTCAC
TGTGATGTTAAAGCAATCGGCCACGAAGACGTCCTGTGGCACGGGGCTGC
TGTAATCCCGGTAGTAAACCCGGTTGGGATAACGCGCCGAGTTCTCACTC
CACCATCGGTACTCATCGGGGCTATCGAAGTGGTAGTTCATCCCTGACAT
AACGCGCCCCATGGCGTAGCCCCCCAAGCCCCCCACCACAGCACCCGCCG
CTGCTGCCCCCGCCACGTGCTTGAAGTTGGTTTTGGGGGGTTTCCATGGC
TTCTGGTTGTGGTAACTTCCTCCGCTGGATGGGTTGTAGCCTTGACCCCA
GCCTGGGTAACCTGGGTTATGGGGGTAGCCAGGGTTCTGGGGGTAGCCGG
GGTTATGGGGATAGCCAGGGTTGTGGGGGTACCCTGGGTTATGGGGGTAC
CCTGGGTTATGAGGGTAGCCTGGCTGATGAGGGTAGCTCGGCTGGCGATG
GCTCCTGGCGTGGCAATGGCTACCAGTGGCTTTGCCTTTACCATTCTTGT
AGACTTCGACCTTCTTGCAGACGGCGACCACCATGCACACCACGAACAAC
ATGGTCAGCAGCCTACACATGGCTAGGAGCCTAACGATGCATGCTGTCAT
AACAGACACGCACAGACCCCCCTCCCACCCACAACCCCACTGCGAGCATC
ACAAAAATCTTCCACATATAGAAATTTTTTCCCCCAAAAATAGGGGGGCC
TCCCCCCAAAAAAAAATTCTCTCCTCATTTTTAGGCTCCCCCCCCCC


>Seq27 [Gallus gallus] Dekalb White 27
GTGACGGCAGCATCCATCAGTGCATGGCAAAAGGGTGGTGAGGAGGAGGA
GGAGGACGGCGAGCCAGGTGTCAGCAGGGTGCAGCTGGATGCCCGAGGCC
AGGCGGTACTCGCGGTACTGCTGCACGCACATCTCGCGGATCACCTTCGT
CACCACTTTGTTCTCCATCTCCACCTCCGTTTGGTTTGCTGCCGCCACAG
CCTCGGAGGTGTTCTTCTTGGCAGCAGGGCCAATGCTGTACTCAGTCACT
GTGATGTTAAAGCAATCGGCCACGAAGACGTCCTGTGGCACGGGGCTGCT
GTAATCCCGGTAGTAAACCCGGTTGGGATAACGCGCCGAGTTCTCACTCC
ACCATCGGTACTCATCGGGGCTATCGAAGTGGTAGTTCATCCCTGACATA
ACGCGCCCCATGGCGTAGCCCCCCAAGCCCCCCACCACAGCACCCGCCGC
TGCTGCCCCCGCCACGTGCTTGAAGTTGGTTTTGGGGGGTTTCCATGGCT
TCTGGTTGTGGTAACTTCCTCCGCTGGATGGGTTGTAGCCTTGACCCCAG
CCTGGGTAACCTGGGTTATGGGGGTAGCCAGGGTTCTGGGGGTAGCCGGG
GTTATGGGGATAGCCAGGGTTGTGGGGGTACCCTGGGTTATGGGGGTACA
CTGGGCTATGAGGGCAGCCGGGAACACCGCGGGTAGACGGGCCTGCCGAT
GGTACACAGTCTCGCCGATCGGCTCCACTGGCCCTTGTGTTAGAGAGTCT
GACCTGTTGGTGATAGTCCAAGCTCGATGCAAGTATTCAGCCGTCAAGGT
ACAACGGGGTGGAGAAGACTATCAAAGCATACGTTCAAAAAAAAAACTAG
AAAGTCCCTCACCACACACCCTCCCCAATCCACCTAACTAAACAATACAA
ATATAAAAAAAAAATAACATAAAAAAAAAATCACTTGAATCAAAAATTAA
ATTTCTAACAACAAATAGGTAAATGCAGCTGCTCATAAGACTCTAAC

>Seq28 [Gallus gallus] Dekalb White 28
GCGACGGCAGCATCCATCAGTGCATGGCAAAAGGGTGGTGAGGAGGAGGA
GGAGGACGGCGAGCCAGGTGTCAGCAGGGTGCAGCTGGATGCCCGAGGCC
AGGCGGTACTCGCGGTACTGCTGCACGCACATCTCGCGGATCACCTTCGT
CACCACTTTGTTCTCCATCTCCACCTCCGTTTGGTTTGCTGCCGCCACAG
CCTCGGAGGTGTTCTTCTTGGCAGCAGGGCCAATGCTGTACTCAGTCACT
GTGATGTTAAAGCAATCGGCCACGAAGACGTCCTGTGGCACGGGGCTGCT
GTAATCCCGGTAGTAAACCCGGTTGGGATAACGCGCCGAGTTCTCACTCC
ACCATCGGTACTCATCGGGGCTATCGAAGTGGTAGTTCATCCCTGACATA
ACGCGCCCCATGGCGTAGCCCCCCAAGCCCCCCACCACAGCACCCGCCGC
TGCTGCCCCCGCCACGTGCTTGAAGTTGGTTTTGGGGGGTTTCCATGGCT
TCTGGTTGTGGTAACTTCCTCCGCTGGATGGGTTGTAGCCTTGACCCCAG
CCTGGGTAACCTGGGTTATGGGGGTAGCCAGGGTTCTGGGGGTAGCCGGG
GTTATGGGGATAGCCAGGGTTGTGGGGGTACCCTGGGTTATGGGGGTACC
CTGGGTTATGAGGGTACCCTGGGTGATGAGGGTAGCTGGGCTGGCGATGG
CTCCTGGGGTGGCAATGGCTACCAGTGGGTTTGCCTTTGCCCTTCTTGTA
GACGTTGACCTTCGTGCAGACGGCGACCACCATGGACACCACGAACCACG
TGGTCAGCAGGCTACACGTGGCTGACGAGCCTAACGACGCCTGCTGTTAT
GACAACGAACACAGACACGGCTCTGACCACAGACCCACTGCGAGCATCAC
AAAAATCTTCCAGCGAATAGACTTTTTTCCCAAAAAATATCCCCTTTTCC
CAAAAAAAGTTATAATAGTTTCTTCCCCTTC


>Seq29 [Gallus gallus] Dekalb White 29
GCGGACGGTAGCATCCATCAGTGCATGGCAAAAGGGTGGTGAGGAGGAGG
AGGAGGACGGCGAGCCAGGTGTCAGCAGGGTGCAGCTGGATGCCCGAGGC
CAGGCGGTACTCGCGGTACTGCTGCACGCACATCTCGCGGATCACCTTCG
TCACCACTTTGTTCTCCATCTCCACCTCCGTTTGGTTTGCTGCCGCCACA
GCCTCGGAGGTGTTCTTCTTGGCAGCAGGGCCAATGCTGTACTCAGTCAC
TGTGATGTTAAAGCAATCGGCCACGAAGACGTCCTGTGGCACGGGGCTGC
TGTAATCCCGGTAGTAAACCCGGTTGGGATAACGCGCCGAGTTCTCACTC
CACCATCGGTACTCATCGGGGCTATCGAAGTGGTAGTTCATCCCTGACAT
AACGCGCCCCATGGCGTAGCCCCCCAAGCCCCCCACCACAGCACCCGCCG
CTGCTGCCCCCGCCACGTGCTTGAAGTTGGTTTTGGGGGGTTTCCATGGC
TTCTGGTTGTGGTAACTTCCTCCGCTGGATGGGTTGTAGCCTTGACCCCA
GCCTGGGTAACCTGGGTTATGGGGGTAGCCAGGGTTCTGGGGGTAGCCGG
GGTTATGGGGATAGCCAGGGTTGTGGGGGTACCCTGGGTTATGGGGGTAC
CCTGGGTTATGAGGGTAGCCCGGCTGGCGGGGGTAGCTGGGCTGGCGATG
GCTCCCGGCGCCCCAACCCCCACCACTGGGTTTGCCTTTGCCCTTCTTGG
AGAGGGCGACGTCTGTGCAGGCGGCGAGCAGCAGGGCCAGCAGCATCAGT
GGTGAGGAGCCTAGCCATGGCTGCGGGCATAATGACACACACTGTTAGGC
ATGAGCAAACCCCCTCCTATCCCCACCCCCACTGTAGCATCACAAAATTC
TTCCCCGAATCAGCGTCTTCCAAAAGG


>Seq30 [Gallus gallus] Dekalb White 30
GAGACGGCGGCATCCATCAGTGCATGGCAAAAGGGTGGTGAGGAGGAGGA
GGAGGACGGCGAGCCAGGTGTCAGCAGGGTGCAGCTGGATGCCCGAGGCC
AGGCGGTACTCGCGGTACTGCTGCACGCACATCTCGCGGATCACCTTCGT
CACCACTTTGTTCTCCATCTCCACCTCCGTTTGGTTTGCTGCCGCCACAG
CCTCGGAGGTGTTCTTCTTGGCAGCAGGGCCAATGCTGTACTCAGTCACT
GTGATGTTAAAGCAATCGGCCACGAAGACGTCCTGTGGCACGGGGCTGCT
GTAATCCCGGTAGTAAACCCGGTTGGGATAACGCGCCGAGTTCTCACTCC
ACCATCGGTACTCATCGGGGCTATCGAAGTGGTAGTTCATCCCTGACATA
ACGCGCCCCATGGCGTAGCCCCCCAAGCCCCCCACCACAGCACCCGCCGC
TGCTGCCCCCGCCACGTGCTTGAAGTTGGTTTTGGGGGGTTTCCATGGCT
TCTGGTTGTGGTAACTTCCTCCGCTGGATGGGTTGTAGCCTTGACCCCAG
CCTGGGTAACCTGGGTTATGGGGGTAGCCAGGGTTCTGGGGGTAGCCGGG
GTTATGGGGATAGCCAGGGTTGTGGGGGTACCCTGGGTTATGGGGGTACC
CTGGGTTATGGGGGTACCCTGGGTTATGAGGGTAGCCCGGCTGGCGGGGG
TAGCTGGGCTGGCGATGGCTCCCGGCGCCCCAACCCCCACCACTGGGTTT
GCCTTTGCCCTTCTTGGAGAGGGCGACGTCGGTGCAGGCGGCGAGCAGCA
GGGCCAGCAGGCAGCAGGTGGTGAGGAGCCTACCCATGGCTGCGGGCATA
AGGACACACACTGTTAGGGCAGTGAGCAGAGACCGCCCTCCCACCCCCAC
CCCCACTGCTAGCATCGCAAAAATCTTCCACCAAATCAGCGCCGTCCCAC
ATAGGCGGGTTTTTGCGTTGTCTGTGGTGTGTGTTGGTCTGGCTGCTTGC
TGTGGTGTTGTGTGTTGGTGCGTGTGG


>Seq31 [Gallus gallus] Dekalb White 31
GAGACGGCAGCATCCATCAGTGCATGGCAAAAGGGTGGTGAGGAGGAGGA
GGAGGACGGCGAGCCAGGTGTCAGCAGGGTGCAGCTGGATGCCCGAGGCC
AGGCGGTACTCGCGGTACTGCTGCACGCACATCTCGCGGATCACCTTCGT
CACCACTTTGTTCTCCATCTCCACCTCCGTTTGGTTTGCTGCCGCCACAG
CCTCGGAGGTGTTCTTCTTGGCAGCAGGGCCAATGCTGTACTCAGTCACT
GTGATGTTAAAGCAATCGGCCACGAAGACGTCCTGTGGCACGGGGCTGCT
GTAATCCCGGTAGTAAACCCGGTTGGGATAACGCGCCGAGTTCTCACTCC
ACCATCGGTACTCATCGGGGCTATCGAAGTGGTAGTTCATCCCTGACATA
ACGCGCCCCATGGCGTAGCCCCCCAAGCCCCCCACCACAGCACCCGCCGC
TGCTGCCCCCGCCACGTGCTTGAAGTTGGTTTTGGGGGGTTTCCATGGCT
TCTGGTTGTGGTAACTTCCTCCGCTGGATGGGTTGTAGCCTTGACCCCAG
CCTGGGTAACCTGGGTTATGGGGGTAGCCAGGGTTCTGGGGGTAGCCGGG
GTTATGGGGATAGCCAGGGTTGTGGGGGTACCCTGGGTTATGGGGGTACC
CTGGGTTATGAGGGTACCCTGGCTGATGAGGGTAGCTGGGCTGGCGATGG
CTCCTGGCGTGCCAACCGCCACCAGTGGGTTTGCCTTTGCCCTTCTTGTA
GACGGCGACCTCCGTGCAGACGGCGACCACCATGGCCACCACGAACCACG
TGGTGAGGAGCCTACCCGTGGCTACGAGCATAACGACACACACTGTTATG
ACAATGAGCACAGACCCCCCTCTCACCCACACACCCACTGCGAGCATCAA
AAAAATCTTCCACCGAATCAGTTTTTTTCCCCAAAAAATCACCTGCGTTC
CCAAAAAAAGTGTGAG


>Seq32 [Gallus gallus] Dekalb White 32
GGGGGCGGCAGCATCCATCAGTGCATGGCAAAAGGGTGGTGAGGAGGAGG
AGGAGGACGGCGAGCCAGGTGTCAGCAGGGTGCAGCTGGATGCCCGAGGC
CAGGCGGTACTCGCGGTACTGCTGCACGCACATCTCGCGGATCACCTTCG
TCACCACTTTGTTCTCCATCTCCACCTCCGTTTGGTTTGCTGCCGCCACA
GCCTCGGAGGTGTTCTTCTTGGCAGCAGGGCCAATGCTGTACTCAGTCAC
TGTGATGTTAAAGCAATCGGCCACGAAGACGTCCTGTGGCACGGGGCTGC
TGTAATCCCGGTAGTAAACCCGGTTGGGATAACGCGCCGAGTTCTCACTC
CACCATCGGTACTCATCGGGGCTATCGAAGTGGTAGTTCATCCCTGACAT
AACGCGCCCCATGGCGTAGCCCCCCAAGCCCCCCACCACAGCACCCGCCG
CTGCTGCCCCCGCCACGTGCTTGAAGTTGGTTTTGGGGGGTTTCCATGGC
TTCTGGTTGTGGTAACTTCCTCCGCTGGATGGGTTGTAGCCTTGACCCCA
GCCTGGGTAACCTGGGTTATGGGGGTAGCCAGGGTTCTGGGGGTAGCCGG
GGTTATGGGGATAGCCAGGGTTGTGGGGGTACCCTGGGTTATGGGGGTAC
CCTGGGTTATGAGGGTACCCTGGCTGACGAGGGTAGCTCGGCTGGCGATG
GCTCCCGGCGCCCCAACCGCCACCACTGGCTTTGCCTTTACCCTTCTGGT
AGACGGCGACCTCCGTGCAGACGGCGAGCAGCGAGGCCCACCACGCAGCA
GGTGTTGAGGAGCCGAGCCGTGGCTGCGAGCATAAGGACACACTCTGGTT
AGGGCGACGAGCACAGACCCGCCTTCCCACCCGCACCCCCCCCGCCCACC
ATCTACACAATCGTCCACCGAAATCAAGCGTCATCGCCAAAAAGGTTATC
GGCAGCCGGTAAAAAAGGGAATAAAAGAGAAGGGAGGGGGAGGGTGCAGG
AGTTGGTAGATAGTGAGATGTTGTTAGTGGCCTAGATGTGGTTGGGTG

>Seq33 [Gallus gallus] Dekalb White 33
GGGGCGGAAGGCATCCATCAGTGCATGGCAAAAGGGTGGTGAGGAGGAGG
AGGAGGACGGCGAGCCAGGTGTCAGCAGGGTGCAGCTGGATGCCCGAGGC
CAGGCGGTACTCGCGGTACTGCTGCACGCACATCTCGCGGATCACCTTCG
TCACCACTTTGTTCTCCATCTCCACCTCCGTTTGGTTTGCTGCCGCCACA
GCCTCGGAGGTGTTCTTCTTGGCAGCAGGGCCAATGCTGTACTCAGTCAC
TGTGATGTTAAAGCAATCGGCCACGAAGACGTCCTGTGGCACGGGGCTGC
TGTAATCCCGGTAGTAAACCCGGTTGGGATAACGCGCCGAGTTCTCACTC
CACCATCGGTACTCATCGGGGCTATCGAAGTGGTAGTTCATCCCTGACAT
AACGCGCCCCATGGCGTAGCCCCCCAAGCCCCCCACCACAGCACCCGCCG
CTGCTGCCCCCGCCACGTGCTTGAAGTTGGTTTTGGGGGGTTTCCATGGC
TTCTGGTTGTGGTAACTTCCTCCGCTGGATGGGTTGTAGCCTTGACCCCA
GCCTGGGTAACCTGGGTTATGGGGGTAGCCAGGGTTCTGGGGGTAGCCGG
GGTTATGGGGATAGCCAGGGTTGTGGGGGTACCCTGGGTTATGGGGGTAC
CCTGGGTTATGAGGGTACCCTGGCTGACGAGGGTAGCTGGGCTGGCGATG
GCTCCTGGCGCCCCAACCGCCACCAGTGGGTTTGCCTTTGCCCTTCTTGT
AGACGGCGACCTCCGTGCAGACGGCGACCACCATGGCCACCACGCACCAC
GTGGTGAGGAGCCTACCCGTGGCTGCGAGCATAACGACACACACTGTTAT
GGCGATGAGCACAGACCCCGCTCCGACCAGACACCCACTGCCAGCATCAC
AGAAATCTTCCAGCGAAATCAACATCTTTCCCAAAGTTCTGGCGTCGGGC
CGAAATT


>Seq34 [Gallus gallus] Dekalb White 34
GGGGACGGCGGCATCCATCAGTGCATGGCAAAAGGGTGGTGAGGAGGAGG
AGGAGGACGGCGAGCCAGGTGTCAGCAGGGTGCAGCTGGATGCCCGAGGC
CAGGCGGTACTCGCGGTACTGCTGCACGCACATCTCGCGGATCACCTTCG
TCACCACTTTGTTCTCCATCTCCACCTCCGTTTGGTTTGCTGCCGCCACA
GCCTCGGAGGTGTTCTTCTTGGCAGCAGGGCCAATGCTGTACTCAGTCAC
TGTGATGTTAAAGCAATCGGCCACGAAGACGTCCTGTGGCACGGGGCTGC
TGTAATCCCGGTAGTAAACCCGGTTGGGATAACGCGCCGAGTTCTCACTC
CACCATCGGTACTCATCGGGGCTATCGAAGTGGTAGTTCATCCCTGACAT
AACGCGCCCCATGGCGTAGCCCCCCAAGCCCCCCACCACAGCACCCGCCG
CTGCTGCCCCCGCCACGTGCTTGAAGTTGGTTTTGGGGGGTTTCCATGGC
TTCTGGTTGTGGTAACTTCCTCCGCTGGATGGGTTGTAGCCTTGACCCCA
GCCTGGGTAACCTGGGTTATGGGGGTAGCCAGGGTTCTGGGGGTAGCCGG
GGTTATGGGGATAGCCAGGGTTGTGGGGGTACCCTGGGTTATGGGGGTAC
CCTGGGTTATGAGGGTACCCTGGCTGATGAGGGTAGCTGGGCTGGCGATG
GCACCTGGCGTGCCAATGGCTACCAGTGGGTTTGCCTTTGCCCTTGTTGT
AGACGGCGACCTTCGTGCAGACGGCGACCACCATGCACACCACGAACCAC
GTGGTCAGCAGGCTACACGTGGCTACGAGCATAACGACGCATGCTGTTAT
GACGATGAGCACAGACACGGCTCTGACCAGAGACCCACTGCGAGCATCAC
AAAAATCTGCCAGCGAATCAGAACTTTTCCCCAAAATCAGCCGCTCTTCC
CAAAAGGGGGGTGGGGGTTGTTCCGTGGGATTTAG

>Seq35 [Gallus gallus] Dekalb White 35
GGGGGGGCGGGAAGGCATCCATCAGTGCATGGCAAAGGGTGGTGAGGAGG
AGGAGGAGGACGGCGAGCCAGGTGTCAGCAGGGTGCAGCTGGATGCCCGA
GGCCAGGCGGTACTCGCGGTACTGCTGCACGCACATCTCGCGGATCACCT
TCGTCACCACTTTGTTCTCCATCTCCACCTCCGTTTGGTTTGCTGCCGCC
ACAGCCTCGGAGGTGTTCTTCTTGGCAGCAGGGCCAATGCTGTACTCAGT
CACTGTGATGTTAAAGCAATCGGCCACGAAGACGTCCTGTGGCACGGGGC
TGCTGTAATCCCGGTAGTAAACCCGGTTGGGATAACGCGCCGAGTTCTCA
CTCCACCATCGGTACTCATCGGGGCTATCGAAGTGGTAGTTCATCCCTGA
CATAACGCGCCCCATGGCGTAGCCCCCCAAGCCCCCCACCACAGCACCCG
CCGCTGCTGCCCCCGCCACGTGCTTGAAGTTGGTTTTGGGGGGTTTCCAT
GGCTTCTGGTTGTGGTAACTTCCTCCGCTGGATGGGTTGTAGCCTTGACC
CCAGCCTGGGTAACCTGGGTTATGGGGGTAGCCAGGGTTCTGGGGGTAGC
CGGGGTTATGGGGATAGCCAGGGTTGTGGGGGTACCCTGGGTTATGGGGG
TACCCTGGGTTATGAGGGTACCCTGGCTGATGAGGGTAGCTGGGCTGGCG
ATGGCACCTGGCGTGGCAATGGCCACCAGTGGGTTTGCCTTTGCCATTGG
TGGAGACGGCGACCTTCGTGCAGACGGCGACCACCATGGACACCACGAAC
CACGTGGTGAGCAGGCTACACGTGGCTGCGAGCATAACGACGCACACTGT
TATGGCAGTGAACACAGACACGCCTCCGACCACAGACCCACTGCGAGCAT
CACAAAAATCTTCCAGCGTAATCAAGCTTTCTCCCAAAAATCAACCTTCT
GCCCAAAAGTTGTTGTGTGGTGTTTGGCCTCGGTGCATATTCTCCTCGCG
ACGTAGTTTATATGTAAAACGTGGCTTTGTTGAGAAGTTC


>Seq36 [Gallus gallus] Dekalb White 36
CGCATGCATCAGTGCATGGCAAAAGGGTGGTGAGGAGGAGGAAGGAAGGA
CGGCGAGCCAGGTGTCAGCAGGGTGCAGCTGGATGCCCGAGGCCAGGCGG
TACTCGCGGTACTGCTGCACGCACATCTCGCGGATCACCTTCGTCACCAC
TTTGTTCTCCATCTCCACCTCCGTTTGGTTTGCTGCCGCCACAGCCTCGG
AGGTGTTCTTCTTGGCAGCAGGGCCAATGCTGTACTCAGTCACTGTGATG
TTAAAGCAATCGGCCACGAAGACGTCCTGTGGCACGGGGCTGCTGTAATC
CCGGTAGTAAACCCGGTTGGGATAACGCGCCGAGTTCTCACTCCACCATC
GGTACTCATCGGGGCTATCGAAGTGGTAGTTCATCCCTGACATAACGCGC
CCCATGGCGTAGCCCCCCAAGCCCCCCACCACAGCACCCGCCGCTGCTGC
CCCCGCCACGTGCTTGAAGTTGGTTTTGGGGGGTTTCCATGGCTTCTGGT
TGTGGTAACTTCCTCCGCTGGATGGGTTGTAGCCTTGACCCCAGCCTGGG
TAACCTGGGTTATGGGGGTAGCCAGGGTTCTGGGGGTAGCCGGGGTTATG
GGGATAGCCAGGGTTGGTGGGGGTACCCTGGGTTATGGGGGGTACCCTGG
GTTATGGGGGGTAACCCGGGTTGAGGGGGGTAACCGGGCTGGCGAAGGGT
TCCCGGGGCCGCCAAACGCCACCAGGTGGGTTTGCCTTTGCCCTTGGGGG
AGAAGGTGACCTTCGTGGAAGCGGCGAACACCATGGCCAGCACGAACCAC
GGGGGTGAAGAAGCTACCCGTGGGTGGGGAGCATAAGGACACACACTGGT
CATGGGAGACGAGCACAGACCCCGCTACCGACCCACAGACCCCACTGCGA
GCATCACAAAAATCTTCCACTATAGACATTTTTTCCAAAAAAAAAAAGAG
TGGGAGTCCAAAAAAAAAAAAAAGTCTGGGTGGGCCGTTGGTGCTGGTGG
TTCGGTC


>Seq37 [Gallus gallus] Dekalb White 37
GGGGGCAGTGGACGGGCGGCATCCATCAGTGCATGGCAAAGGGTGGTGAG
GAGGAGGAGGAGGACGGCGAGCCAGGTGTCAGCAGGGTGCAGCTGGATGC
CCGAGGCCAGGCGGTACTCGCGGTACTGCTGCACGCACATCTCGCGGATC
ACCTTCGTCACCACTTTGTTCTCCATCTCCACCTCCGTTTGGTTTGCTGC
CGCCACAGCCTCGGAGGTGTTCTTCTTGGCAGCAGGGCCAATGCTGTACT
CAGTCACTGTGATGTTAAAGCAATCGGCCACGAAGACGTCCTGTGGCACG
GGGCTGCTGTAATCCCGGTAGTAAACCCGGTTGGGATAACGCGCCGAGTT
CTCACTCCACCATCGGTACTCATCGGGGCTATCGAAGTGGTAGTTCATCC
CTGACATAACGCGCCCCATGGCGTAGCCCCCCAAGCCCCCCACCACAGCA
CCCGCCGCTGCTGCCCCCGCCACGTGCTTGAAGTTGGTTTTGGGGGGTTT
CCATGGCTTCTGGTTGTGGTAACTTCCTCCGCTGGATGGGTTGTAGCCTT
GACCCCAGCCTGGGTAACCTGGGTTATGGGGGTAGCCAGGGTTCTGGGGG
TAGCCGGGGTTATGGGGATAGCCAGGGTTGTGGGGGTACCCTGGGTTATG
GGGGTACCCTGGGTTATGGGGGTACCCTGGGTTATGAGGGTAGCCCGGCT
GGCGGGGGTAGCTGGGCTGGCGATGGCTCCCGGCGCCCCAACCCCCACCA
CTGGGTTTGCCTTTGCCCTTCTTGGAGAGGGCGACGTCGGTGCAGGCGGC
GAGCAGCAGGGCCAGCAGGCAGCAGGTGGTGAGGAGCCTAGCCATGGCTG
CGGGCATAAGGACACACACTGTTAGGGCAGTGAGCAGAGACCCCCCTCCC
ACCCCCACCCCCACTGCGAGCATCACAAAAATCTTCCACCGAAATCAGCC
ATCATCCCAAAGGTGGGGGTGGG


>Seq38 [Gallus gallus] Dekalb White 38
GTGGACGGCAGCATCCATCAGTGCATGGCAAAAGGGTGGTGAGGAGGAGG
AGGAGGACGGCGAGCCAGGTGTCAGCAGGGTGCAGCTGGATGCCCGAGGC
CAGGCGGTACTCGCGGTACTGCTGCACGCACATCTCGCGGATCACCTTCG
TCACCACTTTGTTCTCCATCTCCACCTCCGTTTGGTTTGCTGCCGCCACA
GCCTCGGAGGTGTTCTTCTTGGCAGCAGGGCCAATGCTGTACTCAGTCAC
TGTGATGTTAAAGCAATCGGCCACGAAGACGTCCTGTGGCACGGGGCTGC
TGTAATCCCGGTAGTAAACCCGGTTGGGATAACGCGCCGAGTTCTCACTC
CACCATCGGTACTCATCGGGGCTATCGAAGTGGTAGTTCATCCCTGACAT
AACGCGCCCCATGGCGTAGCCCCCCAAGCCCCCCACCACAGCACCCGCCG
CTGCTGCCCCCGCCACGTGCTTGAAGTTGGTTTTGGGGGGTTTCCATGGC
TTCTGGTTGTGGTAACTTCCTCCGCTGGATGGGTTGTAGCCTTGACCCCA
GCCTGGGTAACCTGGGTTATGGGGGTAGCCAGGGTTCTGGGGGTAGCCGG
GGTTATGGGGATAGCCAGGGTTGTGGGGGTACCCTGGGTTATGGGGGTAC
CCTGGGTTATGAGGGTACCCCGGCTGATGAGGGTAGCTGGGCTGGCGATG
GCTCCCGGCGCCCCAACCCCCACCACTGGGTTTGCCTTTGCCCTTCTTGT
AGACGGCGACCTCCGTGCAGACGGCGACCACCAGGGCCAGCAGGCAGCAG
GTGGTGAGGAGCCTACCCATGGCTGCGAGCATAAGGACACACACTGGTAT
GGCGGTGAGCAAAGACCCCGCTCTCACCCAGACACCCCACTGCGAGCATC
ACAAAAATCTTCCACCGAAATCAACCTTTTCCCCCAAAATTTACGGCCTT
GCCCCAAAGGTGGTCTTTGTGGTCTGTTGTTGGTGTGGTTTTGGGTCGCT
CCTCTTCGTCC


>Seq39 [Gallus gallus] Dekalb White 39
GTTGGGGAGGACGGCGGCATCCATCAGTGCATGGCAAAAGGGTGGTGAGG
AGGAGGAGGAGGACGGCGAGCCAGGTGTCAGCAGGGTGCAGCTGGATGCC
CGAGGCCAGGCGGTACTCGCGGTACTGCTGCACGCACATCTCGCGGATCA
CCTTCGTCACCACTTTGTTCTCCATCTCCACCTCCGTTTGGTTTGCTGCC
GCCACAGCCTCGGAGGTGTTCTTCTTGGCAGCAGGGCCAATGCTGTACTC
AGTCACTGTGATGTTAAAGCAATCGGCCACGAAGACGTCCTGTGGCACGG
GGCTGCTGTAATCCCGGTAGTAAACCCGGTTGGGATAACGCGCCGAGTTC
TCACTCCACCATCGGTACTCATCGGGGCTATCGAAGTGGTAGTTCATCCC
TGACATAACGCGCCCCATGGCGTAGCCCCCCAAGCCCCCCACCACAGCAC
CCGCCGCTGCTGCCCCCGCCACGTGCTTGAAGTTGGTTTTGGGGGGTTTC
CATGGCTTCTGGTTGTGGTAACTTCCTCCGCTGGATGGGTTGTAGCCTTG
ACCCCAGCCTGGGTAACCTGGGTTATGGGGGTAGCCAGGGTTCTGGGGGT
AGCCGGGGTTATGGGGATAGCCAGGGTTGTGGGGGTACCCTGGGTTATGG
GGGTACCCTGGGTTATGAGGGTACCCCGGCTGACGAGGGTAGCTCGGCTG
GCGATGGCACCCGGCGCCGCAACCGCCACCAGTGGGTTTGCCTTTGCCAT
TGGGGGAGACGGCGACCTCCTTGCAGACGGCGACCACCATGGCCGCCGTG
AACCACGTGGTCAGCAGCCTAGCCGTGGCTACGAGCATAAAGACACGCTC
GGTCAAGGAAGAGAACAAAGTAAGGCCTTCACTCTCACACCCACTGCCAC
CTTCAGCACAATCTTTTAACATAATTAAGATTGATCCCAAAGATAAGGAT
TGTTCCCAAATCTGGGTTAGGTCGTAGAGAGGTGAGATAGATAGTCATGT
TCTCTTGGCATTATAAAGTT

>Seq40 [Gallus gallus] Dekalb White 40
CGGGGGGTGTTATCGCGGGCAAAAGGGTGGTGAGGAGGAGGAGGAGGACG
GCGAGCCAGGTGTCAGCAGGGTGCAGCTGGATGCCCGAGGCCAGGCGGTA
CTCGCGGTACTGCTGCACGCACATCTCGCGGATCACCTTCGTCACCACTT
TGTTCTCCATCTCCACCTCCGTTTGGTTTGCTGCCGCCACAGCCTCGGAG
GTGTTCTTCTTGGCAGCAGGGCCAATGCTGTACTCAGTCACTGTGATGTT
AAAGCAATCGGCCACGAAGACGTCCTGTGGCACGGGGCTGCTGTAATCCC
GGTAGTAAACCCGGTTGGGATAACGCGCCGAGTTCTCACTCCACCATCGG
TACTCATCGGGGCTATCGAAGTGGTAGTTCATCCCTGACATAACGCGCCC
CATGGCGTAGCCCCCCAAGCCCCCCACCACAGCACCCGCCGCTGCTGCCC
CCGCCACGTGCTTGAAGTTGGTTTTGGGGGGTTTCCATGGCTTCTGGTTG
TGGTAACTTCCTCCGCTGGATGGGTTGTAGCCTTGACCCCAGCCTGGGTA
ACCTGGGTTATGGGGGTAGCCAGGGTTCTGGGGGTAGCCGGGGTTATGGG
GATAGCCAGGGTTGTGGGGGTACCCTGGGTTATGGGGGTACCCTGGGTTA
TGAGGGTACCCCGGCTGATGAGGGTAGCTCGGCTGGCGATGGCTCCTGGC
GCCCCAACCCCCACCACTGGGTTTGCCCTTACCCTTCTGGTAGAGGGCGA
CCTCCTTGCAAACGGCGACCACCATGCCCACCACGCACCACGTGGTGAGC
AGCCTACACGTGGCTACGAGCATAACGACACACACTGTTATGGCGATGAA
CACAGACACCGCTCTGACCACAGACCCACTGCGAGCATCACAAAAATCTT
CGACGGAATCAGGTTTTTCTCAAAAAAGTAGCGGGGCTCGCAAAAAAGAT
GGGCGGTGGGTCTTGGGAAGG

>Seq41 [Gallus gallus] Dekalb White 41
GTGGCGCAGCATCCATCAGTGCATGGCAAAAGGGTGGTGAGGAGGAGGAG
GAGGACGGCGAGCCAGGTGTCAGCAGGGTGCAGCTGGATGCCCGAGGCCA
GGCGGTACTCGCGGTACTGCTGCACGCACATCTCGCGGATCACCTTCGTC
ACCACTTTGTTCTCCATCTCCACCTCCGTTTGGTTTGCTGCCGCCACAGC
CTCGGAGGTGTTCTTCTTGGCAGCAGGGCCAATGCTGTACTCAGTCACTG
TGATGTTAAAGCAATCGGCCACGAAGACGTCCTGTGGCACGGGGCTGCTG
TAATCCCGGTAGTAAACCCGGTTGGGATAACGCGCCGAGTTCTCACTCCA
CCATCGGTACTCATCGGGGCTATCGAAGTGGTAGTTCATCCCTGACATAA
CGCGCCCCATGGCGTAGCCCCCCAAGCCCCCCACCACAGCACCCGCCGCT
GCTGCCCCCGCCACGTGCTTGAAGTTGGTTTTGGGGGGTTTCCATGGCTT
CTGGTTGTGGTAACTTCCTCCGCTGGATGGGTTGTAGCCTTGACCCCAGC
CTGGGTAACCTGGGTTATGGGGGTAGCCAGGGTTCTGGGGGTAGCCGGGG
TTATGGGGATAGCCAGGGTTGTGGGGGTACCCTGGGTTATGGGGGTACCC
TGGGTTATGAGGGTACCCTGGGTGGTGAGGGTAGCTGGGCTGGCGATGGC
TCCTGGCGTGGCAACGGCCACCAGTGGGTTTGCCTTTGCCCTTGTTGTAG
ACGGCGACCTCCGTGCAGACGGCGACCACCATGGCCACCACGAACCACGT
GGTGAGGAGGCTACACATGGCTGCGAGCATAACGACGCACACTGTTATGG
CAATGAACACAGACACGGCTCTGACCACAGACCCACTGCGAGCATCACAA
AAATCTGCCAGCGTAACAGAATTTTTTCCCAAAAAATCAGAGTTCTTTCC
CAAAAAATTTCGGGTGCGGTCGCTTTCTG

>Seq42 [Gallus gallus] Dekalb White 42
GTGGACGGTAGCATCCATCAGTGCATGGCAAAGGGTGGTGAGGAGGAGGA
GGAGGACGGCGAGCCAGGTGTCAGCAGGGTGCAGCTGGATGCCCGAGGCC
AGGCGGTACTCGCGGTACTGCTGCACGCACATCTCGCGGATCACCTTCGT
CACCACTTTGTTCTCCATCTCCACCTCCGTTTGGTTTGCTGCCGCCACAG
CCTCGGAGGTGTTCTTCTTGGCAGCAGGGCCAATGCTGTACTCAGTCACT
GTGATGTTAAAGCAATCGGCCACGAAGACGTCCTGTGGCACGGGGCTGCT
GTAATCCCGGTAGTAAACCCGGTTGGGATAACGCGCCGAGTTCTCACTCC
ACCATCGGTACTCATCGGGGCTATCGAAGTGGTAGTTCATCCCTGACATA
ACGCGCCCCATGGCGTAGCCCCCCAAGCCCCCCACCACAGCACCCGCCGC
TGCTGCCCCCGCCACGTGCTTGAAGTTGGTTTTGGGGGGTTTCCATGGCT
TCTGGTTGTGGTAACTTCCTCCGCTGGATGGGTTGTAGCCTTGACCCCAG
CCTGGGTAACCTGGGTTATGGGGGTAGCCAGGGTTCTGGGGGTAGCCGGG
GTTATGGGGATAGCCAGGGTTGTGGGGGTACCCTGGGTTATGGGGGTACC
CTGGGTTATGGGGGTACCCTGGGTTATGAGGGTAGCCCGGCTGGCGGGGG
TAGCTGGGCTGGCGATGGCTCCCGGCGCCCCAACCCCCACCACTGGGTTT
GCCTTTGCCCTTCTTGGAGAGGGCGACGTCGGTGCAGGCGGCGAGCAGCA
GGGCCAGCAGGCAGCAGGTGGTGAGGAGCCTAGCCATGGCTGCGGGCATA
AGGACACACACTGTTAGGGCAGTGAGCAGAGACCCCCCTCCCACCCCCAC
CCCCACTGCGAGCATCACAAAAATCTTCCACCGAATAGCCGTTCTTCCCA
AAAAAAGGGGGCGGGGGT

>Seq43 [Gallus gallus] Dekalb White 43
CGGGGGCGGAGGCATCCATCAGTGCATGGCAAAGGGTGGTGAGGAGGAGG
AGGAGGACGGCGAGCCAGGTGTCAGCAGGGTGCAGCTGGATGCCCGAGGC
CAGGCGGTACTCGCGGTACTGCTGCACGCACATCTCGCGGATCACCTTCG
TCACCACTTTGTTCTCCATCTCCACCTCCGTTTGGTTTGCTGCCGCCACA
GCCTCGGAGGTGTTCTTCTTGGCAGCAGGGCCAATGCTGTACTCAGTCAC
TGTGATGTTAAAGCAATCGGCCACGAAGACGTCCTGTGGCACGGGGCTGC
TGTAATCCCGGTAGTAAACCCGGTTGGGATAACGCGCCGAGTTCTCACTC
CACCATCGGTACTCATCGGGGCTATCGAAGTGGTAGTTCATCCCTGACAT
AACGCGCCCCATGGCGTAGCCCCCCAAGCCCCCCACCACAGCACCCGCCG
CTGCTGCCCCCGCCACGTGCTTGAAGTTGGTTTTGGGGGGTTTCCATGGC
TTCTGGTTGTGGTAACTTCCTCCGCTGGATGGGTTGTAGCCTTGACCCCA
GCCTGGGTAACCTGGGTTATGGGGGGAAGCCAGGGTCCGGGGGGAAGCCG
GGGTAATGGGAATAGCCAGGGTGGGGGGGTAACCTGGGGTAAGGGGGTAA
CCTGGGGTAAGGAGGGAACCTGGGTTGTGAGGGGAAGCTGGGTGGGCGAT
GGATCTCGGCTCCCCAAGGCTCACCACTGGGTTAGCCTTAGCACTGCTTG
TACATGTGCACTTCTGTGAAAGCGCCAAGTAGCAGCACGAGCAGACAACA
AGTGCCGACGAGCCTAACGAGGTGAGCAGGCATAACGACACACACTGTTA
TGGGGACTCACCATAAACCCGCATCGAACAGAGACCCCACTGCGAGCATC
ACAAAAATGTGCAACTGAAAAAATCCTTCCTCCCAAAATCAGCCGTCATC
CCAAAGGG

>Seq44 [Gallus gallus] Dekalb White 44
GTGTCGTAGCATCCATCAGTGCATGGCAAAAGGGTGGTGAGGAGGAGGAG
GAGGACGGCGAGCCAGGTGTCAGCAGGGTGCAGCTGGATGCCCGAGGCCA
GGCGGTACTCGCGGTACTGCTGCACGCACATCTCGCGGATCACCTTCGTC
ACCACTTTGTTCTCCATCTCCACCTCCGTTTGGTTTGCTGCCGCCACAGC
CTCGGAGGTGTTCTTCTTGGCAGCAGGGCCAATGCTGTACTCAGTCACTG
TGATGTTAAAGCAATCGGCCACGAAGACGTCCTGTGGCACGGGGCTGCTG
TAATCCCGGTAGTAAACCCGGTTGGGATAACGCGCCGAGTTCTCACTCCA
CCATCGGTACTCATCGGGGCTATCGAAGTGGTAGTTCATCCCTGACATAA
CGCGCCCCATGGCGTAGCCCCCCAAGCCCCCCACCACAGCACCCGCCGCT
GCTGCCCCCGCCACGTGCTTGAAGTTGGTTTTGGGGGGTTTCCATGGCTT
CTGGTTGTGGTAACTTCCTCCGCTGGATGGGTTGTAGCCTTGACCCCAGC
CTGGGTAACCTGGGTTATGGGGGTAGCCAGGGTTCTGGGGGTAGCCGGGG
TTATGGGGATAGCCAGGGTTGTGGGGGTACCCTGGGTTATGGGGGTACCC
TGGGTTATGAGGGTACCCTGGGTGATGAGGGTAGCTGGGCTGGCGATGGC
TCCTGGCGTCCCAATGGCTACCAGTGGGTTTGCCTTTGCCCTTGTTGTAG
ACGGCGACCTTCTTGCAGACGGCGACCACCATGCACACCACGAACCACGT
GGTGAGCAGGCTACACGTGGCTGACGAGCCTAACGACGCCTGCTGTTATG
ACGACGAACACAGACCCCGCTCCCACCACAGACCCCACTGCGAGCATCAC
AAAAATCTTCGAGCGTAATAAGCATTTTTTCCCAAAAAATCAGCCGCGTT
TCCCAAAAAAGGGGGGACTCGCGGTGGTGCT

>Seq45 [Gallus gallus] Dekalb White 45
GTGACGGCGGCATCCATCAGTGCATGGCAAAAGGGTGGTGAGGAGGAGGA
GGAGGACGGCGAGCCAGGTGTCAGCAGGGTGCAGCTGGATGCCCGAGGCC
AGGCGGTACTCGCGGTACTGCTGCACGCACATCTCGCGGATCACCTTCGT
CACCACTTTGTTCTCCATCTCCACCTCCGTTTGGTTTGCTGCCGCCACAG
CCTCGGAGGTGTTCTTCTTGGCAGCAGGGCCAATGCTGTACTCAGTCACT
GTGATGTTAAAGCAATCGGCCACGAAGACGTCCTGTGGCACGGGGCTGCT
GTAATCCCGGTAGTAAACCCGGTTGGGATAACGCGCCGAGTTCTCACTCC
ACCATCGGTACTCATCGGGGCTATCGAAGTGGTAGTTCATCCCTGACATA
ACGCGCCCCATGGCGTAGCCCCCCAAGCCCCCCACCACAGCACCCGCCGC
TGCTGCCCCCGCCACGTGCTTGAAGTTGGTTTTGGGGGGTTTCCATGGCT
TCTGGTTGTGGTAACTTCCTCCGCTGGATGGGTTGTAGCCTTGACCCCAG
CCTGGGTAACCTGGGTTATGGGGGTAGCCAGGGTTCTGGGGGTAGCCGGG
GTTATGGGGATAGCCAGGGTTGTGGGGGTACCCTGGGTTATGGGGGTACC
CTGGGTTATGAGGGTACCCCGGCTGACGAGGGTAGCTGGGCTGGCGATGG
CTCCCGGCGCGCCAACCCCCACCACTGGGTTTGCCTTTGCCCTTGTTGGA
GACGGCGACCTCCGTGCAGACGGCGACCACCATGGCCACCACGAACCACG
TGGTGAGGAGGCTACACATGGCTGCGAGCCTAACGACGCACACTGTTATG
ACAATGAACACAGACACGCCTCCGACCACAGACCCACTGCGAGCATCACA
AAAATCTGCCAGCGAAATAAATATTTCTCCCAAAAATCAAGCTTCGTTCC
AAA

>Seq46 [Gallus gallus] Dekalb White 46
GTGACGGCGCATCCATCAGTGCATGGCAAAAGGGTGGTGAGGAGGAGGAG
GAGGACGGCGAGCCAGGTGTCAGCAGGGTGCAGCTGGATGCCCGAGGCCA
GGCGGTACTCGCGGTACTGCTGCACGCACATCTCGCGGATCACCTTCGTC
ACCACTTTGTTCTCCATCTCCACCTCCGTTTGGTTTGCTGCCGCCACAGC
CTCGGAGGTGTTCTTCTTGGCAGCAGGGCCAATGCTGTACTCAGTCACTG
TGATGTTAAAGCAATCGGCCACGAAGACGTCCTGTGGCACGGGGCTGCTG
TAATCCCGGTAGTAAACCCGGTTGGGATAACGCGCCGAGTTCTCACTCCA
CCATCGGTACTCATCGGGGCTATCGAAGTGGTAGTTCATCCCTGACATAA
CGCGCCCCATGGCGTAGCCCCCCAAGCCCCCCACCACAGCACCCGCCGCT
GCTGCCCCCGCCACGTGCTTGAAGTTGGTTTTGGGGGGTTTCCATGGCTT
CTGGTTGTGGTAACTTCCTCCGCTGGATGGGTTGTAGCCTTGACCCCAGC
CTGGGTAACCTGGGTTATGGGGGTAGCCAGGGTTCTGGGGGTAGCCGGGG
TTATGGGGATAGCCAGGGTTGTGGGGGTACCCTGGGTTATGGGGGTACCC
TGGGTTATGAGGGTACCCCGGCTGGCGAGGGTAGCTGGGCTGGCGATGGT
TCCCGGGCCTCAATCCCTACACAGGGTTTGCCTTTGCCCTTCGTGAGACG
TCGACTTTTCGTGCAGCGGCGAAGTTCAGGGACACAACGAATA

>Seq47 [Gallus gallus] Dekalb White 47
GAGGGGCGGCAGCATCCATCAGTGCATGGCAAAGGGTGGTGAGGAGGAGG
AGGAGGACGGCGAGCCAGGTGTCAGCAGGGTGCAGCTGGATGCCCGAGGC
CAGGCGGTACTCGCGGTACTGCTGCACGCACATCTCGCGGATCACCTTCG
TCACCACTTTGTTCTCCATCTCCACCTCCGTTTGGTTTGCTGCCGCCACA
GCCTCGGAGGTGTTCTTCTTGGCAGCAGGGCCAATGCTGTACTCAGTCAC
TGTGATGTTAAAGCAATCGGCCACGAAGACGTCCTGTGGCACGGGGCTGC
TGTAATCCCGGTAGTAAACCCGGTTGGGATAACGCGCCGAGTTCTCACTC
CACCATCGGTACTCATCGGGGCTATCGAAGTGGTAGTTCATCCCTGACAT
AACGCGCCCCATGGCGTAGCCCCCCAAGCCCCCCACCACAGCACCCGCCG
CTGCTGCCCCCGCCACGTGCTTGAAGTTGGTTTTGGGGGGTTTCCATGGC
TTCTGGTTGTGGTAACTTCCTCCGCTGGATGGGTTGTAGCCTTGACCCCA
GCCTGGGTAACCTGGGTTATGGGGGTAGCCAGGGTTCTGGGGGTAGCCGG
GGTTATGGGGATAGCCAGGGTTGTGGGGGTACCCTGGGTTATGGGGGTAC
CCTGGGTTATGAGGGTACCCTGGCTGATGAGGGTAGCTCGGCTGGCGATG
GCTCCTGGGGTGGCAATGGCTACCAGTGGGTTTGCCTTTGCCATTGTTGT
AGACGTCGACCTTCTTGCAGACGGCGACCACCATGCCCACCACGAACCAC
GTGGTCAGGAGCCTACCCGTGGCTACGAGCATAACGACGCCTACTGGTAT
GGCGACGAACACAGACCCGGCTCCGACCACAGACCCACTGCGAGCATCAC
AAAAATCTTCCAGCATAATAAAAATTTTTCCCAAAAATCAAGGGTGGTTC
CAAAATTTGTGTTTCGCGTTTTGTAATGGGAATTGGTCGAGCTCCTTTAT
ATCCTTTAGTAGAATGAGGAGGTGGCGTGGGATG

>Seq48 [Gallus gallus] Dekalb White 48
GAGGACGCAGCATCCATCAGTGCATGGCAAAAGGGTGGTGAGGAGGAGGA
GGAGGACGGCGAGCCAGGTGTCAGCAGGGTGCAGCTGGATGCCCGAGGCC
AGGCGGTACTCGCGGTACTGCTGCACGCACATCTCGCGGATCACCTTCGT
CACCACTTTGTTCTCCATCTCCACCTCCGTTTGGTTTGCTGCCGCCACAG
CCTCGGAGGTGTTCTTCTTGGCAGCAGGGCCAATGCTGTACTCAGTCACT
GTGATGTTAAAGCAATCGGCCACGAAGACGTCCTGTGGCACGGGGCTGCT
GTAATCCCGGTAGTAAACCCGGTTGGGATAACGCGCCGAGTTCTCACTCC
ACCATCGGTACTCATCGGGGCTATCGAAGTGGTAGTTCATCCCTGACATA
ACGCGCCCCATGGCGTAGCCCCCCAAGCCCCCCACCACAGCACCCGCCGC
TGCTGCCCCCGCCACGTGCTTGAAGTTGGTTTTGGGGGGTTTCCATGGCT
TCTGGTTGTGGTAACTTCCTCCGCTGGATGGGTTGTAGCCTTGACCCCAG
CCTGGGTAACCTGGGTTATGGGGGTAGCCAGGGTTCTGGGGGTAGCCGGG
GTTATGGGGATAGCCAGGGTTGTGGGGGTACCCTGGGTTATGGGGGTACC
CTGGGTTATGAGGGTACCCTGGCTGATGAGGGTAGCTCGGCTGGCGATGG
CTCCTGGGGTGGCAATGGCTACCAGTGGGTTTGCCTTTGCCATTGTTGGA
GACGGCGACCTTCGTGCAGACGGCGACCACCATGCCCACCACGAACCACG
TGGTGAGCAGGCTACACGTGGCTACGAGCCTAAGGATGGACACTGTTATG
ACGATGAACACAGACACGGCTCTGAGCATAGACCCACTGCGAGCATCAAA
AAAAACTTCGAGCATAATAAAGAATTTTCCCCAAAATCAGCCATCGTCCC
AAAGATTGTTATATAGGTTGGATGTTGGGATTTTACAGCTGTCGTTGACT
GCGAGAATTTATAATTAAGAGTATAGGGTAGTCAGAAAA

>Seq49 [Gallus gallus] Dekalb White 49
GGGACCGGACGGCATCCATCAGTGCATGGCAAAAGGGTGGTGAGGAGGAG
GAGGAGGACGGCGAGCCAGGTGTCAGCAGGGTGCAGCTGGATGCCCGAGG
CCAGGCGGTACTCGCGGTACTGCTGCACGCACATCTCGCGGATCACCTTC
GTCACCACTTTGTTCTCCATCTCCACCTCCGTTTGGTTTGCTGCCGCCAC
AGCCTCGGAGGTGTTCTTCTTGGCAGCAGGGCCAATGCTGTACTCAGTCA
CTGTGATGTTAAAGCAATCGGCCACGAAGACGTCCTGTGGCACGGGGCTG
CTGTAATCCCGGTAGTAAACCCGGTTGGGATAACGCGCCGAGTTCTCACT
CCACCATCGGTACTCATCGGGGCTATCGAAGTGGTAGTTCATCCCTGACA
TAACGCGCCCCATGGCGTAGCCCCCCAAGCCCCCCACCACAGCACCCGCC
GCTGCTGCCCCCGCCACGTGCTTGAAGTTGGTTTTGGGGGGTTTCCATGG
CTTCTGGTTGTGGTAACTTCCTCCGCTGGATGGGTTGTAGCCTTGACCCC
AGCCTGGGTAACCTGGGTTATGGGGGTAGCCAGGGTTCTGGGGGTAGCCG
GGGTTATGGGGATAGCCAGGGTTGTGGGGGTACCCTGGGTTATGGGGGTA
CCCTGGGTTATGAGGGTACCCTGGGTGATGAGGGTAGCTGGGCTGGCGAT
GGCACCTGGGGTGGCAATGGCTACCAGTGGGTTTGCCTTTACCATTGTTG
TAGACGTTGACCTTCTTGCAGACGGCGACCACCATGCACACCACGAACAA
CGTGGTCAGCAGGCTACACGTGGCTACGAGCCTAACGATACATGCTGTCA
TGACAACGCGCACAGACACGGCTCTGACCAGAGACCCCACTGCGAGCATC
ACAAAAATCTTCCAGCGTAATAAAATTCTTTCCCCAAAAATCTAGCCGTG
GTCCCAAAATGAGGTCCCGGGGGGTGTTCACGGGGAAAAACGAAAA

>Seq50 [Gallus gallus] Dekalb White 50
GCGGACGGCGGCATCCATCAGTGCATGGCAAAGGGTGGTGAGGAGGAGGA
GGAGGACGGCGAGCCAGGTGTCAGCAGGGTGCAGCTGGATGCCCGAGGCC
AGGCGGTACTCGCGGTACTGCTGCACGCACATCTCGCGGATCACCTTCGT
CACCACTTTGTTCTCCATCTCCACCTCCGTTTGGTTTGCTGCCGCCACAG
CCTCGGAGGTGTTCTTCTTGGCAGCAGGGCCAATGCTGTACTCAGTCACT
GTGATGTTAAAGCAATCGGCCACGAAGACGTCCTGTGGCACGGGGCTGCT
GTAATCCCGGTAGTAAACCCGGTTGGGATAACGCGCCGAGTTCTCACTCC
ACCATCGGTACTCATCGGGGCTATCGAAGTGGTAGTTCATCCCTGACATA
ACGCGCCCCATGGCGTAGCCCCCCAAGCCCCCCACCACAGCACCCGCCGC
TGCTGCCCCCGCCACGTGCTTGAAGTTGGTTTTGGGGGGTTTCCATGGCT
TCTGGTTGTGGTAACTTCCTCCGCTGGATGGGTTGTAGCCTTGACCCCAG
CCTGGGTAACCTGGGTTATGGGGGTAGCCAGGGTTCTGGGGGTAGCCGGG
GTTATGGGGATAGCCAGGGTTGTGGGGGTACCCTGGGTTATGGGGGTACC
CTGGGTTATGAGGGTACCCTGGCTGATGAGGGTAGCTGGGCTGGCGATGG
CTCCTGGCGTGCCAACGGCTACCAGTGGGTTTGCCTTTGCCATTGTTGTA
GACGGCGACCTCCGTGCAGACGGCGACCACCATGGACACCACGAACAACG
TGGTCAGCAGCCTACACGTGGCTACGAGCATAACGACGCACGCTGTTATG
ACGACGAACACAGACCCGGCTCTGACCACAGACCCACTGCGAGCATCACA
AAAATCTTCCACCGAAACAGAAATTTTTCCCCAAAATCAGCCGGCGTTTC
CCAAAAGTGGGTTCGTCGCTTGGC

>Seq51 [Gallus gallus] Dekalb White 51
GCGGGGCGGGACAGACATCCATCAGTGCATGGCAAAGGGTGGTGAGGAGG
AGGAGGAGGACGGCGAGCCAGGTGTCAGCAGGGTGCAGCTGGATGCCCGA
GGCCAGGCGGTACTCGCGGTACTGCTGCACGCACATCTCGCGGATCACCT
TCGTCACCACTTTGTTCTCCATCTCCACCTCCGTTTGGTTTGCTGCCGCC
ACAGCCTCGGAGGTGTTCTTCTTGGCAGCAGGGCCAATGCTGTACTCAGT
CACTGTGATGTTAAAGCAATCGGCCACGAAGACGTCCTGTGGCACGGGGC
TGCTGTAATCCCGGTAGTAAACCCGGTTGGGATAACGCGCCGAGTTCTCA
CTCCACCATCGGTACTCATCGGGGCTATCGAAGTGGTAGTTCATCCCTGA
CATAACGCGCCCCATGGCGTAGCCCCCCAAGCCCCCCACCACAGCACCCG
CCGCTGCTGCCCCCGCCACGTGCTTGAAGTTGGTTTTGGGGGGTTTCCAT
GGCTTCTGGTTGTGGTAACTTCCTCCGCTGGATGGGTTGTAGCCTTGACC
CCAGCCTGGGTAACCTGGGTTATGGGGGTAGCCAGGGTTCTGGGGGTAGC
CGGGGTTATGGGGATAGCCAGGGTTGTGGGGGTACCCTGGGTTATGGGGG
TACCCTGGGTTATGAGGGTACCCTGGGTGATGAGGGTAGCTGGGCTGGCG
ATGGCTCCTGGGGTGGCAATGGCTACCAGTGGGTTTGCCTTTGCCATTGT
TGGAGACGGCGACCTTCGTGCAGACGGCGACCACCATGGACACGAGGAAC
AACGTGGTCAGCAGCCTACACGTGGCTACGAGCATAACGACGGCCGCTGG
TATGGCGACAAACACAGACACGCCTCTGACCCACACACCCACTGCGAGCA
TCACAAAATCTGCCAGCGAAATAAAAGATTTTCCCAAAAATCAAGCAGTC
ATCCCAAAGTTGGTAGTTCGGGTGGCTAGTTGATAAGCCAGCGTACTCTA
TTTAAGAGTGATTATGCTATAAACAGAGGAGG

>Seq52 [Gallus gallus] Dekalb White 52
ATGGGCGGCGGGCATCCATCAGTGCATGGCAAAAGGGTGGTGAGGAGGAG
GAGGAGGACGGCGAGCCAGGTGTCAGCAGGGTGCAGCTGGATGCCCGAGG
CCAGGCGGTACTCGCGGTACTGCTGCACGCACATCTCGCGGATCACCTTC
GTCACCACTTTGTTCTCCATCTCCACCTCCGTTTGGTTTGCTGCCGCCAC
AGCCTCGGAGGTGTTCTTCTTGGCAGCAGGGCCAATGCTGTACTCAGTCA
CTGTGATGTTAAAGCAATCGGCCACGAAGACGTCCTGTGGCACGGGGCTG
CTGTAATCCCGGTAGTAAACCCGGTTGGGATAACGCGCCGAGTTCTCACT
CCACCATCGGTACTCATCGGGGCTATCGAAGTGGTAGTTCATCCCTGACA
TAACGCGCCCCATGGCGTAGCCCCCCAAGCCCCCCACCACAGCACCCGCC
GCTGCTGCCCCCGCCACGTGCTTGAAGTTGGTTTTGGGGGGTTTCCATGG
CTTCTGGTTGTGGTAACTTCCTCCGCTGGATGGGTTGTAGCCTTGACCCC
AGCCTGGGTAACCTGGGTTATGGGGGTAGCCAGGGTTCTGGGGGTAGCCG
GGGTTATGGGGATAGCCAGGGTTGTGGGGGTACCCTGGGTTATGGGGGTA
CCCTGGGTTATGGGGGTACCCTGGGTTATGAGGGTAGCCCGGCTGGCGGG
GGTAGCTGGGCTGGCGATGGCTCCCGGCGCCCCAACCCCCACCACTGGGT
TTGCCTTTGCCCTTCTTGGAGAGGGCGACGTCGGTGCAGGCGGCGAGCAG
CAGGGCCAGCAGGCAGCAGGTGGTGAGGAGCCTAGCCATGGCTGCGGGCA
TAAGGACACACACTGTTAGGGCAGTGAGCAGAGACCCCCCTCCCACCCCC
ACCCCCACTGCGAGCATCACAAAAATCTTCCACCGAAATCAGCCATTCAT
CCCAAAGTTTTTTTTTTGTT


>Seq53 [Gallus gallus] Dekalb White 53
GTGGACGGCAGCATCCATCAGTGCATGGCAAAAGGGTGGTGAGGAGGAGG
AGGAGGACGGCGAGCCAGGTGTCAGCAGGGTGCAGCTGGATGCCCGAGGC
CAGGCGGTACTCGCGGTACTGCTGCACGCACATCTCGCGGATCACCTTCG
TCACCACTTTGTTCTCCATCTCCACCTCCGTTTGGTTTGCTGCCGCCACA
GCCTCGGAGGTGTTCTTCTTGGCAGCAGGGCCAATGCTGTACTCAGTCAC
TGTGATGTTAAAGCAATCGGCCACGAAGACGTCCTGTGGCACGGGGCTGC
TGTAATCCCGGTAGTAAACCCGGTTGGGATAACGCGCCGAGTTCTCACTC
CACCATCGGTACTCATCGGGGCTATCGAAGTGGTAGTTCATCCCTGACAT
AACGCGCCCCATGGCGTAGCCCCCCAAGCCCCCCACCACAGCACCCGCCG
CTGCTGCCCCCGCCACGTGCTTGAAGTTGGTTTTGGGGGGTTTCCATGGC
TTCTGGTTGTGGTAACTTCCTCCGCTGGATGGGTTGTAGCCTTGACCCCA
GCCTGGGTAACCTGGGTTATGGGGGGAACCCAGGGTTCGGGGGGAACCCG
GGGTAAGGGGAATACCCAGGGTGGGGGGGGAACCTGGGGTAATGGGGGAA
CCTGGGGTAAGGAGGTAACCCGGGCTGTCAGGGGAACCTGGCCTGCCGAT
GGATCTGGGCTCCCCAAGGCCCACCACTGGGTTTGCCTTTGCACTTCTTG
TACAGGTCCACTTCTTTGAAAGCGCCAAGTAGCAGGGCGAGCAGACAACA
AGTGCCGAGGAGCCTAACGATGTCAGCAGGCATAACGACACACACTGTTA
TAGGGACTCACCATAGACCCGCCTTCGAGCAGAGACCCCCACTGCGAAGC
ATCACAAAAATTTTCAACATAAATAAGCTTTTCTCCCAAAAAACTAAAAC
CGGTCCCAAAAACATAAGGACCGGGTGCGGGGTCCAGCCGTTGAAAAA

>Seq54 [Gallus gallus] Dekalb White 54
TGGGAGGGGCGGTCATCCATCAGTGCATGGCAAAAAGGGTGGTGAGGAGG
AGGAGGAGGACGGCGAGCCAGGTGTCAGCAGGGTGCAGCTGGATGCCCGA
GGCCAGGCGGTACTCGCGGTACTGCTGCACGCACATCTCGCGGATCACCT
TCGTCACCACTTTGTTCTCCATCTCCACCTCCGTTTGGTTTGCTGCCGCC
ACAGCCTCGGAGGTGTTCTTCTTGGCAGCAGGGCCAATGCTGTACTCAGT
CACTGTGATGTTAAAGCAATCGGCCACGAAGACGTCCTGTGGCACGGGGC
TGCTGTAATCCCGGTAGTAAACCCGGTTGGGATAACGCGCCGAGTTCTCA
CTCCACCATCGGTACTCATCGGGGCTATCGAAGTGGTAGTTCATCCCTGA
CATAACGCGCCCCATGGCGTAGCCCCCCAAGCCCCCCACCACAGCACCCG
CCGCTGCTGCCCCCGCCACGTGCTTGAAGTTGGTTTTGGGGGGTTTCCAT
GGCTTCTGGTTGTGGTAACTTCCTCCGCTGGATGGGTTGTAGCCTTGACC
CCAGCCTGGGTAACCTGGGTTATGGGGGTAGCCAGGGTTCTGGGGGTAGC
CGGGGTTATGGGGATAGCCAGGGTTGTGGGGGTACCCTGGGTTATGGGGG
TACCCTGGGTTATGAGGGTACCCTGGCTGATGAGGGTAGCTCGGCTGGCG
ATGGTACCTGGCGTGCCAATGCCTACCAGTGGGTTTGCCTTTGCCATTGT
TGGAGACGGCGACCTTCGTGCAGACGGCGACCACCATGCCCGCCACGAAC
AACATGGTGAGGAGGCTACACGTGGCTACGAGCATAACGACGCCTACTGT
TATGGCGACGAACACAGACACGGCACTGACCAGACACCCCACTGCGAGCA
TCACAAAAATCTTCGAGCATAATCAAATTATTTCCCCAAAAATTAGCGCT
CATCCCAAATTAAGTAAATTTGACAAAGGAATACTCAGGCATATCATCAA
AGTAGCGATTATTTGCCGTATAATAACTAGACGAAAAGGAGGCAAACTAG
AGAGGA

>Seq55 [Gallus gallus] Dekalb White 55
GAGGGCGGAAGCATCCATCAGTGCATGGCAAAAGGGTGGTGAGGAGGAGG
AGGAGGACGGCGAGCCAGGTGTCAGCAGGGTGCAGCTGGATGCCCGAGGC
CAGGCGGTACTCGCGGTACTGCTGCACGCACATCTCGCGGATCACCTTCG
TCACCACTTTGTTCTCCATCTCCACCTCCGTTTGGTTTGCTGCCGCCACA
GCCTCGGAGGTGTTCTTCTTGGCAGCAGGGCCAATGCTGTACTCAGTCAC
TGTGATGTTAAAGCAATCGGCCACGAAGACGTCCTGTGGCACGGGGCTGC
TGTAATCCCGGTAGTAAACCCGGTTGGGATAACGCGCCGAGTTCTCACTC
CACCATCGGTACTCATCGGGGCTATCGAAGTGGTAGTTCATCCCTGACAT
AACGCGCCCCATGGCGTAGCCCCCCAAGCCCCCCACCACAGCACCCGCCG
CTGCTGCCCCCGCCACGTGCTTGAAGTTGGTTTTGGGGGGTTTCCATGGC
TTCTGGTTGTGGTAACTTCCTCCGCTGGATGGGTTGTAGCCTTGACCCCA
GCCTGGGTAACCTGGGTTATGGGGGTAGCCAGGGTTCTGGGGGTAGCCGG
GGTTATGGGGATAGCCAGGGTTGTGGGGGTACCCTGGGTTATGGGGGTAC
CCTGGGTTATGAGGGTACCCTGGCTGATGAGGGTAGCTGGGCTGGCGATG
GCACCTGGCGTCCCAACCCCCACCACTGGGTCTGCCTTTGCCCTTCTTGG
AGACGGCGACCTCCTTGCAGACGGCGACCACCATGCCCAGCACGCACCAC
GTGGCGAGGAGGCTACCCGTGGCTGCGAGCATAGGGACGCACGCTGTTAT
GGCGACGAACACAGACCCGCCTACTCACCGCACACCCACTGCGAGCATCA
CAAAGATCTTCGAGCGGAAATAAAGCATCTTCCCCAAAATACTAGATTCT
TCCTTCAATTACGGTGTATTTATTGTTTAAGGGTGAAAAACTCATCTAGT
ATACTAAATGAAGTAGCTTCGAAATCGTTATATAACAAATTACAACTTAA
AATCAATGGT

>Seq56 [Gallus gallus] Dekalb White 56
GTGGTCGGGCGGCATCCATCAGTGCATGGCAAAAGGGTGGTGAGGAGGAG
GAGGAGGACGGCGAGCCAGGTGTCAGCAGGGTGCAGCTGGATGCCCGAGG
CCAGGCGGTACTCGCGGTACTGCTGCACGCACATCTCGCGGATCACCTTC
GTCACCACTTTGTTCTCCATCTCCACCTCCGTTTGGTTTGCTGCCGCCAC
AGCCTCGGAGGTGTTCTTCTTGGCAGCAGGGCCAATGCTGTACTCAGTCA
CTGTGATGTTAAAGCAATCGGCCACGAAGACGTCCTGTGGCACGGGGCTG
CTGTAATCCCGGTAGTAAACCCGGTTGGGATAACGCGCCGAGTTCTCACT
CCACCATCGGTACTCATCGGGGCTATCGAAGTGGTAGTTCATCCCTGACA
TAACGCGCCCCATGGCGTAGCCCCCCAAGCCCCCCACCACAGCACCCGCC
GCTGCTGCCCCCGCCACGTGCTTGAAGTTGGTTTTGGGGGGTTTCCATGG
CTTCTGGTTGTGGTAACTTCCTCCGCTGGATGGGTTGTAGCCTTGACCCC
AGCCTGGGTAACCTGGGTTATGGGGGTAGCCAGGGTTCTGGGGGTAGCCG
GGGTTATGGGGATAGCCAGGGTTGTGGGGGTACCCTGGGTTATGGGGGTA
CCCTGGGTTATGAGGGTACCCTGGGTGATGAGGGTAGCTGGGCTGGCGAT
GGCTCCTGGGGTGCCAATGGCTACCAGTGGGTTTGCCTTTGCCCTTGTTG
TAGACGGTGACCTTCGTGCAGACGGCGACCACCATGCCCACCACGAACCA
CGTGGTCAGCAGCCTACCCGTGGCTGAGGAGCCTAACGACGGCTGCTGGT
CGGAGCGATGAACAAAGATCCGGCTCCCAACCACAAACCCCACTTGCCAG
CATCAAAAAAAATTTTCAACGTAATAAGTATTTTTTCCCCAAAAATCAGC
GGGCGTTTCCCAAAAGGGGGGGCG

>Seq57 [Gallus gallus] Dekalb White 57
GTGAGGCAGCATCCATCAGTGCATGGCAAAGGGTGGTGAGGAGGAGGAGG
AGGACGGCGAGCCAGGTGTCAGCAGGGTGCAGCTGGATGCCCGAGGCCAG
GCGGTACTCGCGGTACTGCTGCACGCACATCTCGCGGATCACCTTCGTCA
CCACTTTGTTCTCCATCTCCACCTCCGTTTGGTTTGCTGCCGCCACAGCC
TCGGAGGTGTTCTTCTTGGCAGCAGGGCCAATGCTGTACTCAGTCACTGT
GATGTTAAAGCAATCGGCCACGAAGACGTCCTGTGGCACGGGGCTGCTGT
AATCCCGGTAGTAAACCCGGTTGGGATAACGCGCCGAGTTCTCACTCCAC
CATCGGTACTCATCGGGGCTATCGAAGTGGTAGTTCATCCCTGACATAAC
GCGCCCCATGGCGTAGCCCCCCAAGCCCCCCACCACAGCACCCGCCGCTG
CTGCCCCCGCCACGTGCTTGAAGTTGGTTTTGGGGGGTTTCCATGGCTTC
TGGTTGTGGTAACTTCCTCCGCTGGATGGGTTGTAGCCTTGACCCCAGCC
TGGGTAACCTGGGTTATGGGGGTAGCCAGGGTTCTGGGGGTAGCCGGGGT
TATGGGGATAGCCAGGGTTGTGGGGGTACCCTGGGTTATGGGGGTACCCT
GGGTTATGAGGGTAGCCCGGGTTGTGAGGGTAGCTGGGCTGGCGATGGCT
CCCGGGGTCCCAACCGCCACCAGTGGGTTTGCCTTTGCCCTTGTTGGAGA
CGGCGACCTTCGTGCAGGCGGCGACCACCATGGCCAGCAGGAAGCAGGGT
GGTGAGGAGGCTACCCGTGGCTGCGGAGCATAACGACACACACTGGTCAT
GGCAGACGAGCACAGACACGGCTACTGACCCACAGACCCCACTGCGAAGC
ATCACAAAAATCTTCGAGCGAATAGAATTTTTTCCAAAAAAAAAAAGGTG
GTTTTTCAAAAAAAAAAAGTTTATAATGCGGTGGGTCTT

>Seq58 [Gallus gallus] Dekalb White 58
GTGACGGCAGCATCCATCAGTGCATGGCAAAAGGGTGGTGAGGAGGAGGA
GGAGGACGGCGAGCCAGGTGTCAGCAGGGTGCAGCTGGATGCCCGAGGCC
AGGCGGTACTCGCGGTACTGCTGCACGCACATCTCGCGGATCACCTTCGT
CACCACTTTGTTCTCCATCTCCACCTCCGTTTGGTTTGCTGCCGCCACAG
CCTCGGAGGTGTTCTTCTTGGCAGCAGGGCCAATGCTGTACTCAGTCACT
GTGATGTTAAAGCAATCGGCCACGAAGACGTCCTGTGGCACGGGGCTGCT
GTAATCCCGGTAGTAAACCCGGTTGGGATAACGCGCCGAGTTCTCACTCC
ACCATCGGTACTCATCGGGGCTATCGAAGTGGTAGTTCATCCCTGACATA
ACGCGCCCCATGGCGTAGCCCCCCAAGCCCCCCACCACAGCACCCGCCGC
TGCTGCCCCCGCCACGTGCTTGAAGTTGGTTTTGGGGGGTTTCCATGGCT
TCTGGTTGTGGTAACTTCCTCCGCTGGATGGGTTGTAGCCTTGACCCCAG
CCTGGGTAACCTGGGTTATGGGGGTAGCCAGGGTTCTGGGGGTAGCCGGG
GTTATGGGGATAGCCAGGGTTGTGGGGGTACCCTGGGTTATGGGGGTACC
CTGGGTTATGAGGGTACCCTGGGTGATGAGGGTAGCTCGGCTGGCGATGG
CTCCTGGGGTGGCAATGGCTACCAGTGGGTTTGCCTTTGCCATTGTTGTA
GACGGTGACCTTCTTGCAGACGGCGACCACCATGCACACCACGCACAACG
TGGTGAGCAGGCTACACGTGGCTACGAGCATAACGACAGATGCTGTTATG
ACAATGAACACAGACACGGCTCTGACCCACAGACCCACTGCGAGCATCAC
AAAAATCTTCCAGCATAAATAAAGATTTTTCCCCAAGATCGAGCCGGGGT
CCCTAACCGGGGGTCCGGGGTTACCCCCTGGGAATAAAGTCACCCTCCGT
GGTCAGAGGGCGCGTCCCCGGCGGGCGGGGTGGTATCGGCTTATGCGGGG
GTGGGGGATAGGGAAATAGGT

>Seq59 [Gallus gallus] Dekalb White 59
GTGACGGCGGCATCCATCAGTGCATGGCAAAAGGGTGGTGAGGAGGAGGA
GGAGGACGGCGAGCCAGGTGTCAGCAGGGTGCAGCTGGATGCCCGAGGCC
AGGCGGTACTCGCGGTACTGCTGCACGCACATCTCGCGGATCACCTTCGT
CACCACTTTGTTCTCCATCTCCACCTCCGTTTGGTTTGCTGCCGCCACAG
CCTCGGAGGTGTTCTTCTTGGCAGCAGGGCCAATGCTGTACTCAGTCACT
GTGATGTTAAAGCAATCGGCCACGAAGACGTCCTGTGGCACGGGGCTGCT
GTAATCCCGGTAGTAAACCCGGTTGGGATAACGCGCCGAGTTCTCACTCC
ACCATCGGTACTCATCGGGGCTATCGAAGTGGTAGTTCATCCCTGACATA
ACGCGCCCCATGGCGTAGCCCCCCAAGCCCCCCACCACAGCACCCGCCGC
TGCTGCCCCCGCCACGTGCTTGAAGTTGGTTTTGGGGGGTTTCCATGGCT
TCTGGTTGTGGTAACTTCCTCCGCTGGATGGGTTGTAGCCTTGACCCCAG
CCTGGGTAACCTGGGTTATGGGGGTAGCCAGGGTTCTGGGGGTAGCCGGG
GTTATGGGGATAGCCAGGGTTGTGGGGGTACCCTGGGTTATGGGGGTACC
CTGGGTTATGAGGGTACCCTGGCTGATGAGGGTAGCTGGGCTGGCGATGG
CTCCTGGCGTGGCAATGGCTACCAGTGGGTTTGCCTTTGCCCTTGTTGGA
GACGGCGACCTCCGTGCAGACGGCGACCACCATGCCCACCACGAACCACG
TGGTGAGGAGGCTACACGTGGCTACGAGCATAACGACGCATGCTGTTATG
GCGATGAGCACAGACACGGCTCTGACCACAGACCCACTGCGAGCATCACA
AAAATCTTCGAGCGTAATCAGCTTCTTTTCCCAAAAATTCAGCCGGCTGT
CCCAAAAAGTTGGGTCCCGGGGGTAGGCCACGGGGGTATCAGCGCCTCGT
TGCGTGTTGCGTGTTGA

>Seq60 [Gallus gallus] Dekalb White 60
GTGGACGGCGCATCCATCAGTGCATGGCAAAAGGGTGGTGAGGAGGAGGA
GGAGGACGGCGAGCCAGGTGTCAGCAGGGTGCAGCTGGATGCCCGAGGCC
AGGCGGTACTCGCGGTACTGCTGCACGCACATCTCGCGGATCACCTTCGT
CACCACTTTGTTCTCCATCTCCACCTCCGTTTGGTTTGCTGCCGCCACAG
CCTCGGAGGTGTTCTTCTTGGCAGCAGGGCCAATGCTGTACTCAGTCACT
GTGATGTTAAAGCAATCGGCCACGAAGACGTCCTGTGGCACGGGGCTGCT
GTAATCCCGGTAGTAAACCCGGTTGGGATAACGCGCCGAGTTCTCACTCC
ACCATCGGTACTCATCGGGGCTATCGAAGTGGTAGTTCATCCCTGACATA
ACGCGCCCCATGGCGTAGCCCCCCAAGCCCCCCACCACAGCACCCGCCGC
TGCTGCCCCCGCCACGTGCTTGAAGTTGGTTTTGGGGGGTTTCCATGGCT
TCTGGTTGTGGTAACTTCCTCCGCTGGATGGGTTGTAGCCTTGACCCCAG
CCTGGGTAACCTGGGTTATGGGGGTAGCCAGGGTTCTGGGGGTAGCCGGG
GTTATGGGGATAGCCAGGGTTGTGGGGGTACCCTGGGTTATGGGGGTACC
CTGGGTTATGAGGGTACCCCGGGTGATGAGGGTAGCTGGGCTGGCGATGG
CTCCTGGGGTGCCAACGGCCACCAGTGGGTTTGCCTTTGCCCTTCTTGTA
GACGGTGACCTCCGTGCAGACGGCGACCACCATGGACACCACGAACCACG
TGGTGAGGAGGCTACACGTGGCTACGAGCATAACGACACACACTGTTATG
GCAATGAGCACAGACACGGCTCTGACCACACACCCACTGCGAGCATCACA
AAAATCTTCCAGCGAAATCAAGAATTTGCCCCAAAAATCAACCGGGGGTT
CCAAAAATGGGGATCCGGGGGTTACGACCGGGGAATAAGCAAAGACGCCA
GGTGGCCAGACGGCGCGTTCCAATCCGGACAGCACGGGGAAAGTAGTATA
GGTTTGATGGGGTCTAT

>Seq61 [Gallus gallus] Dekalb White 61
ATGGGCGCAGCATCCATCAGTGCATGGCAAAAGGGTGGTGAGGAGGAGGA
GGAGGACGGCGAGCCAGGTGTCAGCAGGGTGCAGCTGGATGCCCGAGGCC
AGGCGGTACTCGCGGTACTGCTGCACGCACATCTCGCGGATCACCTTCGT
CACCACTTTGTTCTCCATCTCCACCTCCGTTTGGTTTGCTGCCGCCACAG
CCTCGGAGGTGTTCTTCTTGGCAGCAGGGCCAATGCTGTACTCAGTCACT
GTGATGTTAAAGCAATCGGCCACGAAGACGTCCTGTGGCACGGGGCTGCT
GTAATCCCGGTAGTAAACCCGGTTGGGATAACGCGCCGAGTTCTCACTCC
ACCATCGGTACTCATCGGGGCTATCGAAGTGGTAGTTCATCCCTGACATA
ACGCGCCCCATGGCGTAGCCCCCCAAGCCCCCCACCACAGCACCCGCCGC
TGCTGCCCCCGCCACGTGCTTGAAGTTGGTTTTGGGGGGTTTCCATGGCT
TCTGGTTGTGGTAACTTCCTCCGCTGGATGGGTTGTAGCCTTGACCCCAG
CCTGGGTAACCTGGGTTATGGGGGTAGCCAGGGTTCTGGGGGTAGCCGGG
GTTATGGGGATAGCCAGGGTTGTGGGGGTACCCTGGGTTATGGGGGTACC
CTGGGTTATGAGGGTAGCCTGGGTGGTGAGGGTAGCTGGGCTGGCGATGG
CTCCTGGGGCCGCAATCGCCACCAGTGGGTTTGCCTTTGCCCCTGGTGGA
GACGGCGACCTTCGTGCAGACGGCGACCACCATGGCCACCACGCACCACG
TGGTCAGGAGGCTACCCATGGCTACGAGCATAACGACACACACTGGTCAT
GGCGATGAGCACAGACCCGGCTACTGACCCACAGACCCCACTGCGAGCAT
CACAAAAATCTTCCAGCTAATAGATTTTTTCCCAAGAAAATAGGGGGTTT
TCCCGAAAAAAAATTTGTCGTTGCGTGTTGTGTTGTCTGTTGTTTGGTGT
GTG

>Seq62 [Gallus gallus] Dekalb White 62
GTGACGCAGCATCCATCAGTGCATGGCAAAAGGGTGGTGAGGAGGAGGAG
GAGGACGGCGAGCCAGGTGTCAGCAGGGTGCAGCTGGATGCCCGAGGCCA
GGCGGTACTCGCGGTACTGCTGCACGCACATCTCGCGGATCACCTTCGTC
ACCACTTTGTTCTCCATCTCCACCTCCGTTTGGTTTGCTGCCGCCACAGC
CTCGGAGGTGTTCTTCTTGGCAGCAGGGCCAATGCTGTACTCAGTCACTG
TGATGTTAAAGCAATCGGCCACGAAGACGTCCTGTGGCACGGGGCTGCTG
TAATCCCGGTAGTAAACCCGGTTGGGATAACGCGCCGAGTTCTCACTCCA
CCATCGGTACTCATCGGGGCTATCGAAGTGGTAGTTCATCCCTGACATAA
CGCGCCCCATGGCGTAGCCCCCCAAGCCCCCCACCACAGCACCCGCCGCT
GCTGCCCCCGCCACGTGCTTGAAGTTGGTTTTGGGGGGTTTCCATGGCTT
CTGGTTGTGGTAACTTCCTCCGCTGGATGGGTTGTAGCCTTGACCCCAGC
CTGGGTAACCTGGGTTATGGGGGTAGCCAGGGTTCTGGGGGTAGCCGGGG
TTATGGGGATAGCCAGGGTTGTGGGGGTACCCTGGGTTATGGGGGTACCC
TGGGTTATGAGGGTAGCCTGGCTGATGAGGGTAGCTGGGCTGGCGATGGC
TCCTGGCGTGGCAATGGCTACCAGTGGGTTTGCCTTTGCCATTGTTGTAG
ACGGTGACCTTCTTGCAGACGGCGACCACCATGCACACCACGAACAACGT
GGTCAGCAGGCTACACGTGGCTACGAGCATAACGACACATACTGTCATGA
CAACGAGCACAGACACCGCTCTGACCCACAGACCCACTGCGAGCATCACA
AAAATCTGCGAGCGTAACAGAATTTTTTCCCAAAAAAGCAGAGCCTTTTT
CCCCAAGAAAAGGGGGGGCGGGGGTGGCTGGGTCCGGAT

>Seq63 [Gallus gallus] Dekalb White 63
GTGGACGGCGCATCCATCAGTGCATGGCAAAAGGGTGGTGAGGAGGAGGA
GGAGGACGGCGAGCCAGGTGTCAGCAGGGTGCAGCTGGATGCCCGAGGCC
AGGCGGTACTCGCGGTACTGCTGCACGCACATCTCGCGGATCACCTTCGT
CACCACTTTGTTCTCCATCTCCACCTCCGTTTGGTTTGCTGCCGCCACAG
CCTCGGAGGTGTTCTTCTTGGCAGCAGGGCCAATGCTGTACTCAGTCACT
GTGATGTTAAAGCAATCGGCCACGAAGACGTCCTGTGGCACGGGGCTGCT
GTAATCCCGGTAGTAAACCCGGTTGGGATAACGCGCCGAGTTCTCACTCC
ACCATCGGTACTCATCGGGGCTATCGAAGTGGTAGTTCATCCCTGACATA
ACGCGCCCCATGGCGTAGCCCCCCAAGCCCCCCACCACAGCACCCGCCGC
TGCTGCCCCCGCCACGTGCTTGAAGTTGGTTTTGGGGGGTTTCCATGGCT
TCTGGTTGTGGTAACTTCCTCCGCTGGATGGGTTGTAGCCTTGACCCCAG
CCTGGGTAACCTGGGTTATGGGGGTAGCCAGGGTTCTGGGGGTAGCCGGG
GTTATGGGGATAGCCAGGGTTGTGGGGGTACCCTGGGTTATGGGGGTACC
CTGGGTTATGGGGGTACCCTGGGTTATGAGGGTAGCCCGGCTGGCGGGGG
TAGCTGGGCTGGCGATGGCTCCCGGCGCCCCAACCCCCACCACTGGGTTT
GCCTTTGCCCTTCTTGGAGAGGGCGACGTCGGTGCAGGCGGCGAGCAGCA
GGGCCAGCAGGCAGCAGGTGGTGAGGAGCCTAGCCATGGCTGCGGGCATA
AGGACACACACTGTTAGGGCAGTGAGCAGAGACCCCCCTTCCACCCCCAC
CCCCACTGCGAGCATCACAAAAATCTTCCACCGAAATCAGCACTTCATCC
CAAATTTGGGTGCCGGGGTTTAGTAACGGGGATTAAAGGGAGCCCCGGTG
GCAAAAGGAACGTCTTCGTAGGGCGGATTGGTTTTAAGGTAGCGCGTGGC
AGAGGTTGCGAGGATTGGGCACTTGGTGGCAAGAGAAGAGATACTTCAAT
AGAGCAGTG

>Seq64 [Gallus gallus] Dekalb White 64
ATGACGGCAGCATCCATCAGTGCATGGCAAAAGGGTGGTGAGGAGGAGGA
GGAGGACGGCGAGCCAGGTGTCAGCAGGGTGCAGCTGGATGCCCGAGGCC
AGGCGGTACTCGCGGTACTGCTGCACGCACATCTCGCGGATCACCTTCGT
CACCACTTTGTTCTCCATCTCCACCTCCGTTTGGTTTGCTGCCGCCACAG
CCTCGGAGGTGTTCTTCTTGGCAGCAGGGCCAATGCTGTACTCAGTCACT
GTGATGTTAAAGCAATCGGCCACGAAGACGTCCTGTGGCACGGGGCTGCT
GTAATCCCGGTAGTAAACCCGGTTGGGATAACGCGCCGAGTTCTCACTCC
ACCATCGGTACTCATCGGGGCTATCGAAGTGGTAGTTCATCCCTGACATA
ACGCGCCCCATGGCGTAGCCCCCCAAGCCCCCCACCACAGCACCCGCCGC
TGCTGCCCCCGCCACGTGCTTGAAGTTGGTTTTGGGGGGTTTCCATGGCT
TCTGGTTGTGGTAACTTCCTCCGCTGGATGGGTTGTAGCCTTGACCCCAG
CCTGGGTAACCTGGGTTATGGGGGTAGCCAGGGTTCTGGGGGTAGCCGGG
GTTATGGGGATAGCCAGGGTTGTGGGGGTACCCTGGGTTATGGGGGTACC
CTGGGTTATGAGGGTAGCCTGGGTTGTGAGGGTAGCTGGGCTGGCGATGG
CTCCTGGCGTCCCAATGGCCACCAGTGGGTTTGCCTTTGCCCTTGTTGGA
GACGGCGACCTCCGTGCAGACGGCGAGCACCATGGCCACCACGCACCACG
TGGTGAGGAGCCTACACATGGCTACGAGCATAACGACACACACTGTTATG
GCAGTGAGCAGAGACCCGGCTCTCACCACAGACCCACTGCGAGCATCACA
AAAATCTTCCAGCGAATAGATTTTTTCCCCAAAAAATACGGGGTTTCCCC
AAAAAAAAGGTGGGGGGGGTTTGTCTGGT

>Seq65 [Gallus gallus] Dekalb White 65
GTGACGGGCGGCATCCATCAGTGCATGGCAAAAGGGTGGTGAGGAGGAGG
AGGAGGACGGCGAGCCAGGTGTCAGCAGGGTGCAGCTGGATGCCCGAGGC
CAGGCGGTACTCGCGGTACTGCTGCACGCACATCTCGCGGATCACCTTCG
TCACCACTTTGTTCTCCATCTCCACCTCCGTTTGGTTTGCTGCCGCCACA
GCCTCGGAGGTGTTCTTCTTGGCAGCAGGGCCAATGCTGTACTCAGTCAC
TGTGATGTTAAAGCAATCGGCCACGAAGACGTCCTGTGGCACGGGGCTGC
TGTAATCCCGGTAGTAAACCCGGTTGGGATAACGCGCCGAGTTCTCACTC
CACCATCGGTACTCATCGGGGCTATCGAAGTGGTAGTTCATCCCTGACAT
AACGCGCCCCATGGCGTAGCCCCCCAAGCCCCCCACCACAGCACCCGCCG
CTGCTGCCCCCGCCACGTGCTTGAAGTTGGTTTTGGGGGGTTTCCATGGC
TTCTGGTTGTGGTAACTTCCTCCGCTGGATGGGTTGTAGCCTTGACCCCA
GCCTGGGTAACCTGGGTTATGGGGGTAGCCAGGGTTCTGGGGGTAGCCGG
GGTTATGGGGATAGCCAGGGTTGTGGGGGTACCCTGGGTTATGGGGGTAC
CCTGGGTTATGAGGGTACCCCGGCTGACGAGGGTAGCTGGGCTGGCGATG
GCTCCCGGCGCCCCAACCCCCACCAGTGGGTTTGCCTTTGCCCTTCTTGT
AGACGGCGACCTCCGTGCAGACGGCGACCACCATGGCCAGCACGCACCAC
GTGGTGAGGAGGCTACACGTGGCTGCGAGCATAAGGACACACACTGTTAT
GGCAGTGAGCAGAGACCCCGCTCCTGCCCACACACCCACTGCGAGCATCA
CAAAAATCTTCCACCGAAATCAGCATTTTTCCCAAAAATTAGGTTTGGTC
CTAA

>Seq66 [Gallus gallus] Dekalb White 66
TCGGCGCGGGCAGCATCCATCAGTGCATGGCAAAGGGTGGTGAGGAGGAG
GAGGAGGACGGCGAGCCAGGTGTCAGCAGGGTGCAGCTGGATGCCCGAGG
CCAGGCGGTACTCGCGGTACTGCTGCACGCACATCTCGCGGATCACCTTC
GTCACCACTTTGTTCTCCATCTCCACCTCCGTTTGGTTTGCTGCCGCCAC
AGCCTCGGAGGTGTTCTTCTTGGCAGCAGGGCCAATGCTGTACTCAGTCA
CTGTGATGTTAAAGCAATCGGCCACGAAGACGTCCTGTGGCACGGGGCTG
CTGTAATCCCGGTAGTAAACCCGGTTGGGATAACGCGCCGAGTTCTCACT
CCACCATCGGTACTCATCGGGGCTATCGAAGTGGTAGTTCATCCCTGACA
TAACGCGCCCCATGGCGTAGCCCCCCAAGCCCCCCACCACAGCACCCGCC
GCTGCTGCCCCCGCCACGTGCTTGAAGTTGGTTTTGGGGGGTTTCCATGG
CTTCTGGTTGTGGTAACTTCCTCCGCTGGATGGGTTGTAGCCTTGACCCC
AGCCTGGGTAACCTGGGTTATGGGGGTAGCCAGGGTTCTGGGGGTAGCCG
GGGTTATGGGGATAGCCAGGGTTGTGGGGGTACCCTGGGTTATGGGGGTA
CCCTGGGTTATGAGGGTACCCCGGCTGACGAGGGTAGCTGGGCTGGCGAT
GGCTCCTGGCGTGCCAACGCCCACCACTGGGTTTGCCTCTGCCACTGGTG
GAGACGGCGACCTCCGTGCAGACGGCGACCACCATGCCCACCACGCACCA
CGTGGTCAGCAGCCTACACATGGCTGCGAGCCTAACGACGCCCACTGGTA
GGACGATGAACACAGACACGGCTCCGACCGCACACCCACTGCCAACATCA
CAAAAAACTTCCACCAAAAACAAACATTCTTCCCGAGAATCAAGGCTTAT
TCCCAAGGGGGGTTGGTGGTTGTTTTTTTTTGTTTGACTGTTGTAATGAT
TGTAAGCGTAGACGCGTGGATCGTACCCTTCCA

>Seq67 [Gallus gallus] Dekalb White 67
GAGACGGCGCATCCATCAGTGCATGGCAAAAGGGTGGTGAGGAGGAGGAG
GAGGACGGCGAGCCAGGTGTCAGCAGGGTGCAGCTGGATGCCCGAGGCCA
GGCGGTACTCGCGGTACTGCTGCACGCACATCTCGCGGATCACCTTCGTC
ACCACTTTGTTCTCCATCTCCACCTCCGTTTGGTTTGCTGCCGCCACAGC
CTCGGAGGTGTTCTTCTTGGCAGCAGGGCCAATGCTGTACTCAGTCACTG
TGATGTTAAAGCAATCGGCCACGAAGACGTCCTGTGGCACGGGGCTGCTG
TAATCCCGGTAGTAAACCCGGTTGGGATAACGCGCCGAGTTCTCACTCCA
CCATCGGTACTCATCGGGGCTATCGAAGTGGTAGTTCATCCCTGACATAA
CGCGCCCCATGGCGTAGCCCCCCAAGCCCCCCACCACAGCACCCGCCGCT
GCTGCCCCCGCCACGTGCTTGAAGTTGGTTTTGGGGGGTTTCCATGGCTT
CTGGTTGTGGTAACTTCCTCCGCTGGATGGGTTGTAGCCTTGACCCCAGC
CTGGGTAACCTGGGTTATGGGGGTAGCCAGGGTTCTGGGGGTAGCCGGGG
TTATGGGGATAGCCAGGGTTGTGGGGGTACCCTGGGTTATGGGGGTACCC
TGGGTTATGAGGGTACCCTGGCTGATGAGGGTAGCTGGGCTGGCGATGGC
TCCTGGCGTGCCAACGGCCACCACTGGGTTTGCCTTTGCCATTGTTGTAG
ACGGCGACCTCCGTGCAGACGGCGACCACCATGCCCACCACGAACCACGT
GGTGAGGAGGCTACACATGGCTACGAGCATAAGGACACACACTGTTATGG
CAATGAGCACAGACCCGGCTCTGACCACACACCCACTGCGAGCATCACAA
AAATCTTCCAGCGAATCAGAATTTTTCCCCAAAAATCAGCCTTTTTCCCA
AAAATGAGGTCCCCCCCGCCCCGCGGT

>Seq68 [Gallus gallus] Dekalb White 68
GCGGGCAGCATCCATCAGTGCATGGCAAAAGGGTGGTGAGGAGGAGGAGG
AGGACGGCGAGCCAGGTGTCAGCAGGGTGCAGCTGGATGCCCGAGGCCAG
GCGGTACTCGCGGTACTGCTGCACGCACATCTCGCGGATCACCTTCGTCA
CCACTTTGTTCTCCATCTCCACCTCCGTTTGGTTTGCTGCCGCCACAGCC
TCGGAGGTGTTCTTCTTGGCAGCAGGGCCAATGCTGTACTCAGTCACTGT
GATGTTAAAGCAATCGGCCACGAAGACGTCCTGTGGCACGGGGCTGCTGT
AATCCCGGTAGTAAACCCGGTTGGGATAACGCGCCGAGTTCTCACTCCAC
CATCGGTACTCATCGGGGCTATCGAAGTGGTAGTTCATCCCTGACATAAC
GCGCCCCATGGCGTAGCCCCCCAAGCCCCCCACCACAGCACCCGCCGCTG
CTGCCCCCGCCACGTGCTTGAAGTTGGTTTTGGGGGGTTTCCATGGCTTC
TGGTTGTGGTAACTTCCTCCGCTGGATGGGTTGTAGCCTTGACCCCAGCC
TGGGTAACCTGGGTTATGGGGGTAGCCAGGGTTCTGGGGGTAGCCGGGGT
TATGGGGATAGCCAGGGTTGGTGGGGGTACCCTGGGTTATGGGGGTACCC
TGGGTTATGAGGGTACCCCGGCTGACGAGGGTAGCTGGGCTGGCGATGGC
TCCCGGCGCCCCAACGGCCACCACTGGGTTTGCCTTTGCCCTTGTTGGAG
ACGGCGACCTCCGTGCAGGCGGCGACCACCATGGCCACCACGCACCACGT
GGTGAGGAGCCTACCCATGGCTGCGAGCATAACGACACACACTGTTATGG
CGGTGAGCACAGACCCCGCTCTGACCACACACCCACTGCGAGCATCACAA
AAATCTTCCACCGAAATAAGATTTTTCCCCAAAAATTAAGCGGGTCTCCC
AAAAGGTGGG

>Seq69 [Gallus gallus] Dekalb White 69
GTGTACGCAGCATCCATCAGTGCATGGCAAAAGGGTGGTGAGGAGGAGGA
GGAGGACGGCGAGCCAGGTGTCAGCAGGGTGCAGCTGGATGCCCGAGGCC
AGGCGGTACTCGCGGTACTGCTGCACGCACATCTCGCGGATCACCTTCGT
CACCACTTTGTTCTCCATCTCCACCTCCGTTTGGTTTGCTGCCGCCACAG
CCTCGGAGGTGTTCTTCTTGGCAGCAGGGCCAATGCTGTACTCAGTCACT
GTGATGTTAAAGCAATCGGCCACGAAGACGTCCTGTGGCACGGGGCTGCT
GTAATCCCGGTAGTAAACCCGGTTGGGATAACGCGCCGAGTTCTCACTCC
ACCATCGGTACTCATCGGGGCTATCGAAGTGGTAGTTCATCCCTGACATA
ACGCGCCCCATGGCGTAGCCCCCCAAGCCCCCCACCACAGCACCCGCCGC
TGCTGCCCCCGCCACGTGCTTGAAGTTGGTTTTGGGGGGTTTCCATGGCT
TCTGGTTGTGGTAACTTCCTCCGCTGGATGGGTTGTAGCCTTGACCCCAG
CCTGGGTAACCTGGGTTATGGGGGTAGCCAGGGTTCTGGGGGTAGCCGGG
GTTATGGGGATAGCCAGGGTTGTGGGGGTACCCTGGGTTATGGGGGTACC
CTGGGTTATGAGGGTACCCTGGGTGATGAGGGTAGCTGGGCTGGCGATGG
CTCCTGGGGTGCCAATGGCTACCAGTGGGTTTGCCTTTGCCATTGTTGTA
GACGTTGACCTTCGTGCAGACGGCGACCACCATGCACACCACGAACAACG
TGGTGAGCAGGCTACACGTGGCTACGAGCCTAACGACGCCTACTGTTATG
ACGACGAACACAGACACGCCTCTGACCCCCAGACCCACTGCGAGCATCAC
AAAAAACTGCGAGCATAATAAAGTATTTTCCCCAAAAATCAAGCCTGCGT
TCCAAAATTGGGGATCCGGGGTAAGTACTGGGGATTATAC

>Seq70 [Gallus gallus] Dekalb White 70
CGGTCGGCATCCATCAGTGCATGGCAAAAGGGTGGTGAGGAGGAGGAGGA
GGACGGCGAGCCAGGTGTCAGCAGGGTGCAGCTGGATGCCCGAGGCCAGG
CGGTACTCGCGGTACTGCTGCACGCACATCTCGCGGATCACCTTCGTCAC
CACTTTGTTCTCCATCTCCACCTCCGTTTGGTTTGCTGCCGCCACAGCCT
CGGAGGTGTTCTTCTTGGCAGCAGGGCCAATGCTGTACTCAGTCACTGTG
ATGTTAAAGCAATCGGCCACGAAGACGTCCTGTGGCACGGGGCTGCTGTA
ATCCCGGTAGTAAACCCGGTTGGGATAACGCGCCGAGTTCTCACTCCACC
ATCGGTACTCATCGGGGCTATCGAAGTGGTAGTTCATCCCTGACATAACG
CGCCCCATGGCGTAGCCCCCCAAGCCCCCCACCACAGCACCCGCCGCTGC
TGCCCCCGCCACGTGCTTGAAGTTGGTTTTGGGGGGTTTCCATGGCTTCT
GGTTGTGGTAACTTCCTCCGCTGGATGGGTTGTAGCCTTGACCCCAGCCT
GGGTAACCTGGGTTATGGGGGTAGCCAGGGTTCTGGGGGTAGCCGGGGTT
ATGGGGATAGCCAGGGTTGTGGGGGTACCCTGGGTTATGGGGGTACCCTG
GGTTATGAGGGTACCCCGGCTGGCGAGGGTAGCTGGGCTGGCGATGGCTC
CCGGCGCCCCAACCGCCACCACTGGGTTTGCCTTTGCCCTTCTTGGAGAC
GGCGACGTCCGTGCAGGCGGCGACCACCATGGCCACCACGAACCACGTGG
TGAGGAGCCTACACATGGCTGCGAGCATAACGACACACACTGTTATGGCA
GTGAGCACAGACCCCCCTCTGACCACACACCCACTGCGAGCATCACAAAA
ATCTTCCACCGTAATAAGGTTTTTCCCCAAAAATCAAGTTGGTTCCGAAA
AGGGGG


>Seq71 [Gallus gallus] Dekalb White 71
CCATCAGTGCATGGCAAAAGGGTGGTGAGGAGGAGGAGGAGGACGGCGAG
CCAGGTGTCAGCAGGGTGCAGCTGGATGCCCGAGGCCAGGCGGTACTCGC
GGTACTGCTGCACGCACATCTCGCGGATCACCTTCGTCACCACTTTGTTC
TCCATCTCCACCTCCGTTTGGTTTGCTGCCGCCACAGCCTCGGAGGTGTT
CTTCTTGGCAGCAGGGCCAATGCTGTACTCAGTCACTGTGATGTTAAAGC
AATCGGCCACGAAGACGTCCTGTGGCACGGGGCTGCTGTAATCCCGGTAG
TAAACCCGGTTGGGATAACGCGCCGAGTTCTCACTCCACCATCGGTACTC
ATCGGGGCTATCGAAGTGGTAGTTCATCCCTGACATAACGCGCCCCATGG
CGTAGCCCCCCAAGCCCCCCACCACAGCACCCGCCGCTGCTGCCCCCGCC
ACGTGCTTGAAGTTGGTTTTGGGGGGTTTCCATGGCTTCTGGTTGTGGTA
ACTTCCTCCGCTGGATGGGTTGTAGCCTTGACCCCAGCCTGGGTAACCTG
GGTTATGGGGGTAGCCAGGGTTCTGGGGGTAGCCGGGGTTATGGGGATAG
CCAGGGTTGTGGGGGTACCCTGGGTTATGGGGGTACCCTGGGTTATGAGG
GTACCCTGGCTGACGAGGGTAGCTGGGCTGGCGATGGCTCCTGGCGCCCC
AACCCCTACCACTGGGTTTGCCTTTGCCCTTCTTGTAGACGGCGACCTCC
GTGCAGACGGCGACCACCATGGCCACCACGCACCACGTGGTGAGGAGCCT
ACCCATGGCTGCGAGCATAACGACACACACTGTTATGACAATGAACACAG
ACACCCCTCTCACCCCCACACCCACTGCGAGCATCACAAAAATCTTCCAG
CGTAATCAGATCTTTCACCAAAAAATTTAGATCTCCCTCCAAAAAAGGGG
AACAATGGTGTTGTGTGGGTCCGCG

>Seq72 [Gallus gallus] Dekalb White 72
GTGGACGGCAGCATCCATCAGTGCATGGCAAAAGGGTGGTGAGGAGGAGG
AGGAGGACGGCGAGCCAGGTGTCAGCAGGGTGCAGCTGGATGCCCGAGGC
CAGGCGGTACTCGCGGTACTGCTGCACGCACATCTCGCGGATCACCTTCG
TCACCACTTTGTTCTCCATCTCCACCTCCGTTTGGTTTGCTGCCGCCACA
GCCTCGGAGGTGTTCTTCTTGGCAGCAGGGCCAATGCTGTACTCAGTCAC
TGTGATGTTAAAGCAATCGGCCACGAAGACGTCCTGTGGCACGGGGCTGC
TGTAATCCCGGTAGTAAACCCGGTTGGGATAACGCGCCGAGTTCTCACTC
CACCATCGGTACTCATCGGGGCTATCGAAGTGGTAGTTCATCCCTGACAT
AACGCGCCCCATGGCGTAGCCCCCCAAGCCCCCCACCACAGCACCCGCCG
CTGCTGCCCCCGCCACGTGCTTGAAGTTGGTTTTGGGGGGTTTCCATGGC
TTCTGGTTGTGGTAACTTCCTCCGCTGGATGGGTTGTAGCCTTGACCCCA
GCCTGGGTAACCTGGGTTATGGGGGTAGCCAGGGTTCTGGGGGTAGCCGG
GGTTATGGGGATAGCCAGGGTTGTGGGGGTACCCTGGGTTATGGGGGTAC
CCTGGGTTATGGGGGTACCCTGGGTTATGAGGGTAGCCCGGCTGGCGGGG
GTAGCTGGGCTGGCGATGGCTCCCGGCGCCCCAACCCCCACCACTGGGTT
TGCCTTTGCCCTTCTTGGAGAGGGCGACGTCGGTGCAGGCGGCGAGCAGC
AGGGCCAGCAGGCAGCAGGTGGTGAGGAGCCTAGCCATGGCTGCGGGCAT
AAGGACACACACTGTTAGGGCAGTGAGCAGAGACCCCCCTCCCACCCCCA
CCCCCACTGCGAGCATCACAAAAATCTTCCACCGAATCAGCCTTTCTTCC
CAAAATAAAATCCCGGGGTTAGGAACGGGGATTAAAGGAGACCCCGGGAG
GAAGG

>Seq73 [Gallus gallus] Dekalb White 73
GTGGACGGCAGGCATCCATCAGTGCATGGCAAAAGGGTGGTGAGGAGGAG
GAGGAGGACGGCGAGCCAGGTGTCAGCAGGGTGCAGCTGGATGCCCGAGG
CCAGGCGGTACTCGCGGTACTGCTGCACGCACATCTCGCGGATCACCTTC
GTCACCACTTTGTTCTCCATCTCCACCTCCGTTTGGTTTGCTGCCGCCAC
AGCCTCGGAGGTGTTCTTCTTGGCAGCAGGGCCAATGCTGTACTCAGTCA
CTGTGATGTTAAAGCAATCGGCCACGAAGACGTCCTGTGGCACGGGGCTG
CTGTAATCCCGGTAGTAAACCCGGTTGGGATAACGCGCCGAGTTCTCACT
CCACCATCGGTACTCATCGGGGCTATCGAAGTGGTAGTTCATCCCTGACA
TAACGCGCCCCATGGCGTAGCCCCCCAAGCCCCCCACCACAGCACCCGCC
GCTGCTGCCCCCGCCACGTGCTTGAAGTTGGTTTTGGGGGGTTTCCATGG
CTTCTGGTTGTGGTAACTTCCTCCGCTGGATGGGTTGTAGCCTTGACCCC
AGCCTGGGTAACCTGGGTTATGGGGGTAGCCAGGGTTCTGGGGGTAGCCG
GGGTTATGGGGATAGCCAGGGTTGTGGGGGTACCCTGGGTTATGGGGGTA
CCCTGGGTTATGAGGGTACCCTGGCTGATGAGGGTAGCTGGGCTGGCGAT
GGCACCTGGCGTGCCAACGGCTACCAGTGGGTTTGCCTTTGCCATTGTTG
TAGACGGCGACCTCCGTGCAGACGGCGACCACCATGCCCACCACGAACAA
CGTGGTGAGGAGGCTACACGTGGCTGCGAGCATAACGACGCACACTGTTA
TGGCGATGAGCACAGACCCGGCTCTGACCACAGACCCACTGCGAGCATCA
CAAAAATCTTCCACCGAAATCAAATCTTTTCCCCAAAAATCAGCGTTTCG
TCCCAAAGCCGCCGCCC

>Seq74 [Gallus gallus] Dekalb White 74
GTGGACGGCAGCATCCATCAGTGCATGGCAAAAGGGTGGTGAGGAGGAGG
AGGAGGACGGCGAGCCAGGTGTCAGCAGGGTGCAGCTGGATGCCCGAGGC
CAGGCGGTACTCGCGGTACTGCTGCACGCACATCTCGCGGATCACCTTCG
TCACCACTTTGTTCTCCATCTCCACCTCCGTTTGGTTTGCTGCCGCCACA
GCCTCGGAGGTGTTCTTCTTGGCAGCAGGGCCAATGCTGTACTCAGTCAC
TGTGATGTTAAAGCAATCGGCCACGAAGACGTCCTGTGGCACGGGGCTGC
TGTAATCCCGGTAGTAAACCCGGTTGGGATAACGCGCCGAGTTCTCACTC
CACCATCGGTACTCATCGGGGCTATCGAAGTGGTAGTTCATCCCTGACAT
AACGCGCCCCATGGCGTAGCCCCCCAAGCCCCCCACCACAGCACCCGCCG
CTGCTGCCCCCGCCACGTGCTTGAAGTTGGTTTTGGGGGGTTTCCATGGC
TTCTGGTTGTGGTAACTTCCTCCGCTGGATGGGTTGTAGCCTTGACCCCA
GCCTGGGTAACCTGGGTTATGGGGGTAGCCAGGGTTCTGGGGGTAGCCGG
GGTTATGGGGATAGCCAGGGTTGTGGGGGTACCCTGGGTTATGGGGGTAC
CCTGGGTTATGAGGGTACCCTGGCTGATGAGGGTAGCTGGGCTGGCGATG
GCTCCTGGCGTGCCAACCGCCACCACTGGGTTTGCCTTTGCCCTTGTTGG
AGACGGCGACCTCCGTGCAGACGGCGACCACCATGGACACCACGAACCAC
GTGGTGAGGAGGCTACACATGGCTACGAGCATAACGACGCACACTGTTAT
GGCAATGAGCACAGACACGCCTCCCACCCACAGACCCACTGCGAGCATCA
CAAAAATCTTCCAGCGTAATCAGCATTCTTTCCCCAAAAATCAGCGTTCT
TCCCCAAATTGTTTGGGGGGTTTTGAT

>Seq75 [Gallus gallus] Dekalb White 75
GTGACGGCAGCATCCATCAGTGCATGGCAAAAGGGTGGTGAGGAGGAGGA
GGAGGACGGCGAGCCAGGTGTCAGCAGGGTGCAGCTGGATGCCCGAGGCC
AGGCGGTACTCGCGGTACTGCTGCACGCACATCTCGCGGATCACCTTCGT
CACCACTTTGTTCTCCATCTCCACCTCCGTTTGGTTTGCTGCCGCCACAG
CCTCGGAGGTGTTCTTCTTGGCAGCAGGGCCAATGCTGTACTCAGTCACT
GTGATGTTAAAGCAATCGGCCACGAAGACGTCCTGTGGCACGGGGCTGCT
GTAATCCCGGTAGTAAACCCGGTTGGGATAACGCGCCGAGTTCTCACTCC
ACCATCGGTACTCATCGGGGCTATCGAAGTGGTAGTTCATCCCTGACATA
ACGCGCCCCATGGCGTAGCCCCCCAAGCCCCCCACCACAGCACCCGCCGC
TGCTGCCCCCGCCACGTGCTTGAAGTTGGTTTTGGGGGGTTTCCATGGCT
TCTGGTTGTGGTAACTTCCTCCGCTGGATGGGTTGTAGCCTTGACCCCAG
CCTGGGTAACCTGGGTTATGGGGGTAGCCAGGGTTCTGGGGGTAGCCGGG
GTTATGGGGATAGCCAGGGTTGGTGGGGGTACCCTGGGTTATGGGGGTAC
CCTGGGTTATGAGGGTACCCCGGGTTGTGAGGGTAGCTGGGCTGGCGAAG
GCTCCCGGGGTCGCAATGGCCACCAGTGGGTTTGCCTTTGCCCCTCGTGG
AGACGGCGACCTTCGTGCAGACGGCGACCACCATGGCCACCACGCACCAC
GATGGTGAGGAGGCTACACGTGGCTACGAGCATAACGACGCACACTGGTA
TGGCAGTGAACACAGACCCCCCTCTCAACCACAGACCCACTGCGAGCATC
ACAAAAATCTTCCAGCGAATAGACTTTTTCCCCAAAAACAAAATTTGTTT
TCCTAAAAAAAAAAAGGTTTTATCCTGTTCTTCATTATTTT

>Seq76 [Gallus gallus] Dekalb White 76
GGGGCGGCGCATCCATCAGTGCATGGCAAAAGGGTGGTGAGGAGGAGGAG
GAGGACGGCGAGCCAGGTGTCAGCAGGGTGCAGCTGGATGCCCGAGGCCA
GGCGGTACTCGCGGTACTGCTGCACGCACATCTCGCGGATCACCTTCGTC
ACCACTTTGTTCTCCATCTCCACCTCCGTTTGGTTTGCTGCCGCCACAGC
CTCGGAGGTGTTCTTCTTGGCAGCAGGGCCAATGCTGTACTCAGTCACTG
TGATGTTAAAGCAATCGGCCACGAAGACGTCCTGTGGCACGGGGCTGCTG
TAATCCCGGTAGTAAACCCGGTTGGGATAACGCGCCGAGTTCTCACTCCA
CCATCGGTACTCATCGGGGCTATCGAAGTGGTAGTTCATCCCTGACATAA
CGCGCCCCATGGCGTAGCCCCCCAAGCCCCCCACCACAGCACCCGCCGCT
GCTGCCCCCGCCACGTGCTTGAAGTTGGTTTTGGGGGGTTTCCATGGCTT
CTGGTTGTGGTAACTTCCTCCGCTGGATGGGTTGTAGCCTTGACCCCAGC
CTGGGTAACCTGGGTTATGGGGGTAGCCAGGGTTCTGGGGGTAGCCGGGG
TTATGGGGATAGCCAGGGTTGTGGGGGTACCCTGGGTTATGGGGGTACCC
TGGGTTATGGGGGTACCCTGGGTTATGAGGGTAGCCCGGCTGGCGGGGGT
AGCTGGGCTGGCGATGGCTCCCGGCGCCCCAACCCCCACCACTGGGTTTG
CCTTTGCCCTTCTTGGAGAGGGCGACGTCGGTGCAGGCGGCGAGCAGCAG
GGCCAGCAGGCAGCAGGTGGTGAGGAGCCTAGCCATGGCTGCGGGCATAA
GGACACACACTGTTAGGGCAGTGAGCAGAGACCCCCCTCCCACCCCCACC
CCCACTGCGAGCATCACAAAAATCTTCCACCGAATCAGCATTACTCCCAC
AAAAGGTATGGCGGGGCG

>Seq77 [Gallus gallus] Dekalb White 77
GAGGCGGCGGCATCCATCAGTGCATGGCAAAAGGGTGGTGAGGAGGAGGA
GGAGGACGGCGAGCCAGGTGTCAGCAGGGTGCAGCTGGATGCCCGAGGCC
AGGCGGTACTCGCGGTACTGCTGCACGCACATCTCGCGGATCACCTTCGT
CACCACTTTGTTCTCCATCTCCACCTCCGTTTGGTTTGCTGCCGCCACAG
CCTCGGAGGTGTTCTTCTTGGCAGCAGGGCCAATGCTGTACTCAGTCACT
GTGATGTTAAAGCAATCGGCCACGAAGACGTCCTGTGGCACGGGGCTGCT
GTAATCCCGGTAGTAAACCCGGTTGGGATAACGCGCCGAGTTCTCACTCC
ACCATCGGTACTCATCGGGGCTATCGAAGTGGTAGTTCATCCCTGACATA
ACGCGCCCCATGGCGTAGCCCCCCAAGCCCCCCACCACAGCACCCGCCGC
TGCTGCCCCCGCCACGTGCTTGAAGTTGGTTTTGGGGGGTTTCCATGGCT
TCTGGTTGTGGTAACTTCCTCCGCTGGATGGGTTGTAGCCTTGACCCCAG
CCTGGGTAACCTGGGTTATGGGGGTAGCCAGGGTTCTGGGGGTAGCCGGG
GTTATGGGGATAGCCAGGGTTGTGGGGGTACCCTGGGTTATGGGGGTACC
CTGGGTTATGAGGGTACCCTGGCTGATGAGGGTAGCTGGGCTGGCGATGG
CTCCTGGCGTGCCAACCGCCACCAGTGGGTTTGCCTTTGCCCTTGTTGGA
GACGGCGACCTCCGTGCAGACGGCGACCACCATGGCCACCACGAACCACG
TGGTGAGGAGGCTACACATGGCTACGAGCATAAGGACACACACTGTTATG
ACAATGAGCACAGACCCCCCTCCCACCCCCAGACCCACTGCGAGCATCAC
AAAAATCTTCCAGCGTAATCAGAATTTTTCCCAAAAAACTAGGGTGGTCC
CAAAAAGGTGGACGCCGTGTGT

>Seq78 [Gallus gallus] Dekalb White 78
GTGGACGCAGCATCCATCAGTGCATGGCAAAAGGGTGGTGAGGAGGAGGA
GGAGGACGGCGAGCCAGGTGTCAGCAGGGTGCAGCTGGATGCCCGAGGCC
AGGCGGTACTCGCGGTACTGCTGCACGCACATCTCGCGGATCACCTTCGT
CACCACTTTGTTCTCCATCTCCACCTCCGTTTGGTTTGCTGCCGCCACAG
CCTCGGAGGTGTTCTTCTTGGCAGCAGGGCCAATGCTGTACTCAGTCACT
GTGATGTTAAAGCAATCGGCCACGAAGACGTCCTGTGGCACGGGGCTGCT
GTAATCCCGGTAGTAAACCCGGTTGGGATAACGCGCCGAGTTCTCACTCC
ACCATCGGTACTCATCGGGGCTATCGAAGTGGTAGTTCATCCCTGACATA
ACGCGCCCCATGGCGTAGCCCCCCAAGCCCCCCACCACAGCACCCGCCGC
TGCTGCCCCCGCCACGTGCTTGAAGTTGGTTTTGGGGGGTTTCCATGGCT
TCTGGTTGTGGTAACTTCCTCCGCTGGATGGGTTGTAGCCTTGACCCCAG
CCTGGGTAACCTGGGTTATGGGGGTAGCCAGGGTTCTGGGGGTAGCCGGG
GTTATGGGGATAGCCAGGGTTGTGGGGGTACCCTGGGTTATGGGGGTACC
CTGGGTTATGAGGGTACCCTGGCTGATGAGGGTAGCTGGGCTGGCGATGG
CTCCTGGCGTGGCAATGGCTACCAGTGGGTTTGCCTTTGCCATTCTTGTA
GACGGCGACCTTCGTGCAGACGGCGACCACCATGCACACCACGAACAACG
TGGTGAGGAGGCTACACGTGGCTACGAGCATAACGATGCATGCTGTTATG
GCGACGAGCACAGACCCGGCTCTGACCAGAGACCCACTGCGAGCATCACA
AAAATCTTCCAGCGTAATCAGAATTTTTTCCCAAAAAATCAGCCCTCCTT
CCCAAAAACGGGGGGG

>Seq79 [Gallus gallus] Dekalb White 79
ACGGTCGTCAGCATCCATCAGTGCATGGCAAAAGGGTGGTGAGGAGGAGG
AGGAGGACGGCGAGCCAGGTGTCAGCAGGGTGCAGCTGGATGCCCGAGGC
CAGGCGGTACTCGCGGTACTGCTGCACGCACATCTCGCGGATCACCTTCG
TCACCACTTTGTTCTCCATCTCCACCTCCGTTTGGTTTGCTGCCGCCACA
GCCTCGGAGGTGTTCTTCTTGGCAGCAGGGCCAATGCTGTACTCAGTCAC
TGTGATGTTAAAGCAATCGGCCACGAAGACGTCCTGTGGCACGGGGCTGC
TGTAATCCCGGTAGTAAACCCGGTTGGGATAACGCGCCGAGTTCTCACTC
CACCATCGGTACTCATCGGGGCTATCGAAGTGGTAGTTCATCCCTGACAT
AACGCGCCCCATGGCGTAGCCCCCCAAGCCCCCCACCACAGCACCCGCCG
CTGCTGCCCCCGCCACGTGCTTGAAGTTGGTTTTGGGGGGTTTCCATGGC
TTCTGGTTGTGGTAACTTCCTCCGCTGGATGGGTTGTAGCCTTGACCCCA
GCCTGGGTAACCTGGGTTATGGGGGTAGCCAGGGTTCTGGGGGTAGCCGG
GGTTATGGGGATAGCCAGGGTTGTGGGGGTACCCTGGGTTATGGGGGTAC
CCTGGGTTATGAGGGTACCCTGGCTGATGAGGGTAGCTGGGCTGGCGATG
GCACCTGGCGTGCCAATGGCTACCAGTGGGTTTGCCTTTGCCATTCTTGT
AGACGGTGACCTCCGTGCAGACGGCGACCACCATGCACACCACGAACCAC
GTGGTGAGCAGGCTACACGTGGCTACGAGCCTAACGATGCACGCTGTTAT
GACGACGAGCACAGACACCGCTCTGACCACAGACCCACTGCGAGCATCAC
AAAAATCTTCCAGCATAATAAGACTTTTTCCCCAAAAATCAGCCATCTTC
CCAAAT

>Seq80 [Gallus gallus] Dekalb White 80
GAGGGCGGGCAGCATCCATCAGTGCATGGCAAAAGGGTGGTGAGGAGGAG
GAGGAGGACGGCGAGCCAGGTGTCAGCAGGGTGCAGCTGGATGCCCGAGG
CCAGGCGGTACTCGCGGTACTGCTGCACGCACATCTCGCGGATCACCTTC
GTCACCACTTTGTTCTCCATCTCCACCTCCGTTTGGTTTGCTGCCGCCAC
AGCCTCGGAGGTGTTCTTCTTGGCAGCAGGGCCAATGCTGTACTCAGTCA
CTGTGATGTTAAAGCAATCGGCCACGAAGACGTCCTGTGGCACGGGGCTG
CTGTAATCCCGGTAGTAAACCCGGTTGGGATAACGCGCCGAGTTCTCACT
CCACCATCGGTACTCATCGGGGCTATCGAAGTGGTAGTTCATCCCTGACA
TAACGCGCCCCATGGCGTAGCCCCCCAAGCCCCCCACCACAGCACCCGCC
GCTGCTGCCCCCGCCACGTGCTTGAAGTTGGTTTTGGGGGGTTTCCATGG
CTTCTGGTTGTGGTAACTTCCTCCGCTGGATGGGTTGTAGCCTTGACCCC
AGCCTGGGTAACCTGGGTTATGGGGGTAGCCAGGGTTCTGGGGGTAGCCG
GGGTTATGGGGATAGCCAGGGTTGTGGGGGTACCCTGGGTTATGGGGGTA
CCCTGGGTTATGAGGGTACCCTGGCTGATGAGGGTAGCTGGGCTGGCGAT
GGCACCTGGCGTGGCAATGGCTACCAGTGGGTTTGCCTTTGCCATTGTTG
TAGACGGTGACCTTCGTGCAGACGGCGACCACCATGCACACCACGAACAA
CGTGGTCAGCAGGCTACACGTGGCTACGAGCATAACGACGCCTACTGTTA
TGACGACGAACACAGACACGGCTCTGACCACAGACCCACTGCGAGCATCA
CAAAAACTTCCACAAAAAAAATTTTTTCTCAAAAATAGTTGATTTTCCCC
AAAAAAAAGGTCCCGCGGGTC

>Seq81 [Gallus gallus] Dekalb White 81
GCGGGCGGGCAGGCATCCATCAGTGCATGGCAAAAGGGTGGTGAGGAGGA
GGAGGAGGACGGCGAGCCAGGTGTCAGCAGGGTGCAGCTGGATGCCCGAG
GCCAGGCGGTACTCGCGGTACTGCTGCACGCACATCTCGCGGATCACCTT
CGTCACCACTTTGTTCTCCATCTCCACCTCCGTTTGGTTTGCTGCCGCCA
CAGCCTCGGAGGTGTTCTTCTTGGCAGCAGGGCCAATGCTGTACTCAGTC
ACTGTGATGTTAAAGCAATCGGCCACGAAGACGTCCTGTGGCACGGGGCT
GCTGTAATCCCGGTAGTAAACCCGGTTGGGATAACGCGCCGAGTTCTCAC
TCCACCATCGGTACTCATCGGGGCTATCGAAGTGGTAGTTCATCCCTGAC
ATAACGCGCCCCATGGCGTAGCCCCCCAAGCCCCCCACCACAGCACCCGC
CGCTGCTGCCCCCGCCACGTGCTTGAAGTTGGTTTTGGGGGGTTTCCATG
GCTTCTGGTTGTGGTAACTTCCTCCGCTGGATGGGTTGTAGCCTTGACCC
CAGCCTGGGTAACCTGGGTTATGGGGGTAGCCAGGGTTCTGGGGGTAGCC
GGGGTTATGGGGATAGCCAGGGTTGTGGGGGTACCCTGGGTTATGGGGGT
ACCCTGGGTTATGAGGGTACCCCGGCTGATGAGGGTAGCTGGGCTGGCGA
TGGCTCCTGGCGTGGCAATGGCTACCAGTGGGTTTGCCTTTGCCCTTGTT
GGAGACGGCGACCTCCGTGCAGACGGCGACCACCATGGCCACCAGGAACC
ACGTGGTGAGGAGGCTACCCGTGGCTGCGAGCATAACGACGCACACTGTT
ATGGCGGTGAGCACAGACCCCGCTCTCACCACACACCCACTGCGAGCATC
ACAAAAATCTTCCAGCGAATCAGAATTTTTCCCCAAAAATCAGCGTCTTT
TCCCAAAAATGGAATTTGTTTG

>Seq82 [Gallus gallus] Dekalb White 82
ATGGACGGTAGGCATCCATCAGTGCATGGCAAAAGGGTGGTGAGGAGGAG
GAGGAGGACGGCGAGCCAGGTGTCAGCAGGGTGCAGCTGGATGCCCGAGG
CCAGGCGGTACTCGCGGTACTGCTGCACGCACATCTCGCGGATCACCTTC
GTCACCACTTTGTTCTCCATCTCCACCTCCGTTTGGTTTGCTGCCGCCAC
AGCCTCGGAGGTGTTCTTCTTGGCAGCAGGGCCAATGCTGTACTCAGTCA
CTGTGATGTTAAAGCAATCGGCCACGAAGACGTCCTGTGGCACGGGGCTG
CTGTAATCCCGGTAGTAAACCCGGTTGGGATAACGCGCCGAGTTCTCACT
CCACCATCGGTACTCATCGGGGCTATCGAAGTGGTAGTTCATCCCTGACA
TAACGCGCCCCATGGCGTAGCCCCCCAAGCCCCCCACCACAGCACCCGCC
GCTGCTGCCCCCGCCACGTGCTTGAAGTTGGTTTTGGGGGGTTTCCATGG
CTTCTGGTTGTGGTAACTTCCTCCGCTGGATGGGTTGTAGCCTTGACCCC
AGCCTGGGTAACCTGGGTTATGGGGGTAGCCAGGGTTCTGGGGGTAGCCG
GGGTTATGGGGATAGCCAGGGTTGTGGGGGTACCCTGGGTTATGGGGGTA
CCCTGGGTTATGAGGGTACCCTGGCTGATGAGGGTAGCTGGGCTGGCGAT
GGCTCCTGGCGTGGCAATGGCTACCAGTGGGTTTGCCTTTGCCATTGTTG
TAGACGGCGACCTTCGTGCAGACGGCGACCACCATGCACACCACGAACAA
CGTGGTGAGCAGGCTACACGTGGCTACGAGCATAACGACGCACGCTGTTA
TGGCGACGAGCACAGACACGGCTCTGACCACAGACCCACTGCGAGCATCA
CAAAAATCTTCCAGCTAACAGAATTTTTTCCCCAAAAAACAGCGGCCCTT
CCCCAAAAAAAATAGGCAGTTTGGCC

>Seq83 [Gallus gallus] Dekalb White 83
GAAGGACGCGGCATCCATCAGTGCATGGCAAAAGGGTGGTGAGGAGGAGG
AGGAGGACGGCGAGCCAGGTGTCAGCAGGGTGCAGCTGGATGCCCGAGGC
CAGGCGGTACTCGCGGTACTGCTGCACGCACATCTCGCGGATCACCTTCG
TCACCACTTTGTTCTCCATCTCCACCTCCGTTTGGTTTGCTGCCGCCACA
GCCTCGGAGGTGTTCTTCTTGGCAGCAGGGCCAATGCTGTACTCAGTCAC
TGTGATGTTAAAGCAATCGGCCACGAAGACGTCCTGTGGCACGGGGCTGC
TGTAATCCCGGTAGTAAACCCGGTTGGGATAACGCGCCGAGTTCTCACTC
CACCATCGGTACTCATCGGGGCTATCGAAGTGGTAGTTCATCCCTGACAT
AACGCGCCCCATGGCGTAGCCCCCCAAGCCCCCCACCACAGCACCCGCCG
CTGCTGCCCCCGCCACGTGCTTGAAGTTGGTTTTGGGGGGTTTCCATGGC
TTCTGGTTGTGGTAACTTCCTCCGCTGGATGGGTTGTAGCCTTGACCCCA
GCCTGGGTAACCTGGGTTATGGGGGTAGCCAGGGTTCTGGGGGTAGCCGG
GGTTATGGGGATAGCCAGGGTTGTGGGGGTACCCTGGGTTATGGGGGTAC
CCTGGGTTATGAGGGTACCCTGGGTGATGAGGGTAGCTGGGCTGGCGATG
GCTCCTGGCGTGGCAATGGCTACCAGTGGGTTTGCCTTTGCCATTGTTGT
AGACGGCGACCTTCGTGCAGACGGCGACCACCATGCACACCACGAACCAC
GTGGTCAGCAGGCTACACGTGGCTACGAGCATAACGACGCATGCTGTTAT
GACAACGAGCACAGACACGGCTCTGACCCACAGACCCACTGCGAGCATCA
CAAAAATCTTCCAGCAAAATAAGAATTTTTCCCAAAAATCAGCCGGGCTC
CCAAAAAGGGGGACGGGGGGTAGAGAGTG
AACTCTGAAATTCATTA

>Seq84 [Gallus gallus] Dekalb White 84
GGGTCCGGCGCATCCATCAGTGCATGGCAAAAGGGTGGTGAGGAGGAGGA
GGAGGACGGCGAGCCAGGTGTCAGCAGGGTGCAGCTGGATGCCCGAGGCC
AGGCGGTACTCGCGGTACTGCTGCACGCACATCTCGCGGATCACCTTCGT
CACCACTTTGTTCTCCATCTCCACCTCCGTTTGGTTTGCTGCCGCCACAG
CCTCGGAGGTGTTCTTCTTGGCAGCAGGGCCAATGCTGTACTCAGTCACT
GTGATGTTAAAGCAATCGGCCACGAAGACGTCCTGTGGCACGGGGCTGCT
GTAATCCCGGTAGTAAACCCGGTTGGGATAACGCGCCGAGTTCTCACTCC
ACCATCGGTACTCATCGGGGCTATCGAAGTGGTAGTTCATCCCTGACATA
ACGCGCCCCATGGCGTAGCCCCCCAAGCCCCCCACCACAGCACCCGCCGC
TGCTGCCCCCGCCACGTGCTTGAAGTTGGTTTTGGGGGGTTTCCATGGCT
TCTGGTTGTGGTAACTTCCTCCGCTGGATGGGTTGTAGCCTTGACCCCAG
CCTGGGTAACCTGGGTTATGGGGGTAGCCAGGGTTCTGGGGGTAGCCGGG
GTTATGGGGATAGCCAGGGTTGTGGGGGTACCCTGGGTTATGGGGGTACC
CTGGGTTATGAGGGTACCCTGGCTGATGAGGGTAGCTGGGCTGGCGATGG
CTCCTGGCGTGGCAACGGCCACCAGTGGGTTTGCCTTTGCCCTTGTTGTA
GACGGCGACCTTCGTGCAGACGGCGACCACCATGCACACCACGAACCACG
TGGTGAGGAGGCTACACGTGGCTACGAGCATAACGACGCACACTGTTATG
GCGATGAGCACAGATCCGGCTCTGACCACAGACCCACTGCGAGCATCACA
AAAATCTTCCAGCGAATCAGTCTTTTTTCCCCAAAAATCAGCTTTTTTCC
CCAAAAAGTGGTTCCCGGGG


>Seq85 [Gallus gallus] Dekalb White 85
GTGTCGCAGCATCCATCAGTGCATGGCAAAAGGGTGGTGAGGAGGAGGAG
GAGGACGGCGAGCCAGGTGTCAGCAGGGTGCAGCTGGATGCCCGAGGCCA
GGCGGTACTCGCGGTACTGCTGCACGCACATCTCGCGGATCACCTTCGTC
ACCACTTTGTTCTCCATCTCCACCTCCGTTTGGTTTGCTGCCGCCACAGC
CTCGGAGGTGTTCTTCTTGGCAGCAGGGCCAATGCTGTACTCAGTCACTG
TGATGTTAAAGCAATCGGCCACGAAGACGTCCTGTGGCACGGGGCTGCTG
TAATCCCGGTAGTAAACCCGGTTGGGATAACGCGCCGAGTTCTCACTCCA
CCATCGGTACTCATCGGGGCTATCGAAGTGGTAGTTCATCCCTGACATAA
CGCGCCCCATGGCGTAGCCCCCCAAGCCCCCCACCACAGCACCCGCCGCT
GCTGCCCCCGCCACGTGCTTGAAGTTGGTTTTGGGGGGTTTCCATGGCTT
CTGGTTGTGGTAACTTCCTCCGCTGGATGGGTTGTAGCCTTGACCCCAGC
CTGGGTAACCTGGGTTATGGGGGTAGCCAGGGTTCTGGGGGTAGCCGGGG
TTATGGGGATAGCCAGGGTTGTGGGGGTACCCTGGGTTATGGGGGTACCC
TGGGTTATGAGGGTACCCCTGGCTGATGAGGGTAGCTGGCCTGGCCGATG
GTTCCCGGGCGTCCCAACCGCCACCACTGGGGTCTGCCCATTGCCCATCG
TGTAGAGGCTGACGTTCCTGCAGGCGGCGAGCTCCATGGCCAGCACGCAC
CATGTGGTGAGGAGCCGATCACATGGCTACGAGCACAAGGACACACACTG
TGAGGACGACGCACACAGATACCGCCTGCCACCTCACCCCCACTGCCAGC
ATCCCAACGACTTCGTCTAGAATAACTTTTCCCAGAAAAAATACGCCGGT
GAGCTAGTA

>Seq86 [Gallus gallus] Dekalb White 86
GGGACGGCGCATCCATCAGTGCATGGCAAAAGGGTGGTGAGGAGGAGGAG
GAGGACGGCGAGCCAGGTGTCAGCAGGGTGCAGCTGGATGCCCGAGGCCA
GGCGGTACTCGCGGTACTGCTGCACGCACATCTCGCGGATCACCTTCGTC
ACCACTTTGTTCTCCATCTCCACCTCCGTTTGGTTTGCTGCCGCCACAGC
CTCGGAGGTGTTCTTCTTGGCAGCAGGGCCAATGCTGTACTCAGTCACTG
TGATGTTAAAGCAATCGGCCACGAAGACGTCCTGTGGCACGGGGCTGCTG
TAATCCCGGTAGTAAACCCGGTTGGGATAACGCGCCGAGTTCTCACTCCA
CCATCGGTACTCATCGGGGCTATCGAAGTGGTAGTTCATCCCTGACATAA
CGCGCCCCATGGCGTAGCCCCCCAAGCCCCCCACCACAGCACCCGCCGCT
GCTGCCCCCGCCACGTGCTTGAAGTTGGTTTTGGGGGGTTTCCATGGCTT
CTGGTTGTGGTAACTTCCTCCGCTGGATGGGTTGTAGCCTTGACCCCAGC
CTGGGTAACCTGGGTTATGGGGGTAGCCAGGGTTCTGGGGGTAGCCGGGG
TTATGGGGATAGCCAGGGTTGTGGGGGTACCCTGGGTTATGGGGGTACCC
TGGGTTATGAGGGTACCCCGGCTGATGAGGGTAGCTGGGCTGGCGATGGC
TCCTGGCGTGCCAATGGCTACCAGTGGGTTTGCCTTTGCCATTGTTGGAG
ACGGCGACCTCCGTGCAGGCGGCGACCACCATGGCCACCACGAACCACGT
GGTGAGGAGCCTACACATGGCTACGAGCATAAGGACACACACTGTTATGG
CAATGAGCACAGACCCCCCTCCCACCCCCACACCCACTGCGAGCATCACA
AAAATCTTCCAGCGAAATAAGTATTTTTCCCCAAAAATTCAGCCTTCCTT
CCCAAAATTGGGGGTCGGTGTG

>Seq87 [Gallus gallus] Dekalb White 87
GTGACGCGGCATCCATCAGTGCATGGCAAAAGGGTGGTGAGGAGGAGGAG
GAGGACGGCGAGCCAGGTGTCAGCAGGGTGCAGCTGGATGCCCGAGGCCA
GGCGGTACTCGCGGTACTGCTGCACGCACATCTCGCGGATCACCTTCGTC
ACCACTTTGTTCTCCATCTCCACCTCCGTTTGGTTTGCTGCCGCCACAGC
CTCGGAGGTGTTCTTCTTGGCAGCAGGGCCAATGCTGTACTCAGTCACTG
TGATGTTAAAGCAATCGGCCACGAAGACGTCCTGTGGCACGGGGCTGCTG
TAATCCCGGTAGTAAACCCGGTTGGGATAACGCGCCGAGTTCTCACTCCA
CCATCGGTACTCATCGGGGCTATCGAAGTGGTAGTTCATCCCTGACATAA
CGCGCCCCATGGCGTAGCCCCCCAAGCCCCCCACCACAGCACCCGCCGCT
GCTGCCCCCGCCACGTGCTTGAAGTTGGTTTTGGGGGGTTTCCATGGCTT
CTGGTTGTGGTAACTTCCTCCGCTGGATGGGTTGTAGCCTTGACCCCAGC
CTGGGTAACCTGGGTTATGGGGGTAGCCAGGGTTCTGGGGGTAGCCGGGG
TTATGGGGATAGCCAGGGTTGTGGGGGTACCCTGGGTTATGGGGGTACCC
TGGGTTATGAGGGTACCCTGGCTGATGAGGGTAGCTGGGCTGGCGATGGC
TCCTGGCGTGGCAATGGCTACCAGTGGGTTTGCCTTTGCCATTGTTGGAG
ACGGCGACCTCCGTGCAGACGGCGACCACCATGGACACCACGAACCACGT
GGTGAGGAGGCTACACGTGGCTACGAGCATAACGACACACACTGTTATGG
CGATGAGCACAGACCCGGCTCTGACCACAGACCCACTGCGAGCATCACAA
AAATCTTCCAGCGTAACAGAATTTTTTCCCAAAAAACCAGCTGCCTTCCC
AAAAAAATTTTTTGTTGGGGTTGGTT

>Seq88 [Gallus gallus] Dekalb White 88
GTGGACGGCAGCATCCATCAGTGCATGGCAAAAGGGTGGTGAGGAGGAGG
AGGAGGACGGCGAGCCAGGTGTCAGCAGGGTGCAGCTGGATGCCCGAGGC
CAGGCGGTACTCGCGGTACTGCTGCACGCACATCTCGCGGATCACCTTCG
TCACCACTTTGTTCTCCATCTCCACCTCCGTTTGGTTTGCTGCCGCCACA
GCCTCGGAGGTGTTCTTCTTGGCAGCAGGGCCAATGCTGTACTCAGTCAC
TGTGATGTTAAAGCAATCGGCCACGAAGACGTCCTGTGGCACGGGGCTGC
TGTAATCCCGGTAGTAAACCCGGTTGGGATAACGCGCCGAGTTCTCACTC
CACCATCGGTACTCATCGGGGCTATCGAAGTGGTAGTTCATCCCTGACAT
AACGCGCCCCATGGCGTAGCCCCCCAAGCCCCCCACCACAGCACCCGCCG
CTGCTGCCCCCGCCACGTGCTTGAAGTTGGTTTTGGGGGGTTTCCATGGC
TTCTGGTTGTGGTAACTTCCTCCGCTGGATGGGTTGTAGCCTTGACCCCA
GCCTGGGTAACCTGGGTTATGGGGGTAGCCAGGGTTCTGGGGGTAGCCGG
GGTTATGGGGATAGCCAGGGTTGTGGGGGTACCCTGGGTTATGGGGGTAC
CCTGGGTTATGGGGGTACCCTGGGTTATGAGGGTAGCCCGGCTGGCGGGG
GTAGCTGGGCTGGCGATGGCTCCCGGCGCCCCAACCCCCACCACTGGGTT
TGCCTTTGCCCTTCTTGGAGAGGGCGACGTCGGTGCAGGCGGCGAGCAGC
AGGGCCAGCAGGCAGCAGGTGGTGAGGAGCCTAGCCATGGCTGCGGGCAT
AAGGACACACACTGTTAGGGCAGTGAGCAGAGACCCCCCTCCCACCCCCA
CCCCCACTGCGAGCATCACAAAAATCTTCCACCGAATCAGAACCATTCCA
ACACAAATATAAACCGGGTGGTGAGTCTGGGGAAAACTAGTATAAACGCC
TGGAAG

>Seq89 [Gallus gallus] Dekalb White 89
GTGGACGCGGCATCCATCAGTGCATGGCAAAAGGGTGGTGAGGAGGAGGA
GGAGGACGGCGAGCCAGGTGTCAGCAGGGTGCAGCTGGATGCCCGAGGCC
AGGCGGTACTCGCGGTACTGCTGCACGCACATCTCGCGGATCACCTTCGT
CACCACTTTGTTCTCCATCTCCACCTCCGTTTGGTTTGCTGCCGCCACAG
CCTCGGAGGTGTTCTTCTTGGCAGCAGGGCCAATGCTGTACTCAGTCACT
GTGATGTTAAAGCAATCGGCCACGAAGACGTCCTGTGGCACGGGGCTGCT
GTAATCCCGGTAGTAAACCCGGTTGGGATAACGCGCCGAGTTCTCACTCC
ACCATCGGTACTCATCGGGGCTATCGAAGTGGTAGTTCATCCCTGACATA
ACGCGCCCCATGGCGTAGCCCCCCAAGCCCCCCACCACAGCACCCGCCGC
TGCTGCCCCCGCCACGTGCTTGAAGTTGGTTTTGGGGGGTTTCCATGGCT
TCTGGTTGTGGTAACTTCCTCCGCTGGATGGGTTGTAGCCTTGACCCCAG
CCTGGGTAACCTGGGTTATGGGGGTAGCCAGGGTTCTGGGGGTAGCCGGG
GTTATGGGGATAGCCAGGGTTGTGGGGGTACCCTGGGTTATGGGGGTACC
CTGGGTTATGAGGGTACCCTGGCTGATGAGGGTAGCTGGGCTGGCGATGG
CTCCTGGCGTGCCAACGGCTACCACTGGGTTTGCCTTTGCCATTGTTGGA
GACGGCGACCTCCGTGCAGACGGCGACCACCATGGCCACCACGAACCACG
TGGTCAGCAGCCTACACGTGGCTGCGAGCATAACGACGCCTGCTGTTATG
ACGACGAGCACAGACCCCGCTCCCACCCCACACCCACTGCCAGCATCACA
AAAATCTTCAACCCTAAGTAAATCTTTTTCCCCAAAAAATCAACCACGTA
TCTCAAAGAATAAAACCGGCTGGTTTAATTATTTTTATTTCTTGTATGAT
AATGAGAGCAAGGACGGCGAAGACATGTATGTAGCTATTTGTTTA

>Seq90 [Gallus gallus] Dekalb White 90
ATGGGGCCGGAAGGCATCATCAGTGCATGGCAAAAGGGTGGTGAGGAGGA
GGAGGAGGACGGCGAGCCAGGTGTCAGCAGGGTGCAGCTGGATGCCCGAG
GCCAGGCGGTACTCGCGGTACTGCTGCACGCACATCTCGCGGATCACCTT
CGTCACCACTTTGTTCTCCATCTCCACCTCCGTTTGGTTTGCTGCCGCCA
CAGCCTCGGAGGTGTTCTTCTTGGCAGCAGGGCCAATGCTGTACTCAGTC
ACTGTGATGTTAAAGCAATCGGCCACGAAGACGTCCTGTGGCACGGGGCT
GCTGTAATCCCGGTAGTAAACCCGGTTGGGATAACGCGCCGAGTTCTCAC
TCCACCATCGGTACTCATCGGGGCTATCGAAGTGGTAGTTCATCCCTGAC
ATAACGCGCCCCATGGCGTAGCCCCCCAAGCCCCCCACCACAGCACCCGC
CGCTGCTGCCCCCGCCACGTGCTTGAAGTTGGTTTTGGGGGGTTTCCATG
GCTTCTGGTTGTGGTAACTTCCTCCGCTGGATGGGTTGTAGCCTTGACCC
CAGCCTGGGTAACCTGGGTTATGGGGGTAGCCAGGGTTCTGGGGGTAGCC
GGGGTTATGGGGATAGCCAGGGTTGTGGGGGTACCCTGGGTTATGGGGGT
ACCCTGGGTTATGAGGGTACCCCGGCTGACGAGGGTAGCTGGGCTGGCGA
TGGCACCTGGGGTGGCAATGGCTACCACTGGGTTTGCCTCTGCCATTCTT
GTAGACGGCGACCTCCGTGCAGACGGCGACCACCATGGACACCACGAACC
ACATGGTCAGCAGCCTACCCATGGCTACGAGCCTAACGACGGACACTGTC
ATGACGACGAACACAGACACGCCTCCCACCACCACACCCACTGCGAGCAT
CACAAAAATCTGCCAGCGTAATCAAGGCTTTTCCCCAAAAATCAGGTCTC
ATCCCAAAGGGTCGTTGGGGTAGTGTATTAGTGTATAAGATTAAGTCACG
TAGTCTATAAGAGGCTGAGTTTGAAAATTAGTTATTTCGTGTTGTAGAGG

>Seq91 [Gallus gallus] Dekalb White 91
GATGACGCAGCATCCATCAGTGCATGGCAAAAGGGTGGTGAGGAGGAGGA
GGAGGACGGCGAGCCAGGTGTCAGCAGGGTGCAGCTGGATGCCCGAGGCC
AGGCGGTACTCGCGGTACTGCTGCACGCACATCTCGCGGATCACCTTCGT
CACCACTTTGTTCTCCATCTCCACCTCCGTTTGGTTTGCTGCCGCCACAG
CCTCGGAGGTGTTCTTCTTGGCAGCAGGGCCAATGCTGTACTCAGTCACT
GTGATGTTAAAGCAATCGGCCACGAAGACGTCCTGTGGCACGGGGCTGCT
GTAATCCCGGTAGTAAACCCGGTTGGGATAACGCGCCGAGTTCTCACTCC
ACCATCGGTACTCATCGGGGCTATCGAAGTGGTAGTTCATCCCTGACATA
ACGCGCCCCATGGCGTAGCCCCCCAAGCCCCCCACCACAGCACCCGCCGC
TGCTGCCCCCGCCACGTGCTTGAAGTTGGTTTTGGGGGGTTTCCATGGCT
TCTGGTTGTGGTAACTTCCTCCGCTGGATGGGTTGTAGCCTTGACCCCAG
CCTGGGTAACCTGGGTTATGGGGGTAGCCAGGGTTCTGGGGGTAGCCGGG
GTTATGGGGATAGCCAGGGTTGTGGGGGTACCCTGGGTTATGGGGGTACC
CTGGGTTATGAGGGTAGCCTGGCTGACGAGGGTAGCTGGGCTGGCGAGGG
CACCAGGCGTGGCGACCGCTACCAGTGGGTTAGCCATTGCCCATGGTTAA
GACGATGACCTTCATGCAGGCGGCTAGCAGTATGGCCTGTTCGAAGCATG
AGGTTATTATGCTTGTCATGGTTGAGAGCCTATTGATTCACGCTGTTATT
AGTGTAACATACTATCTCGACTTTTGCAGTGAATGCCGTCTGATAATTTC
AAAATAAATGAAAACTTACATTAATACTTCTTCGCCATATTTATCCGTGT
GGTATTGACGGGGAACAAGGGTTAGCACTGGGGATAACATAAACGCATGT
GTGTAATAGGTAAAAGATATTGTTAGTAATAGCCCACAAGTTAAGAATCC
CAGATCTTATCAATTATTACT

>Seq92 [Gallus gallus] Dekalb White 92
GATGGCGCAGCATCATCAGTGCATGGCAAAAGGGTGGTGAGGAGGAGGAG
GAGGACGGCGAGCCAGGTGTCAGCAGGGTGCAGCTGGATGCCCGAGGCCA
GGCGGTACTCGCGGTACTGCTGCACGCACATCTCGCGGATCACCTTCGTC
ACCACTTTGTTCTCCATCTCCACCTCCGTTTGGTTTGCTGCCGCCACAGC
CTCGGAGGTGTTCTTCTTGGCAGCAGGGCCAATGCTGTACTCAGTCACTG
TGATGTTAAAGCAATCGGCCACGAAGACGTCCTGTGGCACGGGGCTGCTG
TAATCCCGGTAGTAAACCCGGTTGGGATAACGCGCCGAGTTCTCACTCCA
CCATCGGTACTCATCGGGGCTATCGAAGTGGTAGTTCATCCCTGACATAA
CGCGCCCCATGGCGTAGCCCCCCAAGCCCCCCACCACAGCACCCGCCGCT
GCTGCCCCCGCCACGTGCTTGAAGTTGGTTTTGGGGGGTTTCCATGGCTT
CTGGTTGTGGTAACTTCCTCCGCTGGATGGGTTGTAGCCTTGACCCCAGC
CTGGGTAACCTGGGTTATGGGGGTAGCCAGGGTTCTGGGGGTAGCCGGGG
TTATGGGGATAGCCAGGGTTGTGGGGGTACCCTGGGTTATGGGGGTACCC
TGGGTTATGGGGGTACCCTGGGTTATGAGGGTAGCCCGGCTGGCGGGGGT
AGCTGGGCTGGCGATGGCTCCCGGCGCCCCAACCCCCACCACTGGGTTTG
CCTTTGCCCTTCTTGGAGAGGGCGACGTCGGTGCAGGCGGCGAGCAGCAG
GGCCAGCAGGCAGCAGGTGGTGAGGAGCCTAGCCATGGCTGCGGGCATAA
GGACACACACTGTTAGGGCAGTGAGCAGAGACCCCCTTCCAACACCCGCG
CCACTGCGAGCATCACAAGAATAGTCCACCTAATCAAGCGCAACCACACT
AAGAATAAATACCGAGTGGTTATCGCGCGGAAATCTCGCAGGGCACCGAG
GGAACAAACATCCTTCCTCTTGTAGATTCCTAAATTAGTGGTACCATTCA
CTGAAGCCATTCTATATAACGAGCATGATATACAATCGATATTGTTGAGA
TATATATGAAGTAGATGTATATTATATACACAGAGATAATAGATGCGTAT
AAA

>Seq93 [Gallus gallus] Dekalb White 93
GTGACGGCAGCATCCATCAGTGCATGGCAAAAGGGTGGTGAGGAGGAGGA
GGAGGACGGCGAGCCAGGTGTCAGCAGGGTGCAGCTGGATGCCCGAGGCC
AGGCGGTACTCGCGGTACTGCTGCACGCACATCTCGCGGATCACCTTCGT
CACCACTTTGTTCTCCATCTCCACCTCCGTTTGGTTTGCTGCCGCCACAG
CCTCGGAGGTGTTCTTCTTGGCAGCAGGGCCAATGCTGTACTCAGTCACT
GTGATGTTAAAGCAATCGGCCACGAAGACGTCCTGTGGCACGGGGCTGCT
GTAATCCCGGTAGTAAACCCGGTTGGGATAACGCGCCGAGTTCTCACTCC
ACCATCGGTACTCATCGGGGCTATCGAAGTGGTAGTTCATCCCTGACATA
ACGCGCCCCATGGCGTAGCCCCCCAAGCCCCCCACCACAGCACCCGCCGC
TGCTGCCCCCGCCACGTGCTTGAAGTTGGTTTTGGGGGGTTTCCATGGCT
TCTGGTTGTGGTAACTTCCTCCGCTGGATGGGTTGTAGCCTTGACCCCAG
CCTGGGTAACCTGGGTTATGGGGGTAGCCAGGGTTCTGGGGGTAGCCGGG
GTTATGGGGATAGCCAGGGTTGTGGGGGTACCCTGGGTTATGGGGGTACC
CTGGGTTATGAGGGTACCCCGGGTGATGAGGGTAGCTCGGCTGGCGATGG
CACCTGGCGCGCCAATGGCTACCGGTGGGTCTGCCTCTGCCCCTCTTGGA
GACGGCGACCTCCGTGCAGACGGCGACCACCGTGCCCGCCACGAACAGCG
TGGCCAGGAGCCAAGCCATGGCTACGAGCCTAACGACGCCTGCTGTCATG
GGTGTGATCACAGACCTCGCTACCACGCACAGACCCCCGTGCTATCATCA
TCCCCATATTCTGAACATAAAATAGCTATCCCCATACCGTTAAAACGCGG
GTGTGTAAACAATTGGAGCCCGGGGGTGGTCCTGGCGATATCTACCGTCC
CATCGTAGAGAATATACAGCTAACCATATTCATGAGGTTCTGTTAAAGTT
GTAGATAGGACCGTAAAAGATAGTCAGTATATGGAGTAGTTATGTTGATA
GTATGGGATTAGG

>Seq94 [Gallus gallus] Dekalb White 94
TATGACGTCGCATCCATCAGTGCATGGCAAAAGGGTGGTGAGGAGGAGGA
GGAGGACGGCGAGCCAGGTGTCAGCAGGGTGCAGCTGGATGCCCGAGGCC
AGGCGGTACTCGCGGTACTGCTGCACGCACATCTCGCGGATCACCTTCGT
CACCACTTTGTTCTCCATCTCCACCTCCGTTTGGTTTGCTGCCGCCACAG
CCTCGGAGGTGTTCTTCTTGGCAGCAGGGCCAATGCTGTACTCAGTCACT
GTGATGTTAAAGCAATCGGCCACGAAGACGTCCTGTGGCACGGGGCTGCT
GTAATCCCGGTAGTAAACCCGGTTGGGATAACGCGCCGAGTTCTCACTCC
ACCATCGGTACTCATCGGGGCTATCGAAGTGGTAGTTCATCCCTGACATA
ACGCGCCCCATGGCGTAGCCCCCCAAGCCCCCCACCACAGCACCCGCCGC
TGCTGCCCCCGCCACGTGCTTGAAGTTGGTTTTGGGGGGTTTCCATGGCT
TCTGGTTGTGGTAACTTCCTCCGCTGGATGGGTTGTAGCCTTGACCCCAG
CCTGGGTAACCTGGGTTATGGGGGTAGCCAGGGTTCTGGGGGTAGCCGGG
GTTATGGGGATAGCCAGGGTTGTGGGGGTACCCTGGGTTATGGGGGTACC
CTGGGTTATGAGGGTACCCCGGCTGATGAGGGTAGCTGGGCTGGCGAGGG
TTCCCGGGGTCCCAATCGCCACCAGTGGGTCTGCCTTCGCCCCTCTGGGA
GACGTCGACGTTCTTGCAGACGGCCAGCTCCATGGCCACTACGCATCACG
TGGTCATGATCCTAGACGTGGTTGTGTGCCTAACGATGCCCACAGGTAAT
GGCGATCAACAATGATCACGAAGCCGTCCAAAGACCAACTCGCCAACCAC
ATACATCAACATCAAACAATACAGAAACGCAACTAATAAAACTTTCCGGG
GGTACTAGAAAATCATACCCGGGGCTCGTGATTTGGCTTCAAAGTGAGTA
GACATTGCATTAAACCAACTACAAGTTGATAGCCCAAAGTTAGAAGCTTA
AATACTAACGAGCCTAACTCGATAAACTAAT

>Seq95 [Gallus gallus] Dekalb White 95
GTGGTCGGTAGCATCCATCAGTGCATGGCAAAAGGGTGGTGAGGAGGAGG
AGGAGGACGGCGAGCCAGGTGTCAGCAGGGTGCAGCTGGATGCCCGAGGC
CAGGCGGTACTCGCGGTACTGCTGCACGCACATCTCGCGGATCACCTTCG
TCACCACTTTGTTCTCCATCTCCACCTCCGTTTGGTTTGCTGCCGCCACA
GCCTCGGAGGTGTTCTTCTTGGCAGCAGGGCCAATGCTGTACTCAGTCAC
TGTGATGTTAAAGCAATCGGCCACGAAGACGTCCTGTGGCACGGGGCTGC
TGTAATCCCGGTAGTAAACCCGGTTGGGATAACGCGCCGAGTTCTCACTC
CACCATCGGTACTCATCGGGGCTATCGAAGTGGTAGTTCATCCCTGACAT
AACGCGCCCCATGGCGTAGCCCCCCAAGCCCCCCACCACAGCACCCGCCG
CTGCTGCCCCCGCCACGTGCTTGAAGTTGGTTTTGGGGGGTTTCCATGGC
TTCTGGTTGTGGTAACTTCCTCCGCTGGATGGGTTGTAGCCTTGACCCCA
GCCTGGGTAACCTGGGTTATGGGGGTAGCCAGGGTTCTGGGGGTAGCCGG
GGTTATGGGGATAGCCAGGGTTGTGGGGGTACCCTGGGTTATGGGGGTAC
CCTGGGTTATGAGGGTAGCCCGGCTGGCGGGGGTAGCTGGGCTGGCGATG
GCTCCCGGCGCCCCAACCCCCACCACTGGGTTTGCCTTTGCCCTTCTTGG
AGAGGGCGACGTCGGTGCAGGCGGCGAGCAGCAGGGCCAGCAGGCAGCAC
GTGGTGACGAGCCTATCCATGGCTGCAGGCATAATGACACACACTGTTAG
GGCAGTGAGCTGAGACTCCCCTCACACCTCAACCGCACTGCTAGCATAAC
AAGAGCCTTCCACCAAATTAGCACTACTATCCAAAACAAAAAACCCCGGG
GGTTGGAAACGGGCGTTAAAACATACCCCGGTGGCATTCGTCTTGTATAA
GAATTATGTTGGGCTACCGGTATTTAAACTACAAAACTTTGCGGAATATG
AAATAATCCTGTATTCAATAGTGCAAGGTCTAAAGTAACAGTTAGTTCTT

>Seq96 [Gallus gallus] Dekalb White 96
GTGGCGGGAGGCATCCATCAGTGCATGGCAAAAGGGTGGTGAGGAGGAGG
AGGAGGACGGCGAGCCAGGTGTCAGCAGGGTGCAGCTGGATGCCCGAGGC
CAGGCGGTACTCGCGGTACTGCTGCACGCACATCTCGCGGATCACCTTCG
TCACCACTTTGTTCTCCATCTCCACCTCCGTTTGGTTTGCTGCCGCCACA
GCCTCGGAGGTGTTCTTCTTGGCAGCAGGGCCAATGCTGTACTCAGTCAC
TGTGATGTTAAAGCAATCGGCCACGAAGACGTCCTGTGGCACGGGGCTGC
TGTAATCCCGGTAGTAAACCCGGTTGGGATAACGCGCCGAGTTCTCACTC
CACCATCGGTACTCATCGGGGCTATCGAAGTGGTAGTTCATCCCTGACAT
AACGCGCCCCATGGCGTAGCCCCCCAAGCCCCCCACCACAGCACCCGCCG
CTGCTGCCCCCGCCACGTGCTTGAAGTTGGTTTTGGGGGGTTTCCATGGC
TTCTGGTTGTGGTAACTTCCTCCGCTGGATGGGTTGTAGCCTTGACCCCA
GCCTGGGTAACCTGGGTTATGGGGGTAGCCAGGGTTCTGGGGGTAGCCGG
GGTTATGGGGATAGCCAGGGTTGTGGGGGTACCCTGGGTTATGGGGGTAC
CCTGGGTTATGAGGGTACCCTGGCTGATGAGGGTAGCTGGGCTGGCGATG
GCACCTGGGCTCGCAATGGCTACCAGTGGGTTTGCCTTTGCCATTGTTGT
AGACGGCGACCTTCGTGCAGACGGCGACCACCATGCACGCCACGAACAAC
GTGGTCAGGAGGCTACACGTGGCTACGAGCCTAACGACGCACACTGTCAT
GGCGACGAGCACAGACACGGCTCTGAGCACACACCCCACTGCGAGCATCA
CAAAAATCTGCCAGCATAATCAAAAATCTTCCCCAAAAATTAGCAGTTGT
TCCAAAAAGGGGGAACCGGGGTAGGCGCCCGGGGAATTCCTGGAACGTCC
CGGGAGAA

>Seq97 [Gallus gallus] Dekalb White 97
GGGTCGGCGCATCCATCAGTGCATGGCAAAAGGGTGGTGAGGAGGAGGAG
GAGGACGGCGAGCCAGGTGTCAGCAGGGTGCAGCTGGATGCCCGAGGCCA
GGCGGTACTCGCGGTACTGCTGCACGCACATCTCGCGGATCACCTTCGTC
ACCACTTTGTTCTCCATCTCCACCTCCGTTTGGTTTGCTGCCGCCACAGC
CTCGGAGGTGTTCTTCTTGGCAGCAGGGCCAATGCTGTACTCAGTCACTG
TGATGTTAAAGCAATCGGCCACGAAGACGTCCTGTGGCACGGGGCTGCTG
TAATCCCGGTAGTAAACCCGGTTGGGATAACGCGCCGAGTTCTCACTCCA
CCATCGGTACTCATCGGGGCTATCGAAGTGGTAGTTCATCCCTGACATAA
CGCGCCCCATGGCGTAGCCCCCCAAGCCCCCCACCACAGCACCCGCCGCT
GCTGCCCCCGCCACGTGCTTGAAGTTGGTTTTGGGGGGTTTCCATGGCTT
CTGGTTGTGGTAACTTCCTCCGCTGGATGGGTTGTAGCCTTGACCCCAGC
CTGGGTAACCTGGGTTATGGGGGTAGCCAGGGTTCTGGGGGTAGCCGGGG
TTATGGGGATAGCCAGGGTTGTGGGGGTACCCTGGGTTATGGGGGTACCC
TGGGTTATGAGGGTACCCTGGCTGATGAGGGTAGCTGGGCTGGCGATGGC
TCCTGGGGTGGCAATGGCTACCAGTGGGTTTGCCTTTGCCATTGGTGGAG
ACGGCGACCTTCGTGCAGACGGCGACCACCATGCACACCACGAACAACGT
GGTGAGCAGGCTACACGTGGCTACGAGCATAACGATGGCTGCTGTTATGG
CGATGAGCACAGACACGGCTCTGACCAGAGACCCACTGCGAGCATCACAA
AAATCTGCGAGCGTAATAAGAATCTTTCCCCAAAATCAGCCAGTCTTCCA
AAAGGGGGAACTGGGGATACTCGC

>Seq98 [Gallus gallus] Dekalb White 98
GAGGAGGGGAAGGCATCCATCAGTGCATGGCAAAAGGGTGGTGAGGAGGA
GGAGGAGGACGGCGAGCCAGGTGTCAGCAGGGTGCAGCTGGATGCCCGAG
GCCAGGCGGTACTCGCGGTACTGCTGCACGCACATCTCGCGGATCACCTT
CGTCACCACTTTGTTCTCCATCTCCACCTCCGTTTGGTTTGCTGCCGCCA
CAGCCTCGGAGGTGTTCTTCTTGGCAGCAGGGCCAATGCTGTACTCAGTC
ACTGTGATGTTAAAGCAATCGGCCACGAAGACGTCCTGTGGCACGGGGCT
GCTGTAATCCCGGTAGTAAACCCGGTTGGGATAACGCGCCGAGTTCTCAC
TCCACCATCGGTACTCATCGGGGCTATCGAAGTGGTAGTTCATCCCTGAC
ATAACGCGCCCCATGGCGTAGCCCCCCAAGCCCCCCACCACAGCACCCGC
CGCTGCTGCCCCCGCCACGTGCTTGAAGTTGGTTTTGGGGGGTTTCCATG
GCTTCTGGTTGTGGTAACTTCCTCCGCTGGATGGGTTGTAGCCTTGACCC
CAGCCTGGGTAACCTGGGTTATGGGGGTAGCCAGGGTTCTGGGGGTAGCC
GGGGTTATGGGGATAGCCAGGGTTGTGGGGGTACCCTGGGTTATGGGGGT
ACCCTGGGTTATGAGGGTACCCTGGCTGATGAGGGTAGCTGGGCTGGCGA
TGGCACCTGGCGTGGCAACGGCTACCACTGGGTTTGCCTCTGCCATTGTT
GTAGACGGTGACCTTCGTGCAGACGGCGACCACCATGGACACCACGAACC
ACGTGGTCAGCAGCCTACACATGGCTACGAGCATAACGACGCACGCTGTC
ATGGCGACGAACACAGACACCGCTCCCAACCACAGACCCCCCTGCGAGCA
TCACACAAATCTGCGAGCGAAATAAAGAATTTTCCCAAAAATTATGTATA
TGTCCCAAAGGGGTGTTGTTGTCTATTATCGAAGGACCGCATTTTATATG
TCAAGACTGTATTTAGTTAGCGTTTGCTCGATTGAAAGTTAAG

>Seq99 [Gallus gallus] Dekalb White 99
GTGGAACGCAGCATCCATCAGTGCATGGCAAAGGGTGGTGAGGAGGAGGA
GGAGGACGGCGAGCCAGGTGTCAGCAGGGTGCAGCTGGATGCCCGAGGCC
AGGCGGTACTCGCGGTACTGCTGCACGCACATCTCGCGGATCACCTTCGT
CACCACTTTGTTCTCCATCTCCACCTCCGTTTGGTTTGCTGCCGCCACAG
CCTCGGAGGTGTTCTTCTTGGCAGCAGGGCCAATGCTGTACTCAGTCACT
GTGATGTTAAAGCAATCGGCCACGAAGACGTCCTGTGGCACGGGGCTGCT
GTAATCCCGGTAGTAAACCCGGTTGGGATAACGCGCCGAGTTCTCACTCC
ACCATCGGTACTCATCGGGGCTATCGAAGTGGTAGTTCATCCCTGACATA
ACGCGCCCCATGGCGTAGCCCCCCAAGCCCCCCACCACAGCACCCGCCGC
TGCTGCCCCCGCCACGTGCTTGAAGTTGGTTTTGGGGGGTTTCCATGGCT
TCTGGTTGTGGTAACTTCCTCCGCTGGATGGGTTGTAGCCTTGACCCCAG
CCTGGGTAACCTGGGTTATGGGGGTAGCCAGGGTTCTGGGGGTAGCCGGG
GTTATGGGGATAGCCAGGGTTGTGGGGGTACCCTGGGTTATGGGGGTACC
CTGGGTTATGAGGGTACCCTGGCTGATGAGGGTAGCTGGGCTGGCGATGG
CTCCTGGGGTGGCAATGGCTACCAGTGGGTTTGCCTTTGCCCTTGTTGGA
GACGGCGACCTCCGTGCAGACGGCGACCACCATGCACACCACGCACCACG
TGGTCAGCAGGCTACACATGGCTACGAGCATAACGACGCACACTGTTATG
GCAATGAACACAGACCCGGCTCTCACCCCCAACCCCACTGCGAGCATCAC
AAAAATCTTCCACCGAAATAAGCTTTTTTCCCCAAAAATTAGCTCTTGTC
CCAAAAGTTGTTTCTCCTCTCTCCTCTCCCCTTTGTT

>Seq100 [Gallus gallus] Dekalb White 100
GTGGGGCGGCGGCATCCATCAGTGCATGGCAAAAAGGGTGGTGAGGAGGA
GGAGGAGGACGGCGAGCCAGGTGTCAGCAGGGTGCAGCTGGATGCCCGAG
GCCAGGCGGTACTCGCGGTACTGCTGCACGCACATCTCGCGGATCACCTT
CGTCACCACTTTGTTCTCCATCTCCACCTCCGTTTGGTTTGCTGCCGCCA
CAGCCTCGGAGGTGTTCTTCTTGGCAGCAGGGCCAATGCTGTACTCAGTC
ACTGTGATGTTAAAGCAATCGGCCACGAAGACGTCCTGTGGCACGGGGCT
GCTGTAATCCCGGTAGTAAACCCGGTTGGGATAACGCGCCGAGTTCTCAC
TCCACCATCGGTACTCATCGGGGCTATCGAAGTGGTAGTTCATCCCTGAC
ATAACGCGCCCCATGGCGTAGCCCCCCAAGCCCCCCACCACAGCACCCGC
CGCTGCTGCCCCCGCCACGTGCTTGAAGTTGGTTTTGGGGGGTTTCCATG
GCTTCTGGTTGTGGTAACTTCCTCCGCTGGATGGGTTGTAGCCTTGACCC
CAGCCTGGGTAACCTGGGTTATGGGGGTAGCCAGGGTTCTGGGGGTAGCC
GGGGTTATGGGGATAGCCAGGGTTGTGGGGGTACCCTGGGTTATGGGGGT
ACCCTGGGTTATGAGGGTACCCTGGCTGATGAGGGTAGCTGGGCTGGCGA
TGGCTCCTGGCGTGGCAACCGCTACCAGTGGGTTTGCCTTTGCCCTTGTT
GTAGACGGCGACCTTCGTGCAGACGGCGACCACCATGGACACCACGAACA
ACGTGGTGAGGAGGCTACACATGGCTACGAGCATAACGACACACACTGTT
ATGGCGACGAGCACAGATCCGGCTCTGACCACAGACCCACTGCGAGCATC
ACAAAAATCTGCCACCGTAATCAAGAATTTTTCCCCAAAATCAAGCGTTC
ATCCCAAATGGTGTGGGGGGGGTTTT

>Seq101 [Gallus gallus] Dekalb White 101
GAGACGTAGCATCCATCAGTGCATGGCAAAAGGGTGGTGAGGAGGAGGAG
GAGGACGGCGAGCCAGGTGTCAGCAGGGTGCAGCTGGATGCCCGAGGCCA
GGCGGTACTCGCGGTACTGCTGCACGCACATCTCGCGGATCACCTTCGTC
ACCACTTTGTTCTCCATCTCCACCTCCGTTTGGTTTGCTGCCGCCACAGC
CTCGGAGGTGTTCTTCTTGGCAGCAGGGCCAATGCTGTACTCAGTCACTG
TGATGTTAAAGCAATCGGCCACGAAGACGTCCTGTGGCACGGGGCTGCTG
TAATCCCGGTAGTAAACCCGGTTGGGATAACGCGCCGAGTTCTCACTCCA
CCATCGGTACTCATCGGGGCTATCGAAGTGGTAGTTCATCCCTGACATAA
CGCGCCCCATGGCGTAGCCCCCCAAGCCCCCCACCACAGCACCCGCCGCT
GCTGCCCCCGCCACGTGCTTGAAGTTGGTTTTGGGGGGTTTCCATGGCTT
CTGGTTGTGGTAACTTCCTCCGCTGGATGGGTTGTAGCCTTGACCCCAGC
CTGGGTAACCTGGGTTATGGGGGTAGCCAGGGTTCTGGGGGTAGCCGGGG
TTATGGGGATAGCCAGGGTTGTGGGGGTACCCTGGGTTATGGGGGTACCC
TGGGTTATGAGGGTAGCCCGGGTGGTGAGGGTAGCTGGGCTGGCGATGGC
TCCCGGGGTCGCAATGGCCACCAGTGGGTTTGCCTTTGCCCTTGTTGGAG
ACGGTGACCTTCGTGCAGACGGCGACCACCATGGACAGCAGGAAGCAGGT
GGTGAGGAGGCTACCCATGGCTGACGAGCATAACGACACACACTGTTATG
GCGATGAGCACAGACCCCGCTACCGACCACAGACCCACTGCGAGCATCAC
AAAAATCTTCCAGCGAAACAGACTCTTTTCCAAAAAAATTATCTTCTTTC
CCCAAAAAATTTTTTACCCCATTTTTTAAATTATT

>Seq102 [Gallus gallus] Dekalb White 102
GTGGACGGCAGCATCCATCAGTGCATGGCAAAAGGGTGGTGAGGAGGAGG
AGGAGGACGGCGAGCCAGGTGTCAGCAGGGTGCAGCTGGATGCCCGAGGC
CAGGCGGTACTCGCGGTACTGCTGCACGCACATCTCGCGGATCACCTTCG
TCACCACTTTGTTCTCCATCTCCACCTCCGTTTGGTTTGCTGCCGCCACA
GCCTCGGAGGTGTTCTTCTTGGCAGCAGGGCCAATGCTGTACTCAGTCAC
TGTGATGTTAAAGCAATCGGCCACGAAGACGTCCTGTGGCACGGGGCTGC
TGTAATCCCGGTAGTAAACCCGGTTGGGATAACGCGCCGAGTTCTCACTC
CACCATCGGTACTCATCGGGGCTATCGAAGTGGTAGTTCATCCCTGACAT
AACGCGCCCCATGGCGTAGCCCCCCAAGCCCCCCACCACAGCACCCGCCG
CTGCTGCCCCCGCCACGTGCTTGAAGTTGGTTTTGGGGGGTTTCCATGGC
TTCTGGTTGTGGTAACTTCCTCCGCTGGATGGGTTGTAGCCTTGACCCCA
GCCTGGGTAACCTGGGTTATGGGGGTAGCCAGGGTTCTGGGGGTAGCCGG
GGTTATGGGGATAGCCAGGGTTGTGGGGGTACCCTGGGTTATGGGGGTAC
CCTGGGTTATGAGGGTACCCCGGCTGACGAGGGTAGCTGGGCTGGCGATG
GCTCCCGGCGTCCCAACCGCCACCAGTGGGTTTGCCTTTGCCCTTCTTGT
AGACGGCGACCTCCGTGCAGACGGCGACCACCATGGACACCACGAACCAC
GTGGTGAGGAGGCTACACATGGCTACGAGCATAACGACACACACTGTTAT
GGCGGTGAGCACAGACCCCGCTCTGACCCACAGACCCACTGCGAGCATCA
CAAAAAACTTCCACCGAAATCAGAATTTTTCCCCAAAAATCAGCGGCCTT
CCCCAAAATTTTCTTT

>Seq103 [Gallus gallus] Dekalb White 103
GTGGACGCAGCATCATCAGTGCATGGCAAAGGGTGGTGAGGAGGAGGAGG
AGGACGGCGAGCCAGGTGTCAGCAGGGTGCAGCTGGATGCCCGAGGCCAG
GCGGTACTCGCGGTACTGCTGCACGCACATCTCGCGGATCACCTTCGTCA
CCACTTTGTTCTCCATCTCCACCTCCGTTTGGTTTGCTGCCGCCACAGCC
TCGGAGGTGTTCTTCTTGGCAGCAGGGCCAATGCTGTACTCAGTCACTGT
GATGTTAAAGCAATCGGCCACGAAGACGTCCTGTGGCACGGGGCTGCTGT
AATCCCGGTAGTAAACCCGGTTGGGATAACGCGCCGAGTTCTCACTCCAC
CATCGGTACTCATCGGGGCTATCGAAGTGGTAGTTCATCCCTGACATAAC
GCGCCCCATGGCGTAGCCCCCCAAGCCCCCCACCACAGCACCCGCCGCTG
CTGCCCCCGCCACGTGCTTGAAGTTGGTTTTGGGGGGTTTCCATGGCTTC
TGGTTGTGGTAACTTCCTCCGCTGGATGGGTTGTAGCCTTGACCCCAGCC
TGGGTAACCTGGGTTATGGGGGTAGCCAGGGTTCTGGGGGTAGCCGGGGT
TATGGGGATAGCCAGGGTTGTGGGGGTACCCTGGGTTATGGGGGTACCCT
GGGTTATGAGGGTACCCCGGCTGACGAGGGTAGCTGGGCTGGCGATGGCT
CCCGGCGCCCCAACGGCCACCAGTGGGTTTGCCTTTGCCCTTCTTGTAGA
CGGCGACCTCCGTGCAGACGGCGACCACCATGGCCACCACGAACCACGTG
GTGAGGAGCCTAGACATGGCTGCGAGCATAACGACACACACTGTTAAGGC
AGCGAGCACAGACCCCCCTCCCAACCTCACACCCACTGCGAGCATCACAA
AAAACTTCCAGCTAAATCAAGATATTTCCCCAAAAAACAAACGGTTTACC
CAAAAGAATCAAATAAGGTTTTAAACATGCTTTTTCGACTTAAAGTTAAG
AGAGAGTGAAATTATAAAATTAACAAACTTAAATCTATTAACT

>Seq104 [Gallus gallus] Dekalb White 104
TGGGACGGGAGGCATCCATCAGTGCATGGCAAAAGGGTGGTGAGGAGGAG
GAGGAGGACGGCGAGCCAGGTGTCAGCAGGGTGCAGCTGGATGCCCGAGG
CCAGGCGGTACTCGCGGTACTGCTGCACGCACATCTCGCGGATCACCTTC
GTCACCACTTTGTTCTCCATCTCCACCTCCGTTTGGTTTGCTGCCGCCAC
AGCCTCGGAGGTGTTCTTCTTGGCAGCAGGGCCAATGCTGTACTCAGTCA
CTGTGATGTTAAAGCAATCGGCCACGAAGACGTCCTGTGGCACGGGGCTG
CTGTAATCCCGGTAGTAAACCCGGTTGGGATAACGCGCCGAGTTCTCACT
CCACCATCGGTACTCATCGGGGCTATCGAAGTGGTAGTTCATCCCTGACA
TAACGCGCCCCATGGCGTAGCCCCCCAAGCCCCCCACCACAGCACCCGCC
GCTGCTGCCCCCGCCACGTGCTTGAAGTTGGTTTTGGGGGGTTTCCATGG
CTTCTGGTTGTGGTAACTTCCTCCGCTGGATGGGTTGTAGCCTTGACCCC
AGCCTGGGTAACCTGGGTTATGGGGGGAACCCAGGGTTCTGGGGGAACCC
GGGGTAATGGGAATACCCAGGGTGGGGGGGTAACCCGGGGTAAGGGGGGA
ACCTGGGGTAAGGAGGGAAGCTGGGCTATCAGGGGAACCTGGGCTGCCGA
TGGCTCTCGGCTGGCCATGGCCCACGACTGGGTTTGCCTTAGCACTGCGT
GTACAGGTCGACTTCTTTGAAAGCGCCAAGTAGCAGGACGAGCAGACAAC
AAGTGCTAACAAGCCTAACGATGTGAGCAGGCATAACGACACTCACTGGC
ATGGGGACTGACCATAGACCGGCATCGAGCACAGACCCCACTGCGAGCAT
CACAAAAATTGTGAGCCTAAATAAGCCTTCCTCCCAAAATCAGGCGTCAT
CCCAAAGGTGGGGTG

>Seq105 [Gallus gallus] Dekalb White 105
GAGGACGGAGGCATCCATCAGTGCATGGCAAAGGGTGGTGAGGAGGAGGA
GGAGGACGGCGAGCCAGGTGTCAGCAGGGTGCAGCTGGATGCCCGAGGCC
AGGCGGTACTCGCGGTACTGCTGCACGCACATCTCGCGGATCACCTTCGT
CACCACTTTGTTCTCCATCTCCACCTCCGTTTGGTTTGCTGCCGCCACAG
CCTCGGAGGTGTTCTTCTTGGCAGCAGGGCCAATGCTGTACTCAGTCACT
GTGATGTTAAAGCAATCGGCCACGAAGACGTCCTGTGGCACGGGGCTGCT
GTAATCCCGGTAGTAAACCCGGTTGGGATAACGCGCCGAGTTCTCACTCC
ACCATCGGTACTCATCGGGGCTATCGAAGTGGTAGTTCATCCCTGACATA
ACGCGCCCCATGGCGTAGCCCCCCAAGCCCCCCACCACAGCACCCGCCGC
TGCTGCCCCCGCCACGTGCTTGAAGTTGGTTTTGGGGGGTTTCCATGGCT
TCTGGTTGTGGTAACTTCCTCCGCTGGATGGGTTGTAGCCTTGACCCCAG
CCTGGGTAACCTGGGTTATGGGGGTAGCCAGGGTTCTGGGGGTAGCCGGG
GTTATGGGGATAGCCAGGGTTGTGGGGGTACCCTGGGTTATGGGGGTACC
CTGGGTTATGAGGGTACCCTGGCTGATGAGGGTAGCTGGGCTGGCGATGG
CTCCTGGCGTGGCAATGGCTACCACTGGGTTTGCCTTTGCCCTTGTTGGA
GACGGCGACCTCCGTGCAGACGGCGACCACCATGCACACCACGAACAACG
TGGTGAGCAGGCTACACGTGGCTACGAGCATAACGATGCATGCTGTTATG
ACGACGAGCACAGACCCGCCTCCCACCCCCACACCCACTGCGAACATCAC
AAAAATCTTCCAGCGTAATCAGTTTTTTTTCCCCAAAATCAGCCTTTTTT
CCCAAAAGGGAAAG

>Seq106 [Gallus gallus] Dekalb White 106
GTGGGAGGGACGGCATCCATCAGTGCATGGCAAAAGGGTGGTGAGGAGGA
GGAGGAGGACGGCGAGCCAGGTGTCAGCAGGGTGCAGCTGGATGCCCGAG
GCCAGGCGGTACTCGCGGTACTGCTGCACGCACATCTCGCGGATCACCTT
CGTCACCACTTTGTTCTCCATCTCCACCTCCGTTTGGTTTGCTGCCGCCA
CAGCCTCGGAGGTGTTCTTCTTGGCAGCAGGGCCAATGCTGTACTCAGTC
ACTGTGATGTTAAAGCAATCGGCCACGAAGACGTCCTGTGGCACGGGGCT
GCTGTAATCCCGGTAGTAAACCCGGTTGGGATAACGCGCCGAGTTCTCAC
TCCACCATCGGTACTCATCGGGGCTATCGAAGTGGTAGTTCATCCCTGAC
ATAACGCGCCCCATGGCGTAGCCCCCCAAGCCCCCCACCACAGCACCCGC
CGCTGCTGCCCCCGCCACGTGCTTGAAGTTGGTTTTGGGGGGTTTCCATG
GCTTCTGGTTGTGGTAACTTCCTCCGCTGGATGGGTTGTAGCCTTGACCC
CAGCCTGGGTAACCTGGGTTATGGGGGTAGCCAGGGTTCTGGGGGTAGCC
GGGGTTATGGGGATAGCCAGGGTTGTGGGGGTACCCTGGGTTATGGGGGT
ACCCTGGGTTATGAGGGTACCCTGGCTGATGAGGGTAGCTGGGCTGGCGA
TGGCACCTGGCGTGGCAATGGCTACCAGTGGGTTTGCCTTTGCCATTCTT
GTAGACTTTGACCTTCTTGCAGACGGCGACCACCATGCACGCCACGAACC
ACGTGGTCAGCAGGCTACACGTGGCTACGAGCCTAACGACGCATACTGTT
ATGACGACGAGCACAGATCCGGCTCTGAGCACAGACCCCACTGCGAGCAT
CACAAAAATCTTCCAGCATAATCAGATCTTTTCCCCAAAAATCAGCCCTC
CTTCCCAAAATTTGTGTTGGTGTTTGGTTGTT

>Seq107 [Gallus gallus] Ross 1
GTGGACGGAGCATCATCAGTGCATGGCAAAAGGGTGGTGAGGAGGAGGAG
GAGGACGGCGAGCCAGGTGTCAGCAGGGTGCAGCTGGATGCCCGAGGCCA
GGCGGTACTCGCGGTACTGCTGCACGCACATCTCGCGGATCACCTTCGTC
ACCACTTTGTTCTCCATCTCCACCTCCGTTTGGTTTGCTGCCGCCACAGC
CTCGGAGGTGTTCTTCTTGGCAGCAGGGCCAATGCTGTACTCAGTCACTG
TGATGTTAAAGCAATCGGCCACGAAGACGTCCTGTGGCACGGGGCTGCTG
TAATCCCGGTAGTAAACCCGGTTGGGATAACGCGCCGAGTTCTCACTCCA
CCATCGGTACTCATCGGGGCTATCGAAGTGGTAGTTCATCCCTGACATAA
CGCGCCCCATGGCGTAGCCCCCCAAGCCCCCCACCACAGCACCCGCCGCT
GCTGCCCCCGCCACGTGCTTGAAGTTGGTTTTGGGGGGTTTCCATGGCTT
CTGGTTGTGGTAACTTCCTCCGCTGGATGGGTTGTACCCTTGACCCCAGC
CTGGGTAACCTGGGTTATGGGGGTAGCCAGGGTTCTGGGGGTAGCCGGGG
TTATGGGGATAACCAGGGTTGTGGAGGTACCCTGGATTTATGGCGATACC
CTGGGTTAAGGCTGGACCCAGGGCTATGAAGATAACCCGGCTGGCGGGAG
TAACTGAGCTGGCGAAGGCTCCCGGAGACCCAACCCCCACAACTGAGCTT
AGACTTTGCACTTTCTTGGAGAAGAGCGACGCCCAGCGTAAGCGGGCGAA
TAACAAGGGCCAACCAGTCACCAGGTGGCGGAGGAGCCTACACAATGATT
GCGGATATAATGGACACACACAGCTAAGAGAAGGGAGAAAAAAACCCACC
TTACAACCCCACCCCAACTATGCTACAATCAAAAAAACTTCCCCCTCCAA
AACTAAAAAAATACCTAAAACCCTCAAACCTCAAAATTTGACTATAACCG
CCTAG

>Seq108 [Gallus gallus] Ross 2
TTGGGGGGGGCGGCATCCATCAGTGCATGGCAAAAGGGTGGTGAGGAGGA
GGAGGAGGACGGCGAGCCAGGTGTCAGCAGGGTGCAGCTGGATGCCCGAG
GCCAGGCGGTACTCGCGGTACTGCTGCACGCACATCTCGCGGATCACCTT
CGTCACCACTTTGTTCTCCATCTCCACCTCCGTTTGGTTTGCTGCCGCCA
CAGCCTCGGAGGTGTTCTTCTTGGCAGCAGGGCCAATGCTGTACTCAGTC
ACTGTGATGTTAAAGCAATCGGCCACGAAGACGTCCTGTGGCACGGGGCT
GCTGTAATCCCGGTAGTAAACCCGGTTGGGATAACGCGCCGAGTTCTCAC
TCCACCATCGGTACTCATCGGGGCTATCGAAGTGGTAGTTCATCCCTGAC
ATAACGCGCCCCATGGCGTAGCCCCCCAAGCCCCCCACCACAGCACCCGC
CGCTGCTGCCCCCGCCACGTGCTTGAAGTTGGTTTTGGGGGGTTTCCATG
GCTTCTGGTTGTGGTAACTTCCTCCGCTGGATGGGTTGTAGCCTTGACCC
CAGCCTGGGTAACCTGGGTTATGGGGGTAGCCAGGGTTCTGGGGGTAGCC
GGGGTTATGGGGATAGCCAGGGTTGTGGGGGTACCCTGGGTTATGGGGGT
ACCCTGGGTTATGGGGGTACCCTGGGTTATGAGGGTAGCCCGGCTGGCGG
GGGTAGCTGGGCTGGCGATGGCTCCCGGCGCCCCAACCCCCACCACTGGG
GTTTGCCTTTGCCCTTCTTGGAGAGGGCGACGTCGGTGCAGGCGGCGAGC
AGCAGGGGCCAGCAGGCAGCAGGTGGTGAAGGAACCTAGCCATGGGCTGC
GGGGCATAAAGGACACACACTGGTTAGGGCAGTGGAGCAGAAAACCCCCC
TTCCCAACCCCCAACCCCCACTGGGGAAGCATCACAAAAAATCTTTCCAC
CGAAATCAGACATTTTATTTCTCACAAAATTTTTTCCGGGGTGTCTGGTC
CTGGCCTTTTTTCTGGGTGAGCTCCGTGTGTA

>Seq109 [Gallus gallus] Ross 3
GCGGATTTGTGATGCTCGCAGTGGGGGTGGGGGTGGGAGGGGGGTCTCTG
CTCACTGCCCTAACAGTGTGTGTCCTTATGCCCGCAGCCATGGCTAGGCT
CCTCACCACCTGCTGCCTGCTGGCCCTGCTGCTCGCCGCCTGCACCGACG
TCGCCCTCTCCAAGAAGGGCAAAGGCAAACCCAGTGGTGGGGGTTGGGGC
GCCGGGAGCCATCGCCAGCCCAGCTACCCCCGCCAGCCGGGCTACCCTCA
TAACCCAGGGTACCCCCATAACCCAGGGTACCCCCATAACCCAGGGTACC
CCCACAACCCTGGCTATCCCCATAACCCCGGCTACCCCCAGAACCCTGGC
TACCCCCATAACCCAGGTTACCCAGGCTGGGGTCAAGGCTACAACCCATC
CAGCGGAGGAAGTTACCACAACCAGAAGCCATGGAAACCCCCCAAAACCA
ACTTCAAGCACGTGGCGGGGGCAGCAGCGGCGGGTGCTGTGGTGGGGGGC
TTGGGGGGCTACGCCATGGGGCGCGTTATGTCAGGGATGAACTACCACTT
CGATAGCCCCGATGAGTACCGATGGTGGAGTGAGAACTCGGCGCGTTATC
CCAACCGGGTTTACTACCGGGATTACAGCAGCCCCGTGCCACAGGACGTC
TTCGTGGCCGATTGCTTTAACATCACAGTGACTGAGTACAGCATTGGCCC
TGCTGCCAAGAAGAACACCTCCGAGGCTGTGGCGGCAGCAAACCAAACGG
AGGTGGAGATGGAGAACAAAGTGGTGACGAAGGTGATCCGCGAGATGTGC
GTGCAGCAGTACCGCGAGTACCGCCTGGCCTCGGGGCATCCAGCTGCACC
CTGCTGACACCTGGCTCGCCGTCCTCCTCCTCCTCCTCACCACCCCTTTT
TGCCATGCACTGATGGGGATGCCGTGCCCCCGGCCCTGTGGCATAAAAAA
AGACAAATCGTGAGAGGGACCATTTATAATTGTTAATTAGAGGAAATGAA

>Seq110 [Gallus gallus] Ross 4
GAGGGGCGGTCGGCATCCATCAGTGCATGGCAAAAGGGTGGTGAGGAGGA
GGAGGAGGACGGCGAGCCAGGTGTCAGCAGGGTGCAGCTGGATGCCCGAG
GCCAGGCGGTACTCGCGGTACTGCTGCACGCACATCTCGCGGATCACCTT
CGTCACCACTTTGTTCTCCATCTCCACCTCCGTTTGGTTTGCTGCCGCCA
CAGCCTCGGAGGTGTTCTTCTTGGCAGCAGGGCCAATGCTGTACTCAGTC
ACTGTGATGTTAAAGCAATCGGCCACGAAGACGTCCTGTGGCACGGGGCT
GCTGTAATCCCGGTAGTAAACCCGGTTGGGATAACGCGCCGAGTTCTCAC
TCCACCATCGGTACTCATCGGGGCTATCGAAGTGGTAGTTCATCCCTGAC
ATAACGCGCCCCATGGCGTAGCCCCCCAAGCCCCCCACCACAGCACCCGC
CGCTGCTGCCCCCGCCACGTGCTTGAAGTTGGTTTTGGGGGGTTTCCATG
GCTTCTGGTTGTGGTAACTTCCTCCGCTGGATGGGTTGTAGCCTTGACCC
CAGCCTGGGTAACCTGGGTTATGGGGGTAGCCAGGGTTCTGGGGGTAGCC
GGGGTTATGGGGATAGCCAGGGTTGTGGGGGTACCCTGGGTTATGGGGGT
ACCCTGGGTTATGGGGGTACCCTGGGTTATGAGGGTAGCCCGGCTGGCGG
GGGTAGCTGGGGCTGGCGATGGCTCCCGGCGCCCCAACCCCCACCACTGG
GGTTTGCCTTTGCCCCTTCTTGGAGAAGGGCGACGTTCGGTGCAAGGCGG
CGAACCAGCAGGGGCCAGCAAGGCAGCAAGGGGGGTGAAGGAAGCCTAAC
CCATGGGCTGCGGGGCATAAAGGACACACCACTGTTTAGGGGCAGTGGAG
CAAAAGAACCCCCCCTTCCCAACCCCCAACCCCCCACTGGCGAGGCATCA
CCAAAAAATCTTTCCACCCGAAATCAGAAAATTTTTTTCTCCACAAAACC
CCCAAACCGGGGGGCTGGCCCCCCCGGGC

>Seq111 [Gallus gallus] Ross 5
GGGGGGCGGGCGGGCATCATCAGTGCATGGCAAAAGGGTGGTGAGGAGGA
GGAGGAGGACGGCGAGCCAGGTGTCAGCAGGGTGCAGCTGGATGCCCGAG
GCCAGGCGGTACTCGCGGTACTGCTGCACGCACATCTCGCGGATCACCTT
CGTCACCACTTTGTTCTCCATCTCCACCTCCGTTTGGTTTGCTGCCGCCA
CAGCCTCGGAGGTGTTCTTCTTGGCAGCAGGGCCAATGCTGTACTCAGTC
ACTGTGATGTTAAAGCAATCGGCCACGAAGACGTCCTGTGGCACGGGGCT
GCTGTAATCCCGGTAGTAAACCCGGTTGGGATAACGCGCCGAGTTCTCAC
TCCACCATCGGTACTCATCGGGGCTATCGAAGTGGTAGTTCATCCCTGAC
ATAACGCGCCCCATGGCGTAGCCCCCCAAGCCCCCCACCACAGCACCCGC
CGCTGCTGCCCCCGCCACGTGCTTGAAGTTGGTTTTGGGGGGTTTCCATG
GCTTCTGGTTGTGGTAACTTCCTCCGCTGGATGGGTTGTAGCCTTGACCC
CAGCCTGGGTAACCTGGGTTATGGGGGTAGCCAGGGTTCTGGGGGTAGCC
GGGGTTATGGGGATAGCCAGGGTTGTGGGGGTACCCTGGGTTATGGGGGT
ACCCTGGGTTATGAGGGTACCCCGGGTGATGAGGGTAGCTGGGCTGGCGA
TGGTACCTGGGGTCCCAACGCCTACCACTGGGCTTGCCTTTACCCTTGTT
GGAGAAGTCGACCTTCTTGCAGAGGGCGACCACCATGGACATGAGGAACA
AGGTGGTGAAGGAGGCAACACATGGCTGAGGAGCCTAAAGATACACACTG
GTTATAGCAATGAACACAAGATACCCGCTCCGACCCCCAGACCCCACTGC
GGAGCATCAACAAAAATTGTCCACCGACAACAAGAAATTTTTCCAAAAAA
TGAGCCATCCATCCCCAAACCCGCGACTCGGCGCTTCCGCAACCCCCACC

>Seq112 [Gallus gallus] Ross 6
GGGGAGCGGGCGCATCCATCAGTGCATGGCAAAAGGGTGGTGAGGAGGAG
GAGGAGGACGGCGAGCCAGGTGTCAGCAGGGTGCAGCTGGATGCCCGAGG
CCAGGCGGTACTCGCGGTACTGCTGCACGCACATCTCGCGGATCACCTTC
GTCACCACTTTGTTCTCCATCTCCACCTCCGTTTGGTTTGCTGCCGCCAC
AGCCTCGGAGGTGTTCTTCTTGGCAGCAGGGCCAATGCTGTACTCAGTCA
CTGTGATGTTAAAGCAATCGGCCACGAAGACGTCCTGTGGCACGGGGCTG
CTGTAATCCCGGTAGTAAACCCGGTTGGGATAACGCGCCGAGTTCTCACT
CCACCATCGGTACTCATCGGGGCTATCGAAGTGGTAGTTCATCCCTGACA
TAACGCGCCCCATGGCGTAGCCCCCCAAGCCCCCCACCACAGCACCCGCC
GCTGCTGCCCCCGCCACGTGCTTGAAGTTGGTTTTGGGGGGTTTCCATGG
CTTCTGGTTGTGGTAACTTCCTCCGCTGGATGGGTTGTAGCCTTGACCCC
AGCCTGGGTAACCTGGGTTATGGGGGTAGCCAGGGTTCTGGGGGTAGCCG
GGGTTATGGGGATAGCCAGGGTTGTGGGGGTACCCTGGGTTATGGGGGTA
CCCTGGGTTATGGGGGTACCCTGGGTTATGAGGGTAGCCCGGCTGGCGGG
GGTAGCTGGGCTGGCGATGGCTCCCGGCGCCCCAACCCCCACCACTGGGT
TTGCCTTTGCCCTTCTTGGAGAGGGCGACGTCGGTGCAGGCGGCGAGCAG
CAGGGCCAGCAGGCAGCAGGTGGTGAGGAGCCTAGCCATGGCTGCGGGGC
ATAAGGACACACACTGTTTAGGGCAGTGAAGCAAAGAACCCCCCTTCCAA
CCCCAACCCCCACTGGCAAGCATCACAAAAAATCTTTCCACCGGAAATCA
GCATCTTCTCTCCAAAAAAATAAAAACAGGGGGGTGGGGA

>Seq113 [Gallus gallus] Ross 7
GGGGGCGGGTCAGGCATCATCAGTGCATGGCAAAAGGGTGGTGAGGAGGA
GGAGGAGGACGGCGAGCCAGGTGTCAGCAGGGTGCAGCTGGATGCCCGAG
GCCAGGCGGTACTCGCGGTACTGCTGCACGCACATCTCGCGGATCACCTT
CGTCACCACTTTGTTCTCCATCTCCACCTCCGTTTGGTTTGCTGCCGCCA
CAGCCTCGGAGGTGTTCTTCTTGGCAGCAGGGCCAATGCTGTACTCAGTC
ACTGTGATGTTAAAGCAATCGGCCACGAAGACGTCCTGTGGCACGGGGCT
GCTGTAATCCCGGTAGTAAACCCGGTTGGGATAACGCGCCGAGTTCTCAC
TCCACCATCGGTACTCATCGGGGCTATCGAAGTGGTAGTTCATCCCTGAC
ATAACGCGCCCCATGGCGTAGCCCCCCAAGCCCCCCACCACAGCACCCGC
CGCTGCTGCCCCCGCCACGTGCTTGAAGTTGGTTTTGGGGGGTTTCCATG
GCTTCTGGTTGTGGTAACTTCCTCCGCTGGATGGGTTGTAGCCTTGACCC
CAGCCTGGGTAACCTGGGTTATGGGGGTAGCCAGGGTTCTGGGGGTAGCC
GGGGTTATGGGGATAGCCAGGGTTGTGGGGGTACCCTGGGTTATGGGGGT
ACCCTGGGTTATGGGGGTACCCTGGGTTATGAGGGTAGCCCGGCTGGCGG
GGGTAGCTGGGCTGGCGATGGCTCCCGGTGCCCCAACCCCCACCACTGGG
GTTTGCCTTTGCCCTTCTTGGAGAGGGCGACGTCGGTGCAGGCGGGGAGC
AGCAGGGCCAGCAGGCAGCAAGTGGGTGAGGAGCCTAACCATGGCTGCGG
GGCATAAGGACACACACTGTTTAGGCCAGTGAGCAAAAGACTCCCCTTCC
CACCCCCCACCCCCACTGGCGAGCATCACAAAAAATCTTTCCCCCGAAAT
CAAGATTCTATCTCACAAATGCTTTTCGGTGGGTGGTTGGG

>Seq114 [Gallus gallus] Ross 8
GAGGGCGGTCGGCATCATCAGTGCATGGCAAAAGGGTGGTGAGGAGGAGG
AGGAGGACGGCGAGCCAGGTGTCAGCAGGGTGCAGCTGGATGCCCGAGGC
CAGGCGGTACTCGCGGTACTGCTGCACGCACATCTCGCGGATCACCTTCG
TCACCACTTTGTTCTCCATCTCCACCTCCGTTTGGTTTGCTGCCGCCACA
GCCTCGGAGGTGTTCTTCTTGGCAGCAGGGCCAATGCTGTACTCAGTCAC
TGTGATGTTAAAGCAATCGGCCACGAAGACGTCCTGTGGCACGGGGCTGC
TGTAATCCCGGTAGTAAACCCGGTTGGGATAACGCGCCGAGTTCTCACTC
CACCATCGGTACTCATCGGGGCTATCGAAGTGGTAGTTCATCCCTGACAT
AACGCGCCCCATGGCGTAGCCCCCCAAGCCCCCCACCACAGCACCCGCCG
CTGCTGCCCCCGCCACGTGCTTGAAGTTGGTTTTGGGGGGTTTCCATGGC
TTCTGGTTGTGGTAACTTCCTCCGCTGGATGGGTTGTAGCCTTGACCCCA
GCCTGGGTAACCTGGGTTATGGGGGTAGCCAGGGTTCTGGGGGTAGCCGG
GGTTATGGGGATAGCCAGGGTTGTGGGGGTACCCTGGGTTATGGGGGTAC
CCTGGGTTATGGGGGTACCCTGGGTTATGAGGGTAGCCCGGCTGGCGGGG
GTAGCTGGGCTGGCGATGGCTCCCGGCGCCCCAACCCCCACCACTGGGTT
TGCCTTTGCCCTTCTTGGAGAGGGCGACGTCGGTGCAGGCGGCGAGCAGC
AGGGCCAGCAGGCAGCAGGTGGTGAGGAGCCTAGCCATGGCTGCGGGCAT
AAGGACACACACTGTTTAGGGCAGTGAGCAGAGACCCCCCTCCCAACCCC
ACCCCCACTGGGAGCATCACAAAAAATCTTTCCACCGAAATCAGGAATTC
ATTCCCAAAAGAGGAAACGGGGGGGTGGTAGAGAGAAAAAAAAAAGATAC
G

>Seq115 [Gallus gallus] Ross 9
GGGGGCGCGGCATCATCAGTGCATGGCAAAGGGTGGTGAGGAGGAGGAGG
AGGACGGCGAGCCAGGTGTCAGCAGGGTGCAGCTGGATGCCCGAGGCCAG
GCGGTACTCGCGGTACTGCTGCACGCACATCTCGCGGATCACCTTCGTCA
CCACTTTGTTCTCCATCTCCACCTCCGTTTGGTTTGCTGCCGCCACAGCC
TCGGAGGTGTTCTTCTTGGCAGCAGGGCCAATGCTGTACTCAGTCACTGT
GATGTTAAAGCAATCGGCCACGAAGACGTCCTGTGGCACGGGGCTGCTGT
AATCCCGGTAGTAAACCCGGTTGGGATAACGCGCCGAGTTCTCACTCCAC
CATCGGTACTCATCGGGGCTATCGAAGTGGTAGTTCATCCCTGACATAAC
GCGCCCCATGGCGTAGCCCCCCAAGCCCCCCACCACAGCACCCGCCGCTG
CTGCCCCCGCCACGTGCTTGAAGTTGGTTTTGGGGGGTTTCCATGGCTTC
TGGTTGTGGTAACTTCCTCCGCTGGATGGGTTGTAGCCTTGACCCCAGCC
TGGGTAACCTGGGTTATGGGGGTAGCCAGGGTTCTGGGGGTAGCCGGGGT
TATGGGGATAGCCAGGGTTGTGGGGGTACCCTGGGTTATGGGGGTACCCT
GGGTTATGGGGGTACCCTGGGTTATGAGGGTAGCCCGGCTGGCGGGGGTA
GCTGGGCTGGCGATGGCTCCCGGCGCCCCAACCCCCACCACTGGGGTTTG
CCTTTGCCCTTCTTGGAGAGGGCGACGTCGGTGCAGGCGGCGAGCAGCAG
GGGCCAGCAGGCAGCAGGTGGTGAGGAAGCCTAGCCATGGTCTGCGGGGC
ATAAAGGACACACCACTGTTTAGGGGCAGTGAAGCAGAAGACCCCCCTTC
CCAACCCCCACCCCCCACTGCGGAGCAATCACAAAAAAATCTTTCCACCG
GAAATCAGGAGTTTATACTCCACAAAAGGAATATATAACCTTCCCCTTGA
GAAACTGGCTTAAAGAAAAGGAAATCAGGCCTTGTGGG

>Seq116 [Gallus gallus] Ross 10
ATGGGGGCGGGGCAGGCATCCATCAGTGCATGGCAAAAAGGGTGGTGAGG
AGGAGGAGGAGGACGGCGAGCCAGGTGTCAGCAGGGTGCAGCTGGATGCC
CGAGGCCAGGCGGTACTCGCGGTACTGCTGCACGCACATCTCGCGGATCA
CCTTCGTCACCACTTTGTTCTCCATCTCCACCTCCGTTTGGTTTGCTGCC
GCCACAGCCTCGGAGGTGTTCTTCTTGGCAGCAGGGCCAATGCTGTACTC
AGTCACTGTGATGTTAAAGCAATCGGCCACGAAGACGTCCTGTGGCACGG
GGCTGCTGTAATCCCGGTAGTAAACCCGGTTGGGATAACGCGCCGAGTTC
TCACTCCACCATCGGTACTCATCGGGGCTATCGAAGTGGTAGTTCATCCC
TGACATAACGCGCCCCATGGCGTAGCCCCCCAAGCCCCCCACCACAGCAC
CCGCCGCTGCTGCCCCCGCCACGTGCTTGAAGTTGGTTTTGGGGGGTTTC
CATGGCTTCTGGTTGTGGTAACTTCCTCCGCTGGATGGGTTGTAGCCTTG
ACCCCAGCCTGGGTAACCTGGGTTATGGGGGTAGCCAGGGTTCTGGGGGT
AGCCGGGGTTATGGGGATAGCCAGGGTTGTGGGGGTACCCTGGGTTATGG
GGGTACCCTGGGTTATGAGGGTACCCCGGGTGATGAGGGTAGCTGGGCTG
GCGATGGTACCTGGGGTGCCAATGCCTACCAGTGGGCTTGCCTTTACCAT
TGTTGGAGACGTTGACCTTCTTGCAGACGGCGAGCACCAGGCACATGAAG
CAACAGGTGGGCGAGGAGGCTTACACATGGCTGACGAGCCTAAGGATGCA
TGCTGTTAAAAAGAATGAACACAGAACACCACTCCGAACCCCAGACCCCA
CTGCCAAGCATCACAATAATCTTTCCACCATAATCAAGAATCTTTCCCCA
AAAATTAGCGTCCCTTCCCAAAGGAATTTTAACGGAACCCTTACCTTCCC
TCTACAAACGACAACAAAAAA

>Seq117 [Gallus gallus] Ross 11
GTGGGGGCGGGCGGCATCCATCAGTGCATGGCAAAAGGGTGGTGAGGAGG
AGGAGGAGGACGGCGAGCCAGGTGTCAGCAGGGTGCAGCTGGATGCCCGA
GGCCAGGCGGTACTCGCGGTACTGCTGCACGCACATCTCGCGGATCACCT
TCGTCACCACTTTGTTCTCCATCTCCACCTCCGTTTGGTTTGCTGCCGCC
ACAGCCTCGGAGGTGTTCTTCTTGGCAGCAGGGCCAATGCTGTACTCAGT
CACTGTGATGTTAAAGCAATCGGCCACGAAGACGTCCTGTGGCACGGGGC
TGCTGTAATCCCGGTAGTAAACCCGGTTGGGATAACGCGCCGAGTTCTCA
CTCCACCATCGGTACTCATCGGGGCTATCGAAGTGGTAGTTCATCCCTGA
CATAACGCGCCCCATGGCGTAGCCCCCCAAGCCCCCCACCACAGCACCCG
CCGCTGCTGCCCCCGCCACGTGCTTGAAGTTGGTTTTGGGGGGTTTCCAT
GGCTTCTGGTTGTGGTAACTTCCTCCGCTGGATGGGTTGTAGCCTTGACC
CCAGCCTGGGTAACCTGGGTTATGGGGGTAGCCAGGGTTCTGGGGGTAGC
CGGGGTTATGGGGATAGCCAGGGTTGTGGGGGTACCCTGGGTTATGGGGG
TACCCTGGGTTATGAGGGTACCCTGGGTGATGAGGGTAGCTGGGCTGGCG
ATGGCTCCTGGGGTGCCAATGCCTACCACTGGGCTTGCCTTTGCCATTGT
TGTAGACGTTGACCTTCTTGCAGACGGCGACCACCATGGCACACCAGGAG
CAACGTGGTGAGGAGGCTACACATGGCTGAGGAGCATAACCATGGCTGCT
GGTATGACGGAGAAACACAGATCCCGCTACTGAACCACAGACCCCACTGC
CAAGCATAACAAAAAACTGTCCATCATAAATCAAAACTTCTCTCCCCAAA
AATCAAGCCTGTTATTTCAAAATGCCCTTTCGCTAAGGCAGTTTAAAGGG
AAAACCCTTCCCCTTCCCGGAAAACAAAAGAAAAAGAGGGGGGCCCCGGC
CTGTC

>Seq118 [Gallus gallus] Ross 12
GTGGTGCGGGCGGCATCATCAGTGCATGGCAAAAGGGTGGTGAGGAGGAG
GAGGAGGACGGCGAGCCAGGTGTCAGCAGGGTGCAGCTGGATGCCCGAGG
CCAGGCGGTACTCGCGGTACTGCTGCACGCACATCTCGCGGATCACCTTC
GTCACCACTTTGTTCTCCATCTCCACCTCCGTTTGGTTTGCTGCCGCCAC
AGCCTCGGAGGTGTTCTTCTTGGCAGCAGGGCCAATGCTGTACTCAGTCA
CTGTGATGTTAAAGCAATCGGCCACGAAGACGTCCTGTGGCACGGGGCTG
CTGTAATCCCGGTAGTAAACCCGGTTGGGATAACGCGCCGAGTTCTCACT
CCACCATCGGTACTCATCGGGGCTATCGAAGTGGTAGTTCATCCCTGACA
TAACGCGCCCCATGGCGTAGCCCCCCAAGCCCCCCACCACAGCACCCGCC
GCTGCTGCCCCCGCCACGTGCTTGAAGTTGGTTTTGGGGGGTTTCCATGG
CTTCTGGTTGTGGTAACTTCCTCCGCTGGATGGGTTGTAGCCTTGACCCC
AGCCTGGGTAACCTGGGTTATGGGGGTAGCCAGGGTTCTGGGGGTAGCCG
GGGTTATGGGGATAGCCAGGGTTGTGGGGGTACCCTGGGTTATGGGGGTA
CCCTGGGTTATGGGGGTACCCTGGGTTATGAGGGTAGCCCGGCTGGCGGG
GGTAGCTGGGCTGGCGATGGCTCCCGGCGCCCCAACCCCCACCACTGGGG
TTTGCCTTTGCCCTTCTTGGAGAGGGCGACGTCGGTGCAGGCGGCGAGCA
GCAGGGGCCAGCAGGCAGCAGGTGGTGAAGAACCCTAGCCATGGGCTGCG
GGGCATAAAGGACACACACTGTTTAGGGCAGTGAAGCAAAGACCCCCCCT
CCCAACCCCAACCCCCACTGGGAAGCATCACAAAAAATCTTTCCACCGAA
ATCAGAAAACCTCTTCTCACACAAATTTTTAACAGGAATCCTAATCTTCT
CCTTCCCAAAAATTAATAAAATACGAGGTAGCCCGCCTTGTTTCACCAGA
CGCCTA

>Seq119 [Gallus gallus] Ross 13
GAGGGGCGCGGCATCATCAGTGCATGGCAAAGGGTGGTGAGGAGGAGGAG
GAGGACGGCGAGCCAGGTGTCAGCAGGGTGCAGCTGGATGCCCGAGGCCA
GGCGGTACTCGCGGTACTGCTGCACGCACATCTCGCGGATCACCTTCGTC
ACCACTTTGTTCTCCATCTCCACCTCCGTTTGGTTTGCTGCCGCCACAGC
CTCGGAGGTGTTCTTCTTGGCAGCAGGGCCAATGCTGTACTCAGTCACTG
TGATGTTAAAGCAATCGGCCACGAAGACGTCCTGTGGCACGGGGCTGCTG
TAATCCCGGTAGTAAACCCGGTTGGGATAACGCGCCGAGTTCTCACTCCA
CCATCGGTACTCATCGGGGCTATCGAAGTGGTAGTTCATCCCTGACATAA
CGCGCCCCATGGCGTAGCCCCCCAAGCCCCCCACCACAGCACCCGCCGCT
GCTGCCCCCGCCACGTGCTTGAAGTTGGTTTTGGGGGGTTTCCATGGCTT
CTGGTTGTGGTAACTTCCTCCGCTGGATGGGTTGTAGCCTTGACCCCAGC
CTGGGTAACCTGGGTTATGGGGGTAGCCAGGGTTCTGGGGGTAGCCGGGG
TTATGGGGATAGCCAGGGTTGTGGGGGTACCCTGGGTTATGGGGGTACCC
TGGGTTATGGGGGTACCCTGGGTTATGAGGGTAGCCCGGCTGGCGGGGGT
AGCTGGGCTGGCGATGGCTCCCGGCGCCCCAACCCCCACCACTGGGTTTG
CCTTTGCCCTTCTTGGAGAGGGCGACGTCGGTGCAGGCGGCGAGCAGCAG
GGCCAGCAGGCAGCAGGTGGTGAGGAGCCTAGCCATGGCTGCGGGCATAA
GGACACACACTGTTAGGGCAGTGAGCAGAGACCCCCCTCCCACCCCCACT
CCCACTGCGAGCATCACAAAAATCTTCCACCGAAATCAGCAATTATCCCC
AAAGTTTTTATGTTTTTTTTAATAATATAATA

>Seq120 [Gallus gallus] Ross 14
GGGGCGGGCGGCATCATCAGTGCATGGCAAAGGGTGGTGAGGAGGAGGAG
GAGGACGGCGAGCCAGGTGTCAGCAGGGTGCAGCTGGATGCCCGAGGCCA
GGCGGTACTCGCGGTACTGCTGCACGCACATCTCGCGGATCACCTTCGTC
ACCACTTTGTTCTCCATCTCCACCTCCGTTTGGTTTGCTGCCGCCACAGC
CTCGGAGGTGTTCTTCTTGGCAGCAGGGCCAATGCTGTACTCAGTCACTG
TGATGTTAAAGCAATCGGCCACGAAGACGTCCTGTGGCACGGGGCTGCTG
TAATCCCGGTAGTAAACCCGGTTGGGATAACGCGCCGAGTTCTCACTCCA
CCATCGGTACTCATCGGGGCTATCGAAGTGGTAGTTCATCCCTGACATAA
CGCGCCCCATGGCGTAGCCCCCCAAGCCCCCCACCACAGCACCCGCCGCT
GCTGCCCCCGCCACGTGCTTGAAGTTGGTTTTGGGGGGTTTCCATGGCTT
CTGGTTGTGGTAACTTCCTCCGCTGGATGGGTTGTAGCCTTGACCCCAGC
CTGGGTAACCTGGGTTATGGGGGTAGCCAGGGTTCTGGGGGTAGCCGGGG
TTATGGGGATAGCCAGGGTTGTGGGGGTACCCTGGGTTATGGGGGTACCC
TGGGTTATGGGGGTACCCTGGGTTATGAGGGTAGCCCGGCTGGCGGGGGG
TAGCTGGGCTGGCGATGGCTCCCGGCGCCCCAACCCCCACCACTGGGGTT
TGCCTTTGCCCCTTCTTGGAAGAGGGCGACGTTCGGTGCAAGGCGGCGAA
GCAGCAGGGGCCAGCAAGGCAGCAAGGTGGTGGAGGAGCCCTAGCCCATG
GGCTGCGGGGCATAAAGGACACACCACTGTTTAGGGGCAGTTGAGCAAGA
GACCCCCCCTCCCCACCCCCCACCCCCCACTGGCGAAGCATCAACAAAAA
ATCTTTCCACCGAAACAGCAGTTTCTTTCCCCCACACAAAAAGTTAATAA
CAAGCCTTTTTGCGTGAATCTTTAATCATTACCGCTTAACAGAGACGCAT
AGCAATGGAAGTGGGCGGTTCGGCCTTGGTGTTCCCAACGTACAGGCGTT
CCCGGGCCGTAAAGGTACCACCGTTTAACGGATTCGCCAACCCCCGCCTA
ACCCGGGAAGGCGCTTGGCCTCGCTTTAGGGCGTTTAAAACGTTTGAGGG
GAAGTCCTGGAAAACGAAGGGACCTGGGCCCTCCCCGGCTTAAAAAGAGT
GGGGCCAGGGATTAAACGGGGGTTTCGCAGAGAGAAACCACAGA

>Seq121 [Gallus gallus] Ross 15
TGGGCGGGCGGCATCCATCAGTGCATGGCAAAAGGGTGGTGAGGAGGAGG
AGGAGGACGGCGAGCCAGGTGTCAGCAGGGTGCAGCTGGATGCCCGAGGC
CAGGCGGTACTCGCGGTACTGCTGCACGCACATCTCGCGGATCACCTTCG
TCACCACTTTGTTCTCCATCTCCACCTCCGTTTGGTTTGCTGCCGCCACA
GCCTCGGAGGTGTTCTTCTTGGCAGCAGGGCCAATGCTGTACTCAGTCAC
TGTGATGTTAAAGCAATCGGCCACGAAGACGTCCTGTGGCACGGGGCTGC
TGTAATCCCGGTAGTAAACCCGGTTGGGATAACGCGCCGAGTTCTCACTC
CACCATCGGTACTCATCGGGGCTATCGAAGTGGTAGTTCATCCCTGACAT
AACGCGCCCCATGGCGTAGCCCCCCAAGCCCCCCACCACAGCACCCGCCG
CTGCTGCCCCCGCCACGTGCTTGAAGTTGGTTTTGGGGGGTTTCCATGGC
TTCTGGTTGTGGTAACTTCCTCCGCTGGATGGGTTGTAGCCTTGACCCCA
GCCTGGGTAACCTGGGTTATGGGGGTAGCCAGGGTTCTGGGGGTAGCCGG
GGTTATGGGGATAGCCAGGGTTGTGGGGGTACCCTGGGTTATGGGGGTAC
CCTGGGTTATGAGGGTACCCCGGGTGATGAGGGTAGCTGGGCTGGCGATG
GCACCTGGGGTGCCAATGGCTACCAGTGGGCTTGCCTTTGCCATTGTTGT
AGACGTTGACCTTCTTGCAGACGGCGACCACCAGGGCACACCACGAACAA
CATGGTGAGGAGGCTACACATGGCTGAGGAGCATAACGATGCACGCTGGT
TATGAGGGACGAGCACAGATCCCGCTACCAACCACAGACCCCACTGCGAA
GCATCACAAAAATCTTCCAGCGTAATCAGAAATTTTTCCCCAAAAATCAG
GATCCCTTCCCAAAAAATTCCTTTAGGCAGTCATAACAAGATCAAATCAT
CTCCTTCCGAGGAGCAAGGATGACTTGTCGT

>Seq122 [Gallus gallus] Ross 16
GTGGGCGGTAGCATCATCAGTGCATGGCAAAAGGGTGGTGAGGAGGAGGA
GGAGGACGGCGAGCCAGGTGTCAGCAGGGTGCAGCTGGATGCCCGAGGCC
AGGCGGTACTCGCGGTACTGCTGCACGCACATCTCGCGGATCACCTTCGT
CACCACTTTGTTCTCCATCTCCACCTCCGTTTGGTTTGCTGCCGCCACAG
CCTCGGAGGTGTTCTTCTTGGCAGCAGGGCCAATGCTGTACTCAGTCACT
GTGATGTTAAAGCAATCGGCCACGAAGACGTCCTGTGGCACGGGGCTGCT
GTAATCCCGGTAGTAAACCCGGTTGGGATAACGCGCCGAGTTCTCACTCC
ACCATCGGTACTCATCGGGGCTATCGAAGTGGTAGTTCATCCCTGACATA
ACGCGCCCCATGGCGTAGCCCCCCAAGCCCCCCACCACAGCACCCGCCGC
TGCTGCCCCCGCCACGTGCTTGAAGTTGGTTTTGGGGGGTTTCCATGGCT
TCTGGTTGTGGTAACTTCCTCCGCTGGATGGGTTGTAGCCTTGACCCCAG
CCTGGGTAACCTGGGTTATGGGGGTAGCCAGGGTTCTGGGGGTAGCCGGG
GTTATGGGGATAGCCAGGGTTGTGGGGGTACCCTGGGTTATGGGGGTACC
CTGGGTTATGGGGGTACCCTGGGTTATGAGGGTAGCCCGGCTGGCGGGGG
TAGCTGGGCTGGCGATGGCTCCCGGCGCCCCAACCCCCACCACTGGGTTT
GCCTTTGCCCTTCTTGGAGAGGGCGACGTCGGTGCAGGCGGCGAGCAGCA
GGGCCAGCAGGCAGCAGGGGGGGAAGGACCCTAGCCATGGCTGCGGGGCA
TAAGGACACACACTGTTTAGGGCAGTGAACAAAAGACCCCCCCTCCCACC
CCCCACCCCCCACTGCGAAAGCATCACAAAAAATCTTTCCACCGAAATAG
AAATTTTATTCTCTCAAAAAGTTAAAACAGGGGGTGAGGAGAACCGTGAT
CTTCCCCCTCCGAAGCACCAAAGGAT

>Seq123 [Gallus gallus] Ross 17
GTGGGGGGCAGCATCCATCAGTGCATGGCAAAAGGGTGGTGAGGAGGAGG
AGGAGGACGGCGAGCCAGGTGTCAGCAGGGTGCAGCTGGATGCCCGAGGC
CAGGCGGTACTCGCGGTACTGCTGCACGCACATCTCGCGGATCACCTTCG
TCACCACTTTGTTCTCCATCTCCACCTCCGTTTGGTTTGCTGCCGCCACA
GCCTCGGAGGTGTTCTTCTTGGCAGCAGGGCCAATGCTGTACTCAGTCAC
TGTGATGTTAAAGCAATCGGCCACGAAGACGTCCTGTGGCACGGGGCTGC
TGTAATCCCGGTAGTAAACCCGGTTGGGATAACGCGCCGAGTTCTCACTC
CACCATCGGTACTCATCGGGGCTATCGAAGTGGTAGTTCATCCCTGACAT
AACGCGCCCCATGGCGTAGCCCCCCAAGCCCCCCACCACAGCACCCGCCG
CTGCTGCCCCCGCCACGTGCTTGAAGTTGGTTTTGGGGGGTTTCCATGGC
TTCTGGTTGTGGTAACTTCCTCCGCTGGATGGGTTGTAGCCTTGACCCCA
GCCTGGGTAACCTGGGTTATGGGGGTAGCCAGGGTTCTGGGGGTAGCCGG
GGTTATGGGGATAGCCAGGGTTGTGGGGGTACCCTGGGTTATGGGGGTAC
CCTGGGTTATGGGGGTACCCTGGGTTATGAGGGTAGCCCGGCTGGCGGGG
GTAGCTGGGCTGGCGATGGCTCCCGGCGCCCCAACCCCCACCACTGGGTT
TGCCTTTGCCCTTCTTGGAGAGGGCGACGTCGGTGCAGGCGGCGAGCAGC
AGGGCCAGCAGGCAGCAGGTGGGGAGGAGCCTAGCCATGGCTGCGGGCAT
AAGGACACACACTGTTAGGGCAGTGAGCAGAGACCCCCCTCCCACCCCCA
CCCCCACTGCGAAGCATCACAAAAAATCTTCCACCGAATAGAGATTTTTT
TTCTCCACAAAACCCCCCCCCGGGCCGCCCCCAAAGGGGGAAAAAACGTA
AAAACTCTGTGGGGATAACC

>Seq124 [Gallus gallus] Ross 18
GAGGGGCGGGGCGGCATCCATCAGTGCATGGCAAAAGGGTGGTGAGGAGG
AGGAGGAGGACGGCGAGCCAGGTGTCAGCAGGGTGCAGCTGGATGCCCGA
GGCCAGGCGGTACTCGCGGTACTGCTGCACGCACATCTCGCGGATCACCT
TCGTCACCACTTTGTTCTCCATCTCCACCTCCGTTTGGTTTGCTGCCGCC
ACAGCCTCGGAGGTGTTCTTCTTGGCAGCAGGGCCAATGCTGTACTCAGT
CACTGTGATGTTAAAGCAATCGGCCACGAAGACGTCCTGTGGCACGGGGC
TGCTGTAATCCCGGTAGTAAACCCGGTTGGGATAACGCGCCGAGTTCTCA
CTCCACCATCGGTACTCATCGGGGCTATCGAAGTGGTAGTTCATCCCTGA
CATAACGCGCCCCATGGCGTAGCCCCCCAAGCCCCCCACCACAGCACCCG
CCGCTGCTGCCCCCGCCACGTGCTTGAAGTTGGTTTTGGGGGGTTTCCAT
GGCTTCTGGTTGTGGTAACTTCCTCCGCTGGATGGGTTGTAGCCTTGACC
CCAGCCTGGGTAACCTGGGTTATGGGGGTAGCCAGGGTTCTGGGGGTAGC
CGGGGTTATGGGGATAGCCAGGGTTGTGGGGGTACCCTGGGTTATGGGGG
TACCCTGGGTTATGGGGGTACCCTGGGTTATGAGGGTAGCCCGGCTGGCG
GGGGTAGCTGGGCTGGCGATGGCTCCCGGCGCCCCAACCCCCACCACTGG
GTTTGCCTTTGCCCTTCTTGGAGAGGGCGACGTCGGTGCAGGCGGCGAGC
AGCAGGGCCAGCAGGCAGCAGGTGGTGAGGAGCCTAGCCATGGCTGCGGG
CATAAGGACACACACTGTTAGGGCAGTGAGCAGAGACCCTCCTCCCACCC
CCACCCCCACTGCGAAGCATCACAAAAATCTTCCACCGAATCGAAAATTT
ATTTCCTCCCAAACACCTAACCTGCTTTT

>Seq125 [Gallus gallus] Ross 19
GAGAGCGGCGGCATCCATCAGTGCATGGCAAAAGGGTGGTGAGGAGGAGG
AGGAGGACGGCGAGCCAGGTGTCAGCAGGGTGCAGCTGGATGCCCGAGGC
CAGGCGGTACTCGCGGTACTGCTGCACGCACATCTCGCGGATCACCTTCG
TCACCACTTTGTTCTCCATCTCCACCTCCGTTTGGTTTGCTGCCGCCACA
GCCTCGGAGGTGTTCTTCTTGGCAGCAGGGCCAATGCTGTACTCAGTCAC
TGTGATGTTAAAGCAATCGGCCACGAAGACGTCCTGTGGCACGGGGCTGC
TGTAATCCCGGTAGTAAACCCGGTTGGGATAACGCGCCGAGTTCTCACTC
CACCATCGGTACTCATCGGGGCTATCGAAGTGGTAGTTCATCCCTGACAT
AACGCGCCCCATGGCGTAGCCCCCCAAGCCCCCCACCACAGCACCCGCCG
CTGCTGCCCCCGCCACGTGCTTGAAGTTGGTTTTGGGGGGTTTCCATGGC
TTCTGGTTGTGGTAACTTCCTCCGCTGGATGGGTTGTAGCCTTGACCCCA
GCCTGGGTAACCTGGGTTATGGGGGTAGCCAGGGTTCTGGGGGTAGCCGG
GGTTATGGGGATAGCCAGGGTTGTGGGGGTACCCTGGGTTATGGGGGTAC
CCTGGGTTATGAGGGTACCCTGGGTGATGAGGGTAGCTGGGCTGGCGATG
GTTCCTGGGGTGCCAATGGCTACCAGTGCGTTTGCCTTTGCCATTGTTGT
AGACGTTGACCTTCTTGCAGACGGCGACCACCATGCACACGACGAACAAC
ATGGTGAGGAGGCTACACATGGCTGAGGAGCATAAGGATGCATGCTGTTA
TGACGGAGAAACACAGATACGGCTCCGAACCACAGACCCCACTGCCAGCA
TCACAAAAATCTTCCAGCATAATCAAAAATTTTTTCCCCAAAATCAGCAT
TTTTTTTCCAAAAACGGGTCATCCGGGGGTGAGTCCGGGGGCTTTGCTGC
GATGTTCCGCGGTTAGCGGCG

>Seq126 [Gallus gallus] Ross 20
GAGGGACGGGGGGGCATCCATCAGTGCATGGCAAAAAGGGTGGTGAGGAG
GAGGAGGAGGACGGCGAGCCAGGTGTCAGCAGGGTGCAGCTGGATGCCCG
AGGCCAGGCGGTACTCGCGGTACTGCTGCACGCACATCTCGCGGATCACC
TTCGTCACCACTTTGTTCTCCATCTCCACCTCCGTTTGGTTTGCTGCCGC
CACAGCCTCGGAGGTGTTCTTCTTGGCAGCAGGGCCAATGCTGTACTCAG
TCACTGTGATGTTAAAGCAATCGGCCACGAAGACGTCCTGTGGCACGGGG
CTGCTGTAATCCCGGTAGTAAACCCGGTTGGGATAACGCGCCGAGTTCTC
ACTCCACCATCGGTACTCATCGGGGCTATCGAAGTGGTAGTTCATCCCTG
ACATAACGCGCCCCATGGCGTAGCCCCCCAAGCCCCCCACCACAGCACCC
GCCGCTGCTGCCCCCGCCACGTGCTTGAAGTTGGTTTTGGGGGGTTTCCA
TGGCTTCTGGTTGTGGTAACTTCCTCCGCTGGATGGGTTGTAGCCTTGAC
CCCAGCCTGGGTAACCTGGGTTATGGGGGTAGCCAGGGTTCTGGGGGTAG
CCGGGGTTATGGGGATAGCCAGGGTTGTGGGGGTACCCTGGGTTATGGGG
GTACCCTGGGTTATGGGGGTACCCTGGGTTATGAGGGTAGCCCGGCTGGC
GGGGGTAGCTGGGCTGGCGATGGCTCCCGGCGCCCCAACCCCCACCACTG
GGTTTGCCTTTGCCCTTCTTGGAGAGGGCGACGTCGGTGCAGGCGGCGAG
CAGCAGGGCCAGCAGGCAGCAGGTGGTGAGGAGCCTAGCCATGGCTGCGG
GCATAAGGACACACACTGTTAGGGCAGTGAGCAGAGACCCCCCTCCCACC
CCCACCCCCACTGCGAGCATCACAAAAATCTTCCACCGAATAGAAGATTC
TCTCTCCACAGGGGCCCCCGGGTCGGCCCCCAGGCTGAGAGATTGTCTGT
GTGTTATTATGTTCT

>Seq127 [Gallus gallus] Ross 21
GGGGGGCGGGCGTCATCCATCAGTGCATGGCAAAAGGGTGGTGAGGAGGA
GGAGGAGGACGGCGAGCCAGGTGTCAGCAGGGTGCAGCTGGATGCCCGAG
GCCAGGCGGTACTCGCGGTACTGCTGCACGCACATCTCGCGGATCACCTT
CGTCACCACTTTGTTCTCCATCTCCACCTCCGTTTGGTTTGCTGCCGCCA
CAGCCTCGGAGGTGTTCTTCTTGGCAGCAGGGCCAATGCTGTACTCAGTC
ACTGTGATGTTAAAGCAATCGGCCACGAAGACGTCCTGTGGCACGGGGCT
GCTGTAATCCCGGTAGTAAACCCGGTTGGGATAACGCGCCGAGTTCTCAC
TCCACCATCGGTACTCATCGGGGCTATCGAAGTGGTAGTTCATCCCTGAC
ATAACGCGCCCCATGGCGTAGCCCCCCAAGCCCCCCACCACAGCACCCGC
CGCTGCTGCCCCCGCCACGTGCTTGAAGTTGGTTTTGGGGGGTTTCCATG
GCTTCTGGTTGTGGTAACTTCCTCCGCTGGATGGGTTGTAGCCTTGACCC
CAGCCTGGGTAACCTGGGTTATGGGGGTAGCCAGGGTTCTGGGGGTAGCC
GGGGTTATGGGGATAGCCAGGGTTGTGGGGGTACCCTGGGTTATGGGGGT
ACCCTGGGTTATGGGGGTACCCTGGGTTATGAGGGTAGCCCGGCTGGCGG
GGGTAGCTGGGCTGGCGATGGCTCCCGGCGCCCCAACCCCCACCACTGGC
TTTGCCTTTGCCCTTCTTGGAGAGGGCGACGTCGGTGCAGGCGGCGAGCA
GCAGGGCCAGCAGGCAGCAGGTGGTGAGGAGCCTAGCCATGGCTGCGGGC
ATAAGGACACACACTGTTAGGGCAGTGAGCAGAGACCCCCCTCCCACCCC
CACCCCCACTGCGAGCATCACAAAAATCTTCCACCGAAATCAGCCATTCT
TCCCAAGGCTAAAAC

>Seq128 [Gallus gallus] Ross 22
GAGGGGCGGCAGCATCCATCAGTGCATGGCAAAAGGGTGGTGAGGAGGAG
GAGGAGGACGGCGAGCCAGGTGTCAGCAGGGTGCAGCTGGATGCCCGAGG
CCAGGCGGTACTCGCGGTACTGCTGCACGCACATCTCGCGGATCACCTTC
GTCACCACTTTGTTCTCCATCTCCACCTCCGTTTGGTTTGCTGCCGCCAC
AGCCTCGGAGGTGTTCTTCTTGGCAGCAGGGCCAATGCTGTACTCAGTCA
CTGTGATGTTAAAGCAATCGGCCACGAAGACGTCCTGTGGCACGGGGCTG
CTGTAATCCCGGTAGTAAACCCGGTTGGGATAACGCGCCGAGTTCTCACT
CCACCATCGGTACTCATCGGGGCTATCGAAGTGGTAGTTCATCCCTGACA
TAACGCGCCCCATGGCGTAGCCCCCCAAGCCCCCCACCACAGCACCCGCC
GCTGCTGCCCCCGCCACGTGCTTGAAGTTGGTTTTGGGGGGTTTCCATGG
CTTCTGGTTGTGGTAACTTCCTCCGCTGGATGGGTTGTAGCCTTGACCCC
AGCCTGGGTAACCTGGGTTATGGGGGTAGCCAGGGTTCTGGGGGTAGCCG
GGGTTATGGGGATAGCCAGGGTTGTGGGGGTACCCTGGGTTATGGGGGTA
CCCTGGGTTATGGGGGTACCCTGGGTTATGAGGGTAGCCCGGCTGGCGGG
GGTAGCTGGGCTGGCGATGGCTCCCGGCGCCCCAACCCCCACCACTGGGT
TTGCCTTTGCCCTTCTTGGAGAGGGCGACGTCGGTGCAGGCGGCGAGCAG
CAGGGCCAGCAGGCAGCAGGTGGTGAGGAGCCTAGCCATGGCTGCGGGCA
TAAGGACACACACTGTTAGGGCAGTGAGCAGAGACCCCCCTCCCACCCCC
ACCCCCACTGCGAGCATCACAAAAATCTTCCACCGAATCAGAAATTTTTT
CCCAAAAACCTCTCTCTTTTCTCCCCATCCTCTCCGATGCTTTT

>Seq129 [Gallus gallus] Ross 23
GAGGGGCGGCGGCATCCATCAGTGCATGGCAAAAGGGTGGTGAGGAGGAG
GAGGAGGACGGCGAGCCAGGTGTCAGCAGGGTGCAGCTGGATGCCCGAGG
CCAGGCGGTACTCGCGGTACTGCTGCACGCACATCTCGCGGATCACCTTC
GTCACCACTTTGTTCTCCATCTCCACCTCCGTTTGGTTTGCTGCCGCCAC
AGCCTCGGAGGTGTTCTTCTTGGCAGCAGGGCCAATGCTGTACTCAGTCA
CTGTGATGTTAAAGCAATCGGCCACGAAGACGTCCTGTGGCACGGGGCTG
CTGTAATCCCGGTAGTAAACCCGGTTGGGATAACGCGCCGAGTTCTCACT
CCACCATCGGTACTCATCGGGGCTATCGAAGTGGTAGTTCATCCCTGACA
TAACGCGCCCCATGGCGTAGCCCCCCAAGCCCCCCACCACAGCACCCGCC
GCTGCTGCCCCCGCCACGTGCTTGAAGTTGGTTTTGGGGGGTTTCCATGG
CTTCTGGTTGTGGTAACTTCCTCCGCTGGATGGGTTGTAGCCTTGACCCC
AGCCTGGGTAACCTGGGTTATGGGGGTAGCCAGGGTTCTGGGGGTAGCCG
GGGTTATGGGGATAGCCAGGGTTGTGGGGGTACCCTGGGTTATGGGGGTA
CCCTGGGTTATGGGGGTACCCTGGGTTATGAGGGTAGCCCGGCTGGCGGG
GGTAGCTGGGCTGGCGATGGCTCCCGGCGCCCCAACCCCCACCACTGGGT
TTGCCTTTGCCCTTCTTGGAGAGGGCGACGTCGGTGCAGGCGGCGAGCAG
CAGGGCCAGCAGGCAGCAGGTGGTGAGGAGCCTAGCCATGGCTGCGGGCA
TAAGGACACACACTGTTTAGGGCAGTGAGCAGAGACCCCCCCTCCCACCC
CCACCCCCACTGCGAAGCATCACAAAAAATCTTCCACCGAAATAGGAAAT
CTTTCTCCCCAATTCTTTACCTCTCTTT

>Seq130 [Gallus gallus] Ross 24
GGGGACGGTCGGCATCATCAGTGCATGGCAAAAAGGGTGGTGAGGAGGAG
GAGGAGGACGGCGAGCCAGGTGTCAGCAGGGTGCAGCTGGATGCCCGAGG
CCAGGCGGTACTCGCGGTACTGCTGCACGCACATCTCGCGGATCACCTTC
GTCACCACTTTGTTCTCCATCTCCACCTCCGTTTGGTTTGCTGCCGCCAC
AGCCTCGGAGGTGTTCTTCTTGGCAGCAGGGCCAATGCTGTACTCAGTCA
CTGTGATGTTAAAGCAATCGGCCACGAAGACGTCCTGTGGCACGGGGCTG
CTGTAATCCCGGTAGTAAACCCGGTTGGGATAACGCGCCGAGTTCTCACT
CCACCATCGGTACTCATCGGGGCTATCGAAGTGGTAGTTCATCCCTGACA
TAACGCGCCCCATGGCGTAGCCCCCCAAGCCCCCCACCACAGCACCCGCC
GCTGCTGCCCCCGCCACGTGCTTGAAGTTGGTTTTGGGGGGTTTCCATGG
CTTCTGGTTGTGGTAACTTCCTCCGCTGGATGGGTTGTAGCCTTGACCCC
AGCCTGGGTAACCTGGGTTATGGGGGTAGCCAGGGTTCTGGGGGTAGCCG
GGGTTATGGGGATAGCCAGGGTTGTGGGGGTACCCTGGGTTATGGGGGTA
CCCTGGGTTATGAGGGTACCCTGGGTGATGAGGGTAGCTGGGCTGGCGAT
GGCACCTGGGGTGCCGATGGCTACCAGTGGGTTTGCCTTTGCCATTGTTG
TAGACGTTGACCTTCTTGCAGACGGCGACCACCATGGACACCACGAACAA
CATGGTGAGGAGGCTACACATGGCTGCGAGCATAAGGATGCATGCTGTTC
ATGACGACGAACACAGACCCCGCCTCCGACCCCCAGACCCCACTGCGAAG
CATCACAAAAATCTTCCAGCGTAATCAAAATTTTTTCCCCCAAAATCAGG
ATTCTTTTCCCAAAAAGGGGGGGGCCCGGTGGCCGGGGTTGAGAGCGGGG
AAAGT

>Seq131 [Gallus gallus] Ross 25
GTGGCGGGTAGGCATCATCAGTGCATGGCAAAAGGGTGGTGAGGAGGAGG
AGGAGGACGGCGAGCCAGGTGTCAGCAGGGTGCAGCTGGATGCCCGAGGC
CAGGCGGTACTCGCGGTACTGCTGCACGCACATCTCGCGGATCACCTTCG
TCACCACTTTGTTCTCCATCTCCACCTCCGTTTGGTTTGCTGCCGCCACA
GCCTCGGAGGTGTTCTTCTTGGCAGCAGGGCCAATGCTGTACTCAGTCAC
TGTGATGTTAAAGCAATCGGCCACGAAGACGTCCTGTGGCACGGGGCTGC
TGTAATCCCGGTAGTAAACCCGGTTGGGATAACGCGCCGAGTTCTCACTC
CACCATCGGTACTCATCGGGGCTATCGAAGTGGTAGTTCATCCCTGACAT
AACGCGCCCCATGGCGTAGCCCCCCAAGCCCCCCACCACAGCACCCGCCG
CTGCTGCCCCCGCCACGTGCTTGAAGTTGGTTTTGGGGGGTTTCCATGGC
TTCTGGTTGTGGTAACTTCCTCCGCTGGATGGGTTGTAGCCTTGACCCCA
GCCTGGGTAACCTGGGTTATGGGGGTAGCCAGGGTTCTGGGGGTAGCCGG
GGTTATGGGGATAGCCAGGGTTGTGGGGGTACCCTGGGTTATGGGGGTAC
CCTGGGTTATGGGGGTACCCTGGGTTATGAGGGTAGCCCGGCTGGCGGGG
GTAGCTGGGCTGGCGATGGCTCCCGGCGCCCCAACCCCCACCACTGGGTT
TGCCTTTGCCCTTCTTGGAGAGGGCGACGTCGGTGCAGGCGGCGAGCAGC
AGGGCCAGCAGGCAGCAGGTGGTGAGGAGCCTAGCCATGGCTGCGGGCAT
AAGGACACACACTGTTAGGGCAGTGAGCAGAGACCCCCCTCCCACCCCCA
CCCCCACTGCGAAGCATCACAAAAATCTTCCACCGATAGAAATTTTTTCT
CTCACAACAAAACCCCCCCCGGGCTTTCCTCACTGGTCGTTATCCGCCTA
CTCTCCCTCGCGCCTCTCCTCCCTTCTCCTT

>Seq132 [Gallus gallus] Ross 26
GTGGAGGTCAGCATCCATCAGTGCATGGCAAAAGGGTGGTGAGGAGGAGG
AGGAGGACGGCGAGCCAGGTGTCAGCAGGGTGCAGCTGGATGCCCGAGGC
CAGGCGGTACTCGCGGTACTGCTGCACGCACATCTCGCGGATCACCTTCG
TCACCACTTTGTTCTCCATCTCCACCTCCGTTTGGTTTGCTGCCGCCACA
GCCTCGGAGGTGTTCTTCTTGGCAGCAGGGCCAATGCTGTACTCAGTCAC
TGTGATGTTAAAGCAATCGGCCACGAAGACGTCCTGTGGCACGGGGCTGC
TGTAATCCCGGTAGTAAACCCGGTTGGGATAACGCGCCGAGTTCTCACTC
CACCATCGGTACTCATCGGGGCTATCGAAGTGGTAGTTCATCCCTGACAT
AACGCGCCCCATGGCGTAGCCCCCCAAGCCCCCCACCACAGCACCCGCCG
CTGCTGCCCCCGCCACGTGCTTGAAGTTGGTTTTGGGGGGTTTCCATGGC
TTCTGGTTGTGGTAACTTCCTCCGCTGGATGGGTTGTAGCCTTGACCCCA
GCCTGGGTAACCTGGGTTATGGGGGTAGCCAGGGTTCTGGGGGTAGCCGG
GGTTATGGGGATAGCCAGGGTTGTGGGGGTACCCTGGGTTATGGGGGTAC
CCTGGGTTATGGGGGTACCCTGGGTTATGAGGGTAGCCCGGCTGGCGGGG
GTAGCTGGGCTGGCGATGGCTCCCGGCGCCCCAACCCCCACCACTGGGTT
TGCCTTTGCCCTTCTTGGAGAGGGCGACGTCGGTGCAGGCGGCGAGCAGC
AGGGCCAGCAGGCAGCAGGTGGTGAGGAGCCTAGCCATGGCTGCGGGCAT
AAGGACACACACTGTTTAGGGCAGTGAGCAGAGACCCCCCTCCCACCCCC
ACCCCCACTGCGAAGCATCACAAAAATCTTCCACCGATAGAAAAATTTTC
TTCTCACACAAAAGGAATCGCGGGGTTGTAACACGGTGTATTCCATGGGG
AGCCCCGGGTAATAGGGTACGTTT

>Seq133 [Gallus gallus] Ross 27
GCGGGGCGGTAGCATCCATCAGTGCATGGCAAAAGGGTGGTGAGGAGGAG
GAGGAGGACGGCGAGCCAGGTGTCAGCAGGGTGCAGCTGGATGCCCGAGG
CCAGGCGGTACTCGCGGTACTGCTGCACGCACATCTCGCGGATCACCTTC
GTCACCACTTTGTTCTCCATCTCCACCTCCGTTTGGTTTGCTGCCGCCAC
AGCCTCGGAGGTGTTCTTCTTGGCAGCAGGGCCAATGCTGTACTCAGTCA
CTGTGATGTTAAAGCAATCGGCCACGAAGACGTCCTGTGGCACGGGGCTG
CTGTAATCCCGGTAGTAAACCCGGTTGGGATAACGCGCCGAGTTCTCACT
CCACCATCGGTACTCATCGGGGCTATCGAAGTGGTAGTTCATCCCTGACA
TAACGCGCCCCATGGCGTAGCCCCCCAAGCCCCCCACCACAGCACCCGCC
GCTGCTGCCCCCGCCACGTGCTTGAAGTTGGTTTTGGGGGGTTTCCATGG
CTTCTGGTTGTGGTAACTTCCTCCGCTGGATGGGTTGTAGCCTTGACCCC
AGCCTGGGTAACCTGGGTTATGGGGGTAGCCAGGGTTCTGGGGGTAGCCG
GGGTTATGGGGATAGCCAGGGTTGTGGGGGTACCCTGGGTTATGGGGGTA
CCCTGGGTTATGGGGGTACCCTGGGTTATGAGGGTAGCCCGGCTGGCGGG
GGTAGCTGGGCTGGCGATGGCTCCCGGCGCCCCAACCCCCACCACTGGGT
TTGCCTTTGCCCTTCTTGGAGAGGGCGACGTCGGTGCAGGCGGCGAGCAG
CAGGGCCAGCAGGCAGCAGGTGGTGAGGAGCCTAGCCATGGCTGCGGGCA
TAAGGACACACACTGTTAGGGCAGTGAGCAGAGACCCCCCTCCCACCCCC
ACCCCCACTGCGAAGCATCACAAAAATCTTCCACCGAATCGAGATTTTTT
TTCCAAAAATTCCATTCGGCGCTTAGTTTCGGGGCTTTCCCGCC

>Seq134 [Gallus gallus] Ross 28
GTGGAACGCGGCATCATCAGTGCATGGCAAAGGGTGGTGAGGAGGAGGAG
GAGGACGGCGAGCCAGGTGTCAGCAGGGTGCAGCTGGATGCCCGAGGCCA
GGCGGTACTCGCGGTACTGCTGCACGCACATCTCGCGGATCACCTTCGTC
ACCACTTTGTTCTCCATCTCCACCTCCGTTTGGTTTGCTGCCGCCACAGC
CTCGGAGGTGTTCTTCTTGGCAGCAGGGCCAATGCTGTACTCAGTCACTG
TGATGTTAAAGCAATCGGCCACGAAGACGTCCTGTGGCACGGGGCTGCTG
TAATCCCGGTAGTAAACCCGGTTGGGATAACGCGCCGAGTTCTCACTCCA
CCATCGGTACTCATCGGGGCTATCGAAGTGGTAGTTCATCCCTGACATAA
CGCGCCCCATGGCGTAGCCCCCCAAGCCCCCCACCACAGCACCCGCCGCT
GCTGCCCCCGCCACGTGCTTGAAGTTGGTTTTGGGGGGTTTCCATGGCTT
CTGGTTGTGGTAACTTCCTCCGCTGGATGGGTTGTAGCCTTGACCCCAGC
CTGGGTAACCTGGGTTATGGGGGTAGCCAGGGTTCTGGGGGTAGCCGGGG
TTATGGGGATAGCCAGGGTTGTGGGGGTACCCTGGGTTATGGGGGTACCC
TGGGTTATGGGGGTACCCTGGGTTATGAGGGTAGCCCGGCTGGCGGGGGT
AGCTGGGCTGGCGATGGCTCCCGGCGCCCCAACCCCCACCACTGGGTTTG
CCTTTGCCCTTCTTGGAGAGGGCGACGTCGGTGCAGGCGGCGAGCAGCAG
GGCCAGCAGGCAGCAGGTGGGTGAGGAGCCTAGCCATGGCTGCGGGGCAT
AAGGACACACACTGTTTAGGGCAGTGAAGCAGAGACCCCCCCTCCCACCC
CCACCCCCACTGCGAAGCATCACAAAAATCTTCCACCGAATAGAGATTTT
TTTCTCACAAAAACTCTAATAACCTGT

>Seq135 [Gallus gallus] Ross 29
GGGGTGCGGCGGCATCCATCAGTGCATGGCAAAAGGGTGGTGAGGAGGAG
GAGGAGGACGGCGAGCCAGGTGTCAGCAGGGTGCAGCTGGATGCCCGAGG
CCAGGCGGTACTCGCGGTACTGCTGCACGCACATCTCGCGGATCACCTTC
GTCACCACTTTGTTCTCCATCTCCACCTCCGTTTGGTTTGCTGCCGCCAC
AGCCTCGGAGGTGTTCTTCTTGGCAGCAGGGCCAATGCTGTACTCAGTCA
CTGTGATGTTAAAGCAATCGGCCACGAAGACGTCCTGTGGCACGGGGCTG
CTGTAATCCCGGTAGTAAACCCGGTTGGGATAACGCGCCGAGTTCTCACT
CCACCATCGGTACTCATCGGGGCTATCGAAGTGGTAGTTCATCCCTGACA
TAACGCGCCCCATGGCGTAGCCCCCCAAGCCCCCCACCACAGCACCCGCC
GCTGCTGCCCCCGCCACGTGCTTGAAGTTGGTTTTGGGGGGTTTCCATGG
CTTCTGGTTGTGGTAACTTCCTCCGCTGGATGGGTTGTAGCCTTGACCCC
AGCCTGGGTAACCTGGGTTATGGGGGTAGCCAGGGTTCTGGGGGTAGCCG
GGGTTATGGGGATAGCCAGGGTTGTGGGGGTACCCTGGGTTATGGGGGTA
CCCTGGGTTATGGGGGTACCCTGGGTTATGAGGGTAGCCCGGCTGGCGGG
GGTAGCTGGGCTGGCGATGGCTCCCGGCGCCCCAACCCCCACCACTGGGT
TTGCCTTTGCCCTTCTTGGAGAGGGCGACGTCGGTGCAGGCGGCGAGCAG
CAGGGCCAGCAGGCAGCAGGTGGTGAGGAGCCTAGCCATGGCTGCGGGCA
TAAGGACACACACTGTTAGGGCAGTGAGCAGAGACCCCCCTCCCACCCCC
ACCCCCACTGCGAGCATCACAAAAATCTTCCACCGAAATCAGCATTCCTC
TCAGAGACGGGGAGGCGTGCTGCGGGGTTTGTGGTGTTT

>Seq136 [Gallus gallus] Ross 30
GTGGGCGGTGGTCATCATCAGTGCATGGCAAAAGGGTGGTGAGGAGGAGG
AGGAGGACGGCGAGCCAGGTGTCAGCAGGGTGCAGCTGGATGCCCGAGGC
CAGGCGGTACTCGCGGTACTGCTGCACGCACATCTCGCGGATCACCTTCG
TCACCACTTTGTTCTCCATCTCCACCTCCGTTTGGTTTGCTGCCGCCACA
GCCTCGGAGGTGTTCTTCTTGGCAGCAGGGCCAATGCTGTACTCAGTCAC
TGTGATGTTAAAGCAATCGGCCACGAAGACGTCCTGTGGCACGGGGCTGC
TGTAATCCCGGTAGTAAACCCGGTTGGGATAACGCGCCGAGTTCTCACTC
CACCATCGGTACTCATCGGGGCTATCGAAGTGGTAGTTCATCCCTGACAT
AACGCGCCCCATGGCGTAGCCCCCCAAGCCCCCCACCACAGCACCCGCCG
CTGCTGCCCCCGCCACGTGCTTGAAGTTGGTTTTGGGGGGTTTCCATGGC
TTCTGGTTGTGGTAACTTCCTCCGCTGGATGGGTTGTAGCCTTGACCCCA
GCCTGGGTAACCTGGGTTATGGGGGTAGCCAGGGTTCTGGGGGTAGCCGG
GGTTATGGGGATAGCCAGGGTTGTGGGGGTACCCTGGGTTATGGGGGTAC
CCTGGGTTATGGGGGTACCCTGGGTTATGAGGGTAGCCCGGCTGGCGGGG
GTAGCTGGGCTGGCGATGGCTCCCGGCGCCCCAACCCCCACCACTGGGTT
TGCCTTTGCCCTTCTTGGAGAGGGCGACGTCGGTGCAGGCGGCGAGCAGC
AGGGCCAGCAGGCAGCAGGTGGTGAGGAGCCTAGCCATGGCTGCGGGGCA
TAAGGACACACACTGTTAAGGGCAGTGAAGCAGAGACCCCCCCTCCCACC
CCCACCCCCACTGCGAAGCATCACAAAAATCTTCCACCGAAATCAGAGAT
TCTTTCTCAAAAACTCCCAAACCGTTCCTTTTCTTCCTATATTCTACTTT
TTCTCCATTGTTCTTA

>Seq137 [Gallus gallus] Ross 31
GCAGGGGCGGGCATCATCATCAGTGCATGGCAAAAAGGGTGGTGAGGAGG
AGGAGGAGGACGGCGAGCCAGGTGTCAGCAGGGTGCAGCTGGATGCCCGA
GGCCAGGCGGTACTCGCGGTACTGCTGCACGCACATCTCGCGGATCACCT
TCGTCACCACTTTGTTCTCCATCTCCACCTCCGTTTGGTTTGCTGCCGCC
ACAGCCTCGGAGGTGTTCTTCTTGGCAGCAGGGCCAATGCTGTACTCAGT
CACTGTGATGTTAAAGCAATCGGCCACGAAGACGTCCTGTGGCACGGGGC
TGCTGTAATCCCGGTAGTAAACCCGGTTGGGATAACGCGCCGAGTTCTCA
CTCCACCATCGGTACTCATCGGGGCTATCGAAGTGGTAGTTCATCCCTGA
CATAACGCGCCCCATGGCGTAGCCCCCCAAGCCCCCCACCACAGCACCCG
CCGCTGCTGCCCCCGCCACGTGCTTGAAGTTGGTTTTGGGGGGTTTCCAT
GGCTTCTGGTTGTGGTAACTTCCTCCGCTGGATGGGTTGTAGCCTTGACC
CCAGCCTGGGTAACCTGGGTTATGGGGGTAGCCAGGGTTCTGGGGGTAGC
CGGGGTTATGGGGATAGCCAGGGTTGTGGGGGTACCCTGGGTTATGGGGG
TACCCTGGGTTATGGGGGTACCCTGGGTTATGAGGGTAGCCCGGCTGGCG
GGGGTAGCTGGGCTGGCGATGGCTCCCGGCGCCCCAACCCCCACCACTGG
GTTTGCCTTTGCCCTTCTTGGAGAGGGCGACGTCGGTGCAGGCGGCGAGC
AGCAGGGCCAGCAGGCAGCAGGTGGTGAGGAGCCTAGCCATGGCTGCGGG
CATAAGGACACACACTGTTAGGGCAGTGAGCAGAGACCCCCCTCCCACCC
CCACCCCCACTGCGAGCATCACAAAAATCTTCCACCGAAATCAGCACTCA
TCCCAAAAAATCATACTTTCGTACTGGTGGTCCCTTA

>Seq138 [Gallus gallus] Ross 32
GTGGGGGGGGCGGTCATCATCAGTGCATGGCAAAAAGGGTGGTGAGGAGG
AGGAGGAGGACGGCGAGCCAGGTGTCAGCAGGGTGCAGCTGGATGCCCGA
GGCCAGGCGGTACTCGCGGTACTGCTGCACGCACATCTCGCGGATCACCT
TCGTCACCACTTTGTTCTCCATCTCCACCTCCGTTTGGTTTGCTGCCGCC
ACAGCCTCGGAGGTGTTCTTCTTGGCAGCAGGGCCAATGCTGTACTCAGT
CACTGTGATGTTAAAGCAATCGGCCACGAAGACGTCCTGTGGCACGGGGC
TGCTGTAATCCCGGTAGTAAACCCGGTTGGGATAACGCGCCGAGTTCTCA
CTCCACCATCGGTACTCATCGGGGCTATCGAAGTGGTAGTTCATCCCTGA
CATAACGCGCCCCATGGCGTAGCCCCCCAAGCCCCCCACCACAGCACCCG
CCGCTGCTGCCCCCGCCACGTGCTTGAAGTTGGTTTTGGGGGGTTTCCAT
GGCTTCTGGTTGTGGTAACTTCCTCCGCTGGATGGGTTGTAGCCTTGACC
CCAGCCTGGGTAACCTGGGTTATGGGGGTAGCCAGGGTTCTGGGGGTAGC
CGGGGTTATGGGGATAGCCAGGGTTGTGGGGGTACCCTGGGTTATGGGGG
TACCCTGGGTTATGGGGGTACCCTGGGTTATGAGGGTAGCCCGGCTGGCG
GGGGTAGCTGGGCTGGCGATGGCTCCCGGCGCCCCAACCCCCACCACTGG
CGTTTGTCTTTGCCCTTCTTGGAGAGGGCGACGTCGGTGCAGGCGGCGAG
CAGCAGGGCCAGCAGGCAGCAGGTGGGTGAGGAGCCTAGCCATGGCTGCG
GGCATAAGGACACACACTGTTAAGGGCAGTGAAGCAGAGACCCCCCCTCC
CACCCCCACCCCCCACTGCGGAGCATCACAAAAAATCTTTCCACCGAAAA
TCAGCATCTCATTCCCAAAACGTTGTAAAGGGGTTTGCTCTTTTTCTTTT
C

>Seq139 [Gallus gallus] Ross 33
GGGGGCGGGACGTCATCCATCAGTGCATGGCAAAAGGGTGGTGAGGAGGA
GGAGGAGGACGGCGAGCCAGGTGTCAGCAGGGTGCAGCTGGATGCCCGAG
GCCAGGCGGTACTCGCGGTACTGCTGCACGCACATCTCGCGGATCACCTT
CGTCACCACTTTGTTCTCCATCTCCACCTCCGTTTGGTTTGCTGCCGCCA
CAGCCTCGGAGGTGTTCTTCTTGGCAGCAGGGCCAATGCTGTACTCAGTC
ACTGTGATGTTAAAGCAATCGGCCACGAAGACGTCCTGTGGCACGGGGCT
GCTGTAATCCCGGTAGTAAACCCGGTTGGGATAACGCGCCGAGTTCTCAC
TCCACCATCGGTACTCATCGGGGCTATCGAAGTGGTAGTTCATCCCTGAC
ATAACGCGCCCCATGGCGTAGCCCCCCAAGCCCCCCACCACAGCACCCGC
CGCTGCTGCCCCCGCCACGTGCTTGAAGTTGGTTTTGGGGGGTTTCCATG
GCTTCTGGTTGTGGTAACTTCCTCCGCTGGATGGGTTGTAGCCTTGACCC
CAGCCTGGGTAACCTGGGTTATGGGGGTAGCCAGGGTTCTGGGGGTAGCC
GGGGTTATGGGGATAGCCAGGGTTGTGGGGGTACCCTGGGTTATGGGGGT
ACCCTGGGTTATGGGGGTACCCTGGGTTATGAGGGTAGCCCGGCTGGCGG
GGGTAGCTGGGCTGGCGATGGCTCCCGGCGCCCCAACCCCCACCACTGGG
TTTGCCTTTGCCCTTCTTGGAGAGGGCGACGTCGGTGCAGGCGGCGAGCA
GCAGGGCCAGCAGGCAGCAGGTGGTGAGGAGCCTAGCCATGGCTGCGGGC
ATAAGGACACACACTGTTAGGGCAGTGAGCAGAGACCCCCCTCTCACCCT
CACCCCCACTGCGAGCATCACAAAAATCTTCCACCGAAATCAGCCAATCA
TTCCAAAATTCTCCTCCCCTCCTTTCTTTTCTGTTATATAAT

>Seq140 [Gallus gallus] Ross 34
GAGGGCCGGGCGGCATCATCAGTGCATGGCAAAAGGGTGGTGAGGAGGAG
GAGGAGGACGGCGAGCCAGGTGTCAGCAGGGTGCAGCTGGATGCCCGAGG
CCAGGCGGTACTCGCGGTACTGCTGCACGCACATCTCGCGGATCACCTTC
GTCACCACTTTGTTCTCCATCTCCACCTCCGTTTGGTTTGCTGCCGCCAC
AGCCTCGGAGGTGTTCTTCTTGGCAGCAGGGCCAATGCTGTACTCAGTCA
CTGTGATGTTAAAGCAATCGGCCACGAAGACGTCCTGTGGCACGGGGCTG
CTGTAATCCCGGTAGTAAACCCGGTTGGGATAACGCGCCGAGTTCTCACT
CCACCATCGGTACTCATCGGGGCTATCGAAGTGGTAGTTCATCCCTGACA
TAACGCGCCCCATGGCGTAGCCCCCCAAGCCCCCCACCACAGCACCCGCC
GCTGCTGCCCCCGCCACGTGCTTGAAGTTGGTTTTGGGGGGTTTCCATGG
CTTCTGGTTGTGGTAACTTCCTCCGCTGGATGGGTTGTAGCCTTGACCCC
AGCCTGGGTAACCTGGGTTATGGGGGTAGCCAGGGTTCTGGGGGTAGCCG
GGGTTATGGGGATAGCCAGGGTTGTGGGGGTACCCTGGGTTATGGGGGTA
CCCTGGGTTATGGGGGTACCCTGGGTTATGAGGGTAGCCCGGCTGGCGGG
GGTAGCTGGGCTGGCGATGGCTCCCGGCGCCCCAACCCCCACCACTGGGT
TTGCCTTTGCCCTTCTTGGAGAGGGCGACGTCGGTGCAGGCGGCGAGCAG
CAGGGCCAGCAGGCAGCAGGTGGTGAGGAGCCTAGCCATGGCTGCGGGCA
TAAGGACACACACTGTTAGGGCAGTGAGCAGAGACCCCCCTCCCACCCGC
AACCTCACTGGGAGCATCACAAGAATCTTTCACCGAAATCAACCATTCAT
CCCAAAAGATCTACTTGTCTGTGTGGGTGGTTG

>Seq141 [Gallus gallus] Ross 35
GCGAATTGTGATGCTCGCAGTGGGGGTGGGGGTGGGAGGGGGGTCTCTGC
TCACTGCCCTAACAGTGTGTGTCCTTATGCCCGCAGCCATGGCTAGGCTC
CTCACCACCTGCTGCCTGCTGGCCCTGCTGCTCGCCGCCTGCACCGACGT
CGCCCTCTCCAAGAAGGGCAAAGGCAAACCCAGTGGTGGGGGTTGGGGCG
CCGGGAGCCATCGCCAGCCCAGCTACCCCCGCCAGCCGGGCTACCCTCAT
AACCCAGGGTACCCCCATAACCCAGGGTACCCCCATAACCCAGGGTACCC
CCACAACCCTGGCTATCCCCATAACCCCGGCTACCCCCAGAACCCTGGCT
ACCCCCATAACCCAGGTTACCCAGGCTGGGGTCAAGGCTACAACCCATCC
AGCGGAGGAAGTTACCACAACCAGAAGCCATGGAAACCCCCCAAAACCAA
CTTCAAGCACGTGGCGGGGGCAGCAGCGGCGGGTGCTGTGGTGGGGGGCT
TGGGGGGCTACGCCATGGGGCGCGTTATGTCAGGGATGAACTACCACTTC
GATAGCCCCGATGAGTACCGATGGTGGAGTGAGAACTCGGCGCGTTATCC
CAACCGGGTTTACTACCGGGATTACAGCAGCCCCGTGCCACAGGACGTCT
TCGTGGCCGATTGCTTTAACATCACAGTGACTGAGTACAGCATTGGCCCT
GCTGCCAAGAAGAACACCTCCGAGGCTGTGGCGGCAGCAAACCAAACGGA
GGTGGAGATGGAGAACAAAGTGGTGACGAAGGTGATCCGCGAGATGTGCG
TGCAGCAGTACCGCGAGTACCGCCTGGCCTCGGGCATCCAGCTGCACCCT
GCTGACACCTGGCTCGCCGTCCTCCTCCTCCTCCTCACCACCCTTTTTGC
CATGCACTGATGGGGATGCCGTGCCCCGGCCTGTGGGGAAAGAAAAACCC
TCTCGGACCGCGCAAAAAACTAATAAATTTTAATAAGACAATGCAGAATA
TAT

>Seq142 [Gallus gallus] Ross 36
GGGGGGGCGGGCGGCATCCATCAGTGCATGGCAAAAGGGTGGTGAGGAGG
AGGAGGAGGACGGCGAGCCAGGTGTCAGCAGGGTGCAGCTGGATGCCCGA
GGCCAGGCGGTACTCGCGGTACTGCTGCACGCACATCTCGCGGATCACCT
TCGTCACCACTTTGTTCTCCATCTCCACCTCCGTTTGGTTTGCTGCCGCC
ACAGCCTCGGAGGTGTTCTTCTTGGCAGCAGGGCCAATGCTGTACTCAGT
CACTGTGATGTTAAAGCAATCGGCCACGAAGACGTCCTGTGGCACGGGGC
TGCTGTAATCCCGGTAGTAAACCCGGTTGGGATAACGCGCCGAGTTCTCA
CTCCACCATCGGTACTCATCGGGGCTATCGAAGTGGTAGTTCATCCCTGA
CATAACGCGCCCCATGGCGTAGCCCCCCAAGCCCCCCACCACAGCACCCG
CCGCTGCTGCCCCCGCCACGTGCTTGAAGTTGGTTTTGGGGGGTTTCCAT
GGCTTCTGGTTGTGGTAACTTCCTCCGCTGGATGGGTTGTAGCCTTGACC
CCAGCCTGGGTAACCTGGGTTATGGGGGTAGCCAGGGTTCTGGGGGTAGC
CGGGGTTATGGGGATAGCCAGGGTTGTGGGGGTACCCTGGGTTATGGGGG
TACCCTGGGTTATGGGGGTACCCTGGGTTATGAGGGTAGCCCGGCTGGCG
GGGGTAGCTGGGCTGGCGATGGCTCCCGGCGCCCCAACCCCCACCACTGG
GTTTGCCTTTGCCCTTCTTGGAGAGGGCGACGTCGGTGCAGGCGGCGAGC
AGCAGGGCCAGCAGGCAGCAGGTGGTGAGGAGCCTAGCCATGGCTGCGGG
CATAAGGACACACACTGTTAGGGCAGTGAGCAGAGACCCCCCTCCCACCC
CCACCCCCACTGCGAGCATCACAAAAATCTTCCACCGAAATCAGCAATCC
ATCCCAAGGTGGTTTATTATTTTTTTACCTTTCTAAAT

>Seq143 [Gallus gallus] Ross 37
GCGGGTCGGGGGCATCCCATCAGTGCATGGCAAAAGGGTGGTGAGGAGGA
GGAGGAGGACGGCGAGCCAGGTGTCAGCAGGGTGCAGCTGGATGCCCGAG
GCCAGGCGGTACTCGCGGTACTGCTGCACGCACATCTCGCGGATCACCTT
CGTCACCACTTTGTTCTCCATCTCCACCTCCGTTTGGTTTGCTGCCGCCA
CAGCCTCGGAGGTGTTCTTCTTGGCAGCAGGGCCAATGCTGTACTCAGTC
ACTGTGATGTTAAAGCAATCGGCCACGAAGACGTCCTGTGGCACGGGGCT
GCTGTAATCCCGGTAGTAAACCCGGTTGGGATAACGCGCCGAGTTCTCAC
TCCACCATCGGTACTCATCGGGGCTATCGAAGTGGTAGTTCATCCCTGAC
ATAACGCGCCCCATGGCGTAGCCCCCCAAGCCCCCCACCACAGCACCCGC
CGCTGCTGCCCCCGCCACGTGCTTGAAGTTGGTTTTGGGGGGTTTCCATG
GCTTCTGGTTGTGGTAACTTCCTCCGCTGGATGGGTTGTAGCCTTGACCC
CAGCCTGGGTAACCTGGGTTATGGGGGTAGCCAGGGTTCTGGGGGTAGCC
GGGGTTATGGGGATAGCCAGGGTTGTGGGGGTACCCTGGGTTATGGGGGT
ACCCTGGGTTATGGGGGTACCCTGGGTTATGAGGGTAGCCCGGCTGGCGG
GGGTAGCTGGGCTGGCGATGGCTCCCGGCGCCCCAACCACCACCACTGGG
TTTGCCTTTGCCCTTCTTGGAGAGGGCGACGTCGGTGCAGGCGGCGAGAA
GCAGGGCCAGCAGGCAGCAGGTGGTGAGGAGCCTAGCCATGGCTGCGGGC
ATAAGGACACACACTGTTAGGGCAGTGAGCAGAGACCCCCCTCCCACCCC
CACCTCCACTGGGAGCATCACAAGAATCTTCCACCGAAATCAGGCATCAT
CCCAAAGGTTCCAACCAATAAAACATTTA

>Seq144 [Gallus gallus] Ross 38
GGGGGGGGCAGCATCATCAGTGCATGGCAAAGGGTGGTGAGGAGGAGGAG
GAGGACGGCGAGCCAGGTGTCAGCAGGGTGCAGCTGGATGCCCGAGGCCA
GGCGGTACTCGCGGTACTGCTGCACGCACATCTCGCGGATCACCTTCGTC
ACCACTTTGTTCTCCATCTCCACCTCCGTTTGGTTTGCTGCCGCCACAGC
CTCGGAGGTGTTCTTCTTGGCAGCAGGGCCAATGCTGTACTCAGTCACTG
TGATGTTAAAGCAATCGGCCACGAAGACGTCCTGTGGCACGGGGCTGCTG
TAATCCCGGTAGTAAACCCGGTTGGGATAACGCGCCGAGTTCTCACTCCA
CCATCGGTACTCATCGGGGCTATCGAAGTGGTAGTTCATCCCTGACATAA
CGCGCCCCATGGCGTAGCCCCCCAAGCCCCCCACCACAGCACCCGCCGCT
GCTGCCCCCGCCACGTGCTTGAAGTTGGTTTTGGGGGGTTTCCATGGCTT
CTGGTTGTGGTAACTTCCTCCGCTGGATGGGTTGTAGCCTTGACCCCAGC
CTGGGTAACCTGGGTTATGGGGGTAGCCAGGGTTCTGGGGGTAGCCGGGG
TTATGGGGATAGCCAGGGTTGTGGGGGTACCCTGGGTTATGGGGGTACCC
TGGGTTATGGGGGTACCCTGGGTTATGAGGGTAGCCCGGCTGGCGGGGGT
AGCTGGGCTGGCGATGGCTCCCGGCGCCCCAACCCCCACCACTGGGTTTG
CCTTTGCCCTTCTTGGAGAGGGCGACGTCGGTGCAGGCGGCGAGCAGCAG
GGCCAGCAGGCAGCAGGTGGGTGAGGAGCCTAGCCATGGCTGCGGGCATA
AGGACACACACTGTTTAGGGCAGTGAGCAGAGACCCCCCTCCCACCCCCA
CCCCCACTGCGAAGCATCACAAAAATCTTCCACCGAAATCAACCCTTTAT
CTCAAAAACTTTTTTCCCTTCCCAATTCCTCGTTTCCCCTT

>Seq145 [Gallus gallus] Ross 39
TAGGGGGGGCAGGCATCATCAGTGCATGGCAAAAGGGTGGTGAGGAGGAG
GAGGAGGACGGCGAGCCAGGTGTCAGCAGGGTGCAGCTGGATGCCCGAGG
CCAGGCGGTACTCGCGGTACTGCTGCACGCACATCTCGCGGATCACCTTC
GTCACCACTTTGTTCTCCATCTCCACCTCCGTTTGGTTTGCTGCCGCCAC
AGCCTCGGAGGTGTTCTTCTTGGCAGCAGGGCCAATGCTGTACTCAGTCA
CTGTGATGTTAAAGCAATCGGCCACGAAGACGTCCTGTGGCACGGGGCTG
CTGTAATCCCGGTAGTAAACCCGGTTGGGATAACGCGCCGAGTTCTCACT
CCACCATCGGTACTCATCGGGGCTATCGAAGTGGTAGTTCATCCCTGACA
TAACGCGCCCCATGGCGTAGCCCCCCAAGCCCCCCACCACAGCACCCGCC
GCTGCTGCCCCCGCCACGTGCTTGAAGTTGGTTTTGGGGGGTTTCCATGG
CTTCTGGTTGTGGTAACTTCCTCCGCTGGATGGGTTGTAGCCTTGACCCC
AGCCTGGGTAACCTGGGTTATGGGGGTAGCCAGGGTTCTGGGGGTAGCCG
GGGTTATGGGGATAGCCAGGGTTGTGGGGGTACCCTGGATTATGGGGATA
CCCTGGGGTATGAAGGTACCCTGGGAAATGACG

>Seq146 [Gallus gallus] Ross 40
GGGGTCGGACGGCATCATCAGTGCATGGCAAAAGGGTGGTGAGGAGGAGG
AGGAGGACGGCGAGCCAGGTGTCAGCAGGGTGCAGCTGGATGCCCGAGGC
CAGGCGGTACTCGCGGTACTGCTGCACGCACATCTCGCGGATCACCTTCG
TCACCACTTTGTTCTCCATCTCCACCTCCGTTTGGTTTGCTGCCGCCACA
GCCTCGGAGGTGTTCTTCTTGGCAGCAGGGCCAATGCTGTACTCAGTCAC
TGTGATGTTAAAGCAATCGGCCACGAAGACGTCCTGTGGCACGGGGCTGC
TGTAATCCCGGTAGTAAACCCGGTTGGGATAACGCGCCGAGTTCTCACTC
CACCATCGGTACTCATCGGGGCTATCGAAGTGGTAGTTCATCCCTGACAT
AACGCGCCCCATGGCGTAGCCCCCCAAGCCCCCCACCACAGCACCCGCCG
CTGCTGCCCCCGCCACGTGCTTGAAGTTGGTTTTGGGGGGTTTCCATGGC
TTCTGGTTGTGGTAACTTCCTCCGCTGGATGGGTTGTAGCCTTGACCCCA
GCCTGGGTAACCTGGGTTATGGGGGTAGCCAGGGTTCTGGGGGTAGCCGG
GGTTATGGGGATAGCCAGGGTTGTGGGGGTACCCTGAGGTATGGGGGTAC
CCTGGGTTATGGGGGTACCCTGGGGTATGAGGGTAGCCCGGCTGGCGGGG
GTAACTGGGCTGGCCATGGCTCCCGGCGCCCCAACCCCCACCACTGGGTT
TGCCTTTGGACATCGTGGAGAAGGCCACG

>Seq147 [Gallus gallus] Ross 41
GTGAGCGGCGGCATCATCAGTGCATGGCAAAAGGGTGGTGAGGAGGAGGA
GGAGGACGGCGAGCCAGGTGTCAGCAGGGTGCAGCTGGATGCCCGAGGCC
AGGCGGTACTCGCGGTACTGCTGCACGCACATCTCGCGGATCACCTTCGT
CACCACTTTGTTCTCCATCTCCACCTCCGTTTGGTTTGCTGCCGCCACAG
CCTCGGAGGTGTTCTTCTTGGCAGCAGGGCCAATGCTGTACTCAGTCACT
GTGATGTTAAAGCAATCGGCCACGAAGACGTCCTGTGGCACGGGGCTGCT
GTAATCCCGGTAGTAAACCCGGTTGGGATAACGCGCCGAGTTCTCACTCC
ACCATCGGTACTCATCGGGGCTATCGAAGTGGTAGTTCATCCCTGACATA
ACGCGCCCCATGGCGTAGCCCCCCAAGCCCCCCACCACAGCACCCGCCGC
TGCTGCCCCCGCCACGTGCTTGAAGTTGGTTTTGGGGGGTTTCCATGGCT
TCTGGTTGTGGTAACTTCCTCCGCTGGATGGGTTGTAGCCTTGACCCCAG
CCTGGGTAACCTGGGTTATGGGGGTAGCCAGGGTTCTGGGGGTAGCCGGG
GTTATGGGGATAGCCAGGGTTGTGGGGGTACCCTGGGTTATGGGGGTACC
CTGGGTTATGGGGGTACCCTGGGTTATGAGGGTAGCCCGGCTGGCGGGGG
TAGCTGGGCTGGCGATGGCTCCCGGCGCCCCAACCCCCACCACTGGGTTT
GCCTTTGCCCTTCTTGGAGAGGGCGACGTCGGTGCAGGCGGCGAGCAGCA
GGGCCAGCAGGCAGCAGGTGGGTGAGGAGCCTAGCCATGGCTGCGGGCAT
AAGGACACACACTGTTAAGGGCAGTGAGCAGAGACCCCCCTCCCACCCCC
ACCCCCACTGCGAGCATCACAAAAATCTTCCACCGAATAGAAATTTTTTC
TCTCAAAATCCCCTTCTC

>Seq148 [Gallus gallus] Ross 42
ATTATTATTTTTTATGTTGTTATATATTTTTAAAAAAATCGCCAAGGTTT
TTTCTATCCTAAAGGTCCTGGGGATGCATAGCATCAGTGCATGGCATAAC
GTCAGTTCATGACAAAAAGGATGATGACGAGCAAGAGGTCACAGCGAGCC
AGGTGACAGCAGAGTGCAGCTGGATCTCCGAGTCCAGGTGGTAGTAGATG
TAGTGGATCACGCTCATCTCCCGGATCTTCTTCATCTCCACTTTGTTTTG
CATCTCCACCTCCGCATCGTTGGAGGTCTTCTTATCGTCAGAAGTGTTAT
TGTTGTCATCAGTCCCAATGATGTTATCACTCTCTGTCATGATAAAGTAA
TCGGCCACGAAGATGTCGTGATGCCCGTAGTAACTGTAATTGCGATAGTA
AACCCAGTTGTCATTCCGCCATGAGTTCTCATTGCGCCATTGGTAGTCAT
AGTTCATATCGAACAGGTAGTTCATCATGGACAAACCCCGCAACATGGCG
TACACAGCCAAGCCCGCCACCACAGCCGCCACCTGTTTGAACTCCGTCAC
GTGGGGGAAGCAGGTTTTGGGGGGGTTGCATGTTTTTTCGTTGTAGTGGT
TTCATCCTTTGGATCAGTTGTAGCATCGTCGCCAACGTGGGTAACCAGGG
TTATGGGGGTAGCCAGGGTTATGGGGATAGCCAGGGTTATGGGGATACCC
AGGGTTATGGGGGTACCCTGGGTTATGGGGGTACCCTGGGTTATGAGGGT
AGCCCGGCTGGCGGGGGTAGCTGGGCTGGCGATGGCTCCCGGCGCCCCAA
CCCCCACCACTGGGTTTGCCTTTGCCCTTCTTGGAGAGGGCGACGTCGGT
GCAGGCGGCGAGCAGCAGGGCCAGCAGGCAGCAGGTGGTGAGGAGCCTAG
CCATGGCTGCGGGCATAAGGACACACACTGTTAGGGCAGTGAGCAGAGAC
CCCCCTCCCACCCCCACCCCCACTGCGAGCATCACGATCCGAC

>Seq149 [Gallus gallus] Ross 43
GAGGACCGGCGGCATCCATCAGTGCATGGCAAAAGGGTGGTGAGGAGGAG
GAGGAGGACGGCGAGCCAGGTGTCAGCAGGGTGCAGCTGGATGCCCGAGG
CCAGGCGGTACTCGCGGTACTGCTGCACGCACATCTCGCGGATCACCTTC
GTCACCACTTTGTTCTCCATCTCCACCTCCGTTTGGTTTGCTGCCGCCAC
AGCCTCGGAGGTGTTCTTCTTGGCAGCAGGGCCAATGCTGTACTCAGTCA
CTGTGATGTTAAAGCAATCGGCCACGAAGACGTCCTGTGGCACGGGGCTG
CTGTAATCCCGGTAGTAAACCCGGTTGGGATAACGCGCCGAGTTCTCACT
CCACCATCGGTACTCATCGGGGCTATCGAAGTGGTAGTTCATCCCTGACA
TAACGCGCCCCATGGCGTAGCCCCCCAAGCCCCCCACCACAGCACCCGCC
GCTGCTGCCCCCGCCACGTGCTTGAAGTTGGTTTTGGGGGGTTTCCATGG
CTTCTGGTTGTGGTAACTTCCTCCGCTGGATGGGTTGTAGCCTTGACCCC
AGCCTGGGTAACCTGGGTTATGGGGGTAGCCAGGGTTCTGGGGGTAGCCG
GGGTTATGGGGATAGCCAGGGTTGTGGGGGTACCCTGGGTTATGGGGGTA
CCCTGGGTTATGGGGGTACCCTGGGTTATGAGGGTAGCCCGGCTGGCGGG
GGTAGCTGGGCTGGCGATGGCTCCCGGCGCCCCAACCCCCACCACTGGGT
TTGCCTTTGCCCTTCTTGGAGAGGGCGACGTCGGTGCAGGCGGCGA

>Seq150 [Gallus gallus] Ross 44
GTGGGCGGCGCATCCATCAGTGCATGGCAAAAGGGTGGTGAGGAGGAGGA
GGAGGACGGCGAGCCAGGTGTCAGCAGGGTGCAGCTGGATGCCCGAGGCC
AGGCGGTACTCGCGGTACTGCTGCACGCACATCTCGCGGATCACCTTCGT
CACCACTTTGTTCTCCATCTCCACCTCCGTTTGGTTTGCTGCCGCCACAG
CCTCGGAGGTGTTCTTCTTGGCAGCAGGGCCAATGCTGTACTCAGTCACT
GTGATGTTAAAGCAATCGGCCACGAAGACGTCCTGTGGCACGGGGCTGCT
GTAATCCCGGTAGTAAACCCGGTTGGGATAACGCGCCGAGTTCTCACTCC
ACCATCGGTACTCATCGGGGCTATCGAAGTGGTAGTTCATCCCTGACATA
ACGCGCCCCATGGCGTAGCCCCCCAAGCCCCCCACCACAGCACCCGCCGC
TGCTGCCCCCGCCACGTGCTTGAAGTTGGTTTTGGGGGGTTTCCATGGCT
TCTGGTTGTGGTAACTTCCTCCGCTGGATGGGTTGTAGCCTTGACCCCAG
CCTGGGTAACCTGGGTTATGGGGGTAGCCAGGGTTCTGGGGGTAGCCGGG
GTTATGGGGATAGCCAGGGTTGTGGGGGTACCCTGGGTTATGGGGGTACC
CTGGGTTATGGGGGTACCCTGGGTTATGAGGGTAGCCCGGCTGGCGGGGG
TAGCTGGGCTGGCGATGGCTCCCGGCGCCCCAACCCCCACCACTGGGTTT
GCCTTTGCCCTTCTTGGAGAGGGCGACGTCGGTGCAGGCGGCGAGCAGCA
GGGCCAGCAGGCAGCAGGTGGTGAGGAGCCTAGCCATGGCTGCGGGCATA
AGGACACACACTGTTAGGGCAGTGAGCAGAGACTCCCCTCCCACCCCCAC
CCCCACTGCGAGCATCACAAAAATCTTCCACCGAATCAGGTTTTTATCCC
AGAAGAGAGAAGATGCGCGGGGGGTAGTAGAGTGTGGTGAGAGTGATAAT
AATGAGGT

>Seq151 [Gallus gallus] Ross 45
CGATATTGTGAAGCTCCGCAGTGGGGGTGGGGGTGGGTAAGGGGGGTCTC
TGCTCACTGCCCTAACAGTGTGTGTCCTTATGCCCGCAGCCATGGCTAGG
CTCCTCACCACCTGCTGCCTGCTGGCCCTGCTGCTCGCCGCCTGCACCGA
CGTCGCCCTCTCCAAGAAGGGCAAAGGCAAACCCAGTGGTGGGGGTTGGG
GCGCCGGGAGCCATCGCCAGCCCAGCTACCCCCGCCAGCCGGGCTACCCT
CATAACCCAGGGTACCCCCATAACCCAGGGTACCCCCATAACCCAGGGTA
CCCCCACAACCCTGGCTATCCCCATAACCCCGGCTACCCCCAGAACCCTG
GCTACCCCCATAACCCAGGTTACCCAGGCTGGGGTCAAGGCTACAACCCA
TCCAGCGGAGGAAGTTACCACAACCAGAAGCCATGGAAACCCCCCAAAAC
CAACTTCAAGCACGTGGCGGGGGCAGCAGCGGCGGGTGCTGTGGTGGGGG
GCTTGGGGGGCTACGCCATGGGGCGCGTTATGTCAGGGATGAACTACCAC
TTCGATAGCCCCGATGAGTACCGATGGTGGAGTGAGAACTCGGCGCGTTA
TCCCAACCGGGTTTACTACCGGGATTACAGCAGCCCCGTGCCACAGGACG
TCTTCGTGGCCGATTGCTTTAACATCACAGTGACTGAGTACAGCATTGGC
CCTGCTGCCAAGAAGAACACCTCCGAGGCTGTGGCGGCAGCAAACCAAAC
GGAGGTGGAGATGGAGAACAAAGTGGTGACGAAGGTGATCCGCGAGATGT
GCGTGCAGCAGTACCGCGAGTACCGCCTGGCCTCGGGCATCCAGCTGCAC
CCTGCTGACACCTGGGCTCGCCGTCCTCCTCCTCCTCCTCACCACCCTTT
TTGCCATGCACTGAATGGGATGCCGTGCCCCGGCCCTGTGCAGAATGAAA
ATAATCTCCGTGCGAAGAAAAAAAAAAAATATCCTGCATGGTTTGTTTGG
TGGTGAAGTGTTGATTGTTG

>Seq152 [Gallus gallus] Ross 46
GTGGACGGGCGCATCCATCAGTGCATGGCAAAAGGGTGGTGAGGAGGAGG
AGGAGGACGGCGAGCCAGGTGTCAGCAGGGTGCAGCTGGATGCCCGAGGC
CAGGCGGTACTCGCGGTACTGCTGCACGCACATCTCGCGGATCACCTTCG
TCACCACTTTGTTCTCCATCTCCACCTCCGTTTGGTTTGCTGCCGCCACA
GCCTCGGAGGTGTTCTTCTTGGCAGCAGGGCCAATGCTGTACTCAGTCAC
TGTGATGTTAAAGCAATCGGCCACGAAGACGTCCTGTGGCACGGGGCTGC
TGTAATCCCGGTAGTAAACCCGGTTGGGATAACGCGCCGAGTTCTCACTC
CACCATCGGTACTCATCGGGGCTATCGAAGTGGTAGTTCATCCCTGACAT
AACGCGCCCCATGGCGTAGCCCCCCAAGCCCCCCACCACAGCACCCGCCG
CTGCTGCCCCCGCCACGTGCTTGAAGTTGGTTTTGGGGGGTTTCCATGGC
TTCTGGTTGTGGTAACTTCCTCCGCTGGATGGGTTGTAGCCTTGACCCCA
GCCTGGGTAACCTGGGTTATGGGGGTAGCCAGGGTTCTGGGGGTAGCCGG
GGTTATGGGGATAGCCAGGGTTGTGGGGGTACCCTGGGTTATGGGGGTAC
CCTGGGTTATGGGGGTACCCTGGGTTATGAGGGTAGCCCGGCTGGCGGGG
GTAGCTGGGCTGGCGATGGCTCCCGGCGCCCCAACCCCCACCACTGGGTT
TGCCTTTGCCCTTCTTGGAGAGGGCGACGTCGGTGCAGGCGGCGAGCAGC
AGGGCCAGCAGGCAGCAGGTGGTGAGGAGCCTAGCCATGGCTGCGGGCAT
AAGGACACACACTGGTAGGGCAGTGAGCAGAGACCCGCCTTCCATCCTCA
CCCCCCTGCGAGGATCACAATAATCTTCACCGAAATCAGATTTCACTCGC
AGAACCAGAATGGGCGTAAAGAAGTGAATATATAGTT

>Seq153 [Gallus gallus] Ross 47
TGGGCGGCGGCATCCATCAGTGCATGGCAAAAGGGTGGTGAGGAGGAGGA
GGAGGACGGCGAGCCAGGTGTCAGCAGGGTGCAGCTGGATGCCCGAGGCC
AGGCGGTACTCGCGGTACTGCTGCACGCACATCTCGCGGATCACCTTCGT
CACCACTTTGTTCTCCATCTCCACCTCCGTTTGGTTTGCTGCCGCCACAG
CCTCGGAGGTGTTCTTCTTGGCAGCAGGGCCAATGCTGTACTCAGTCACT
GTGATGTTAAAGCAATCGGCCACGAAGACGTCCTGTGGCACGGGGCTGCT
GTAATCCCGGTAGTAAACCCGGTTGGGATAACGCGCCGAGTTCTCACTCC
ACCATCGGTACTCATCGGGGCTATCGAAGTGGTAGTTCATCCCTGACATA
ACGCGCCCCATGGCGTAGCCCCCCAAGCCCCCCACCACAGCACCCGCCGC
TGCTGCCCCCGCCACGTGCTTGAAGTTGGTTTTGGGGGGTTTCCATGGCT
TCTGGTTGTGGTAACTTCCTCCGCTGGATGGGTTGTAGCCTTGACCCCAG
CCTGGGTAACCTGGGTTATGGGGGTAGCCAGGGTTCTGGGGGTAGCCGGG
GTTATGGGGATAGCCAGGGTTGTGGGGGTACCCTGGGTTATGGGGGTACC
CTGGGTTATGGGGGTACCCTGGGTTATGAGGGTAGCCCGGCTGGCGGGGG
TAGCTGGGCTGGCGATGGCTCCCGGCGCCCCAACCCCCACCACTGGGTTT
GCCTATGCCCTTCTTGGAGAGGGCGACGTCGGTGCAGGCGGCGAGCAGCA
GGGCCAGCAGGCAGCAGGTGGTGAGGAGCCTAACCATGGCTGCGGGCATA
AGGACACACACTGTTAGGGCAGTGAGCAAAGACCCTCCTGCCACCCCCAC
CCCCACTGCGAGCATCACAGAAATCTTCCACCGAAATCAGCTTTCATCTC
CAAGAAAAAAAAAAAAGGGGGAAGAAAAAAAGGG

>Seq154 [Gallus gallus] Ross 48
GGGGCGGGCGGCATCCATCAGTGCATGGCAAAAGGGTGGTGAGGAGGAGG
AGGAGGACGGCGAGCCAGGTGTCAGCAGGGTGCAGCTGGATGCCCGAGGC
CAGGCGGTACTCGCGGTACTGCTGCACGCACATCTCGCGGATCACCTTCG
TCACCACTTTGTTCTCCATCTCCACCTCCGTTTGGTTTGCTGCCGCCACA
GCCTCGGAGGTGTTCTTCTTGGCAGCAGGGCCAATGCTGTACTCAGTCAC
TGTGATGTTAAAGCAATCGGCCACGAAGACGTCCTGTGGCACGGGGCTGC
TGTAATCCCGGTAGTAAACCCGGTTGGGATAACGCGCCGAGTTCTCACTC
CACCATCGGTACTCATCGGGGCTATCGAAGTGGTAGTTCATCCCTGACAT
AACGCGCCCCATGGCGTAGCCCCCCAAGCCCCCCACCACAGCACCCGCCG
CTGCTGCCCCCGCCACGTGCTTGAAGTTGGTTTTGGGGGGTTTCCATGGC
TTCTGGTTGTGGTAACTTCCTCCGCTGGATGGGTTGTAGCCTTGACCCCA
GCCTGGGTAACCTGGGTTATGGGGGTAGCCAGGGTTCTGGGGGTAGCCGG
GGTTATGGGGATAGCCAGGGTTGTGGGGGTACCCTGGGTTATGGGGGTAC
CCTGGGTTATGGGGGTACCCTGGGTTATGAGGGTAGCCCGGCTGGCGGGG
GTAGCTGGGCTGGCGATGGCTCCCGGCGCCCCAACCCCCACCACTGGGTT
TGCCTTTGCCCTTCTTGGAGAGGGCGACGTCGGTGCAGGCGGCGAGCAGC
AGGGCCAGCAGGCAGCAGGTGGTGAGGAGCCTAGCCATGGCTGCGGGCAT
AAGGACACACACTGTTAGGGCAGTGAGCAGAGACCCCCCTCCCACCCCCA
CCCGCACTGCGAGCATCACAAAATCTTCCACCGAATCAGAATCTATCACA
CAACAAAAAAAAAAAAAATTCCATGAGTATGTGTGGTGTGTATAT

>Seq155 [Gallus gallus] Ross 49
GTGACGGGCGCATCCATCAGTGCATGGCAAAAGGGTGGTGAGGAGGAGGA
GGAGGACGGCGAGCCAGGTGTCAGCAGGGTGCAGCTGGATGCCCGAGGCC
AGGCGGTACTCGCGGTACTGCTGCACGCACATCTCGCGGATCACCTTCGT
CACCACTTTGTTCTCCATCTCCACCTCCGTTTGGTTTGCTGCCGCCACAG
CCTCGGAGGTGTTCTTCTTGGCAGCAGGGCCAATGCTGTACTCAGTCACT
GTGATGTTAAAGCAATCGGCCACGAAGACGTCCTGTGGCACGGGGCTGCT
GTAATCCCGGTAGTAAACCCGGTTGGGATAACGCGCCGAGTTCTCACTCC
ACCATCGGTACTCATCGGGGCTATCGAAGTGGTAGTTCATCCCTGACATA
ACGCGCCCCATGGCGTAGCCCCCCAAGCCCCCCACCACAGCACCCGCCGC
TGCTGCCCCCGCCACGTGCTTGAAGTTGGTTTTGGGGGGTTTCCATGGCT
TCTGGTTGTGGTAACTTCCTCCGCTGGATGGGTTGTAGCCTTGACCCCAG
CCTGGGTAACCTGGGTTATGGGGGTAGCCAGGGTTCTGGGGGTAGCCGGG
GTTATGGGGATAGCCAGGGTTGTGGGGGTACCCTGGGTTATGGGGGTACC
CTGGGTTATGGGGGTACCCTGGGTTATGAGGGTAGCCCGGCTGGCGGGGG
TAGCTGGGCTGGCGATGGCTCCCGGCGCCCCAACCCCCACCACTGCGTTT
GCCTTTGCCCTTCTTGGAGAGGGCGACGTCGGTGCAGGCGGCGAGCAGCA
GGGCCAGCAAGCAGCAGGTGGTGAGGAGCCTACCCATGGCTGCGGGCATA
AGGACACACACTGTTAGGGCAGTGAGCAGAGACCCCCCTCCCACCCCCAA
CTCCACTGGGAAGCATCCAAAAAAATCTTCCACCGAAATCAGCCTTCTAC
CCCAGAAACCAAAAAAACCCAATTTTTTTT

>Seq156 [Gallus gallus] Ross 50
TTGGGGCGGAAGGCATCATCAGTGCATGGCAAAAGGGTGGTGAGGAGGAG
GAGGAGGACGGCGAGCCAGGTGTCAGCAGGGTGCAGCTGGATGCCCGAGG
CCAGGCGGTACTCGCGGTACTGCTGCACGCACATCTCGCGGATCACCTTC
GTCACCACTTTGTTCTCCATCTCCACCTCCGTTTGGTTTGCTGCCGCCAC
AGCCTCGGAGGTGTTCTTCTTGGCAGCAGGGCCAATGCTGTACTCAGTCA
CTGTGATGTTAAAGCAATCGGCCACGAAGACGTCCTGTGGCACGGGGCTG
CTGTAATCCCGGTAGTAAACCCGGTTGGGATAACGCGCCGAGTTCTCACT
CCACCATCGGTACTCATCGGGGCTATCGAAGTGGTAGTTCATCCCTGACA
TAACGCGCCCCATGGCGTAGCCCCCCAAGCCCCCCACCACAGCACCCGCC
GCTGCTGCCCCCGCCACGTGCTTGAAGTTGGTTTTGGGGGGTTTCCATGG
CTTCTGGTTGTGGTAACTTCCTCCGCTGGATGGGTTGTAGCCTTGACCCC
AGCCTGGGTAACCTGGGTTATGGGGGTAGCCAGGGTTCTGGGGGTAGCCG
GGGTTATGGGGATAGCCAGGGTTGTGGGGGTACCCTGGGTTATGGGGGTA
CCCTGGGTTATGAGGGTACCCTGGCTGATGAGGGTAGCTGGGCTGGCGAT
GGCTCCTGGGGTGCCAATGCCTACCACTGGGCTTGCCTTTGCCCTTGTTG
GAGACGTTGACCTTCTTGCAGAGGGCGACCACCAGGGACACCACGAACAA
GATGGTGAGGAGGCTACACATGGCTGAGGAGCATAAGGATGCATGCTGTT
ATGACAACGAGCACAGATCCGCCTGCGAAGCACAGACCCCACTGCGAGCA
TCACAAAAATCTTCCAGCGTAATAAGAAATTTTTCCCCAAAAATCAGCCA
TTCATCCCAATCAAACCAGGGGGGGGGTGCGGGGGGGGGGCGGGGGGTGG
GGGGGG

>Seq157 [Gallus gallus] Ross 51
GGAATGGTGATGCTCGCAGTGGGGGTGGGGGTGGGAGGGGGGTCTCTGCT
CACTGCCCTAACAGTGTGTGTCCTTATGCCCGCAGCCATGGCTAGGCTCC
TCACCACCTGCTGCCTGCTGGCCCTGCTGCTCGCCGCCTGCACCGACGTC
GCCCTCTCCAAGAAGGGCAAAGGCAAACCCAGTGGTGGGGGTTGGGGCGC
CGGGAGCCATCGCCAGCCCAGCTACCCCCGCCAGCCGGGCTACCCTCATA
ACCCAGGGTACCCCCATAACCCAGGGTACCCCCATAACCCTGGGTATCCC
CATAACCCTGGCTATCCCCATAACCCTGGCTACCCCCATAACCCTGGTTA
CCCACGTTGGCGACGAGGCTACAGCTGATCCCGCGGATGAAGCTACTACA
ACGAAAAAACATGCAAACCCCCCAAAACCTGCTTCCCCCACGTGACGAAC
TTCAAACAGGTGGCGGCTGTGGTGGCGGGGTTGGCTGTGTAGGCCATGTT
GGGGGGTTTGTCCATGATGAACTACCTGTTCGATATGACCTATGACTACC
AATGGCGCAATGAGAACTCATGGCGGAATGACAACTGGGTTTACTATCGC
GATTACAGTTACTACCGGGATCACGACAGCTTCGTGGCCGATTGCTTTAT
CATGACCGAGAGTGATAACATCATTGGGACTGATGACAAGAATAACACTG
CTGACGATGAGAACACCTCCAACCATGCGGAGGTGGAGATGCAAAACAAA
GTGGAGATGAAGAAGATACGCGAGATGAGCGTGATCCACTACATGTGAGT
AGCGCCTGGACCTCGGACATCCACCTGGCCTCTGGCTGTCACCTGGCTCG
CTGGTCTCCTCCTCCTCGTCATCATCCTTTTTGTCATGAACTGACTTTTA
TGTCATGCCCCTGATCCTATGCCAGGACATGCCCTTTGCGGCCGGGAAAA
TACATCTTGTCGAGACGAGGTAAAAAAAAAGCCCTCAATCAGGGCCCCAT
CTAGTGCTACTTCGGGAGGCCTT

>Seq158 [Gallus gallus] Ross 52
TGGGCGGGGAGGCATCATCAGTGCATGGCAAAAGGGTGGTGAGGAGGAGG
AGGAGGACGGCGAGCCAGGTGTCAGCAGGGTGCAGCTGGATGCCCGAGGC
CAGGCGGTACTCGCGGTACTGCTGCACGCACATCTCGCGGATCACCTTCG
TCACCACTTTGTTCTCCATCTCCACCTCCGTTTGGTTTGCTGCCGCCACA
GCCTCGGAGGTGTTCTTCTTGGCAGCAGGGCCAATGCTGTACTCAGTCAC
TGTGATGTTAAAGCAATCGGCCACGAAGACGTCCTGTGGCACGGGGCTGC
TGTAATCCCGGTAGTAAACCCGGTTGGGATAACGCGCCGAGTTCTCACTC
CACCATCGGTACTCATCGGGGCTATCGAAGTGGTAGTTCATCCCTGACAT
AACGCGCCCCATGGCGTAGCCCCCCAAGCCCCCCACCACAGCACCCGCCG
CTGCTGCCCCCGCCACGTGCTTGAAGTTGGTTTTGGGGGGTTTCCATGGG
TTCTGGGTGTGGTAACTTCCTCCGCTGGATGGGTTGTAGCCTTGACCCCA
GCCTGGGTAACCTGGGGTATGGGGGTAGCCAGGGGTCTGGGGGGAGCCGG
GGTTATGGGGATAGCCAGGGTGGTGGCGGGACCCTGGGGTATGGCGGGAC
CCTGGGGGATGGCGGGACCATGGGGGATGACGGGATGGCGGCTGGAGCTG
GGCAGCTGGATTGCTCCACGGGTGCCCGACGCCCCAAACCCGGGACCAGT
GGGTTGTGCCTTTTGGGATAAGGTGGAAGAGTGCTGACAGTCGGGTGTAA
TGAGGGAG

>Seq159 [Gallus gallus] Ross 53
TGGACGCGGCATCATCAGTGCATGGCAAAAGGGTGGTGAGGAGGAGGAGG
AGGACGGCGAGCCAGGTGTCAGCAGGGTGCAGCTGGATGCCCGAGGCCAG
GCGGTACTCGCGGTACTGCTGCACGCACATCTCGCGGATCACCTTCGTCA
CCACTTTGTTCTCCATCTCCACCTCCGTTTGGTTTGCTGCCGCCACAGCC
TCGGAGGTGTTCTTCTTGGCAGCAGGGCCAATGCTGTACTCAGTCACTGT
GATGTTAAAGCAATCGGCCACGAAGACGTCCTGTGGCACGGGGCTGCTGT
AATCCCGGTAGTAAACCCGGTTGGGATAACGCGCCGAGTTCTCACTCCAC
CATCGGTACTCATCGGGGCTATCGAAGTGGTAGTTCATCCCTGACATAAC
GCGCCCCATGGCGTAGCCCCCCAAGCCCCCCACCACAGCACCCGCCGCTG
CTGCCCCCGCCACGTGCTTGAAGTTGGTTTTGGGGGGTTTCCATGGCTTC
TGGTTGTGGTAACTTCCTCCGCTGGATGGGTTGTACCCTTGACCCCAGCC
TGGGTAACCTGGGTTATGGGGGTAGCCAGGGTTCTGGGGGTAGCCGGAGT
TATGGGGATAGCCAGGGTTGTGGGGGTACCCTGGGCTATGGGGGTACCCT
GGATTATGGGGGTACCCTGGCCTATGAGGGTAGCCCGGCTGGCGGGGGTA
GCTGGGCTGGCGATGGCTCCCGGCGCCCCAACCCCCACCACTGTCCTTTG
CATTTGCACTTCTTGGAGAGGGCGACGACGAAGCACGCGA

>Seq160 [Gallus gallus] Ross 54
GTTGGAGCGGCATCATCAGTGCATGGCAAAAGGGTGGTGAGGAGGAGGAG
GAGGACGGCGAGCCAGGTGTCAGCAGGGTGCAGCTGGATGCCCGAGGCCA
GGCGGTACTCGCGGTACTGCTGCACGCACATCTCGCGGATCACCTTCGTC
ACCACTTTGTTCTCCATCTCCACCTCCGTTTGGTTTGCTGCCGCCACAGC
CTCGGAGGTGTTCTTCTTGGCAGCAGGGCCAATGCTGTACTCAGTCACTG
TGATGTTAAAGCAATCGGCCACGAAGACGTCCTGTGGCACGGGGCTGCTG
TAATCCCGGTAGTAAACCCGGTTGGGATAACGCGCCGAGTTCTCACTCCA
CCATCGGTACTCATCGGGGCTATCGAAGTGGTAGTTCATCCCTGACATAA
CGCGCCCCATGGCGTAGCCCCCCAAGCCCCCCACCACAGCACCCGCCGCT
GCTGCCCCCGCCACGTGCTTGAAGTTGGTTTTGGGGGGTTTCCATGGCTT
CTGGTTGTGGTAACTTCCTCCGCTGGATGGGTTGTAGCCTTGACCCCAGC
CTGGGTAACCTGGGTTATGGGGGTAGCCAGGGTTCTGGGGGTAGCCGGGG
TTATGGGGATAGCCAGGGTTGTGGGGGTACCCTGGGTTATGGGGGTACCC
TGGGTTATGGGGGTACCCTGGGTTATGAGGGTAGCCCGGCTGGCGGGGGT
AGCTGGGCTGGCGATGGCTCCCGGCGCCCCAACCCCCACCACTGGGTTTG
CCTTTGCCCTTCTTGGAGAGGGCGACGTCGGTGCAGGCGGCGAGCAGCAG
GGCCAGCAGGCAGCAGGTGGTGAGGAGCCTAGCCATGGCTGCGGGCATAA
GGACACACACTGTTAGGGCAGTGAGCAGAGACCCCCTTCCACACAACCCC
ACTGCGAGCATCACAAAAATCTTCCACCGAAATCAGCATTCTCCCCAAAA
ATTAAATTTTT

>Seq161 [Gallus gallus] Ross 55
GGGGGCGGGCGGCATCATCAGTGCATGGCAAAGGGTGGTGAGGAGGAGGA
GGAGGACGGCGAGCCAGGTGTCAGCAGGGTGCAGCTGGATGCCCGAGGCC
AGGCGGTACTCGCGGTACTGCTGCACGCACATCTCGCGGATCACCTTCGT
CACCACTTTGTTCTCCATCTCCACCTCCGTTTGGTTTGCTGCCGCCACAG
CCTCGGAGGTGTTCTTCTTGGCAGCAGGGCCAATGCTGTACTCAGTCACT
GTGATGTTAAAGCAATCGGCCACGAAGACGTCCTGTGGCACGGGGCTGCT
GTAATCCCGGTAGTAAACCCGGTTGGGATAACGCGCCGAGTTCTCACTCC
ACCATCGGTACTCATCGGGGCTATCGAAGTGGTAGTTCATCCCTGACATA
ACGCGCCCCATGGCGTAGCCCCCCAAGCCCCCCACCACAGCACCCGCCGC
TGCTGCCCCCGCCACGTGCTTGAAGTTGGTTTTGGGGGGTTTCCATGGCT
TCTGGTTGTGGTAACTTCCTCCGCTGGATGGGTTGTAGCCTTGACCCCAG
CCTGGGTAACCTGGGTTATGGGGGTAGCCAGGGTTCTGGGGGTAGCCGGG
GTTATGGGGATAGCCAGGGTTGTGGGGGTACCCTGGGTTATGGGGGTACC
CTGGGTTATGGGGGTACCCTGGGTTATGAGGGTAGCCCGGCTGGCGGGGG
TAGCTGGGCTGGCGATGGCTCCCGGCGCCCCAACCCCCACCACTGGGGTT
GCCTTTGCCCTTCTTGGAGAGGGCGACGTCGGTGCAGGCGGCGAGCAGCA
GGGCCAACAGGCAGCACGTGGTGAGGAGCCTAGCCATGGCTGGGGGCATA
AGGACACACACTGTGAGGGCAGTGAGCAGAGACCCCCCTCCCACCCACAC
CCCCACTGCGAGCATCACAAAAAATCTTCCACCGAAATCAAGAATCATCC
TCAAAGAAGGAAATGGAGGCCGGTTGCGTCTTGTGAGGACGG

>Seq162 [Gallus gallus] Ross 56
GTGTACGGGCGGCATCCATCAGTGCATGGCAAAAGGGTGGTGAGGAGGAG
GAGGAGGACGGCGAGCCAGGTGTCAGCAGGGTGCAGCTGGATGCCCGAGG
CCAGGCGGTACTCGCGGTACTGCTGCACGCACATCTCGCGGATCACCTTC
GTCACCACTTTGTTCTCCATCTCCACCTCCGTTTGGTTTGCTGCCGCCAC
AGCCTCGGAGGTGTTCTTCTTGGCAGCAGGGCCAATGCTGTACTCAGTCA
CTGTGATGTTAAAGCAATCGGCCACGAAGACGTCCTGTGGCACGGGGCTG
CTGTAATCCCGGTAGTAAACCCGGTTGGGATAACGCGCCGAGTTCTCACT
CCACCATCGGTACTCATCGGGGCTATCGAAGTGGTAGTTCATCCCTGACA
TAACGCGCCCCATGGCGTAGCCCCCCAAGCCCCCCACCACAGCACCCGCC
GCTGCTGCCCCCGCCACGTGCTTGAAGTTGGTTTTGGGGGGTTTCCATGG
CTTCTGGTTGTGGTAACTTCCTCCGCTGGATGGGTTGTAGCCTTGACCCC
AGCCTGGGTAACCTGGGTTATGGGGGTAGCCAGGGTTCTGGGGGTAGCCG
GGGTTATGGGGATAGCCAGGGTTGTGGGGGTACCCTGGGTTATGGGGGTA
CCCTGGGTTATGGGGGTACCCTGGGTTATGAGGGTAGCCCGGCTGGCGGG
GGTAGCTGGGCTGGCGATGGCTCCCGGCGCCCCAACCCCCACCACTGGGT
TTGCCTTTGCCCTTCTTGGAGAGGGCGACGTCGGTGCAGGCGGCGAGCAG
CAGGGCCAGCAGGCAGCAGGTGGGTGAGGAGCCTAGCCATGGCTGCGGGC
ATAAGGACACACACTGTTTAGGGCAGTGAGCAGAGACCCCCCCTCCCACC
CCCACCCCCACTGCGAGCATCACAAAAATCTTCCACCGAATAGAGAATTT
TCTCCCACAAATTTTTTTCCCCATCCTTCCCACATATATGTTATATA

>Seq163 [Gallus gallus] Ross 57
CCGGAAGGGGGGGCGGGCGCATCCATCAGTGCATGGCAAAAGGGTGGTGA
GGAGGAGGAGGAGGACGGCGAGCCAGGTGTCAGCAGGGTGCAGCTGGATG
CCCGAGGCCAGGCGGTACTCGCGGTACTGCTGCACGCACATCTCGCGGAT
CACCTTCGTCACCACTTTGTTCTCCATCTCCACCTCCGTTTGGTTTGCTG
CCGCCACAGCCTCGGAGGTGTTCTTCTTGGCAGCAGGGCCAATGCTGTAC
TCAGTCACTGTGATGTTAAAGCAATCGGCCACGAAGACGTCCTGTGGCAC
GGGGCTGCTGTAATCCCGGTAGTAAACCCGGTTGGGATAACGCGCCGAGT
TCTCACTCCACCATCGGTACTCATCGGGGCTATCGAAGTGGTAGTTCATC
CCTGACATAACGCGCCCCATGGCGTAGCCCCCCAAGCCCCCCACCACAGC
ACCCGCCGCTGCTGCCCCCGCCACGTGCTTGAAGTTGGTTTTGGGGGGTT
TCCATGGCTTCTGGTTGTGGTAACTTCCTCCGCTGGATGGGTTGTAGCCT
TGACCCCAGCCTGGGTAACCTGGGTTATGGGGGTAGCCAGGGTTCTGGGG
GTAGCCGGGGTTATGGGGATAGCCAGGGTTGTGGGGGTACCCTGGGTTAT
GGGGGTACCCTGGGTTATGGGGGTACCCTGGGTTATGAGGGTAGCCCGGC
TGGCGGGGGTAGCTGGGCTGGCGATGGCTCCCGGCGCCCCAACCCCCACC
ACTGGGTTTGCCTTTGCCCTTCTTGGAGAGGGCGACGTCGGTGCAGGCGG
CGAGCAGCAGGGCCAGCAGGCAGCAGGTGGTGAGGAGCCTAGCCATGGCT
GCGGGCATAAGGACACACACTGTTTAGGGCAGTGAAGAGAAAACCCCCCT
TCCAACCTCCACCCCCCACTGCGAAGCATTCACAAAAAATCTTTCCACCG
AAAATCAGCGAATTTCTTCC

>Seq164 [Gallus gallus] Ross 58
GGGGGGCGGGAAGCATCCATCAGTGCATGGCAAAAGGGTGGTGAGGAGGA
GGAGGAGGACGGCGAGCCAGGTGTCAGCAGGGTGCAGCTGGATGCCCGAG
GCCAGGCGGTACTCGCGGTACTGCTGCACGCACATCTCGCGGATCACCTT
CGTCACCACTTTGTTCTCCATCTCCACCTCCGTTTGGTTTGCTGCCGCCA
CAGCCTCGGAGGTGTTCTTCTTGGCAGCAGGGCCAATGCTGTACTCAGTC
ACTGTGATGTTAAAGCAATCGGCCACGAAGACGTCCTGTGGCACGGGGCT
GCTGTAATCCCGGTAGTAAACCCGGTTGGGATAACGCGCCGAGTTCTCAC
TCCACCATCGGTACTCATCGGGGCTATCGAAGTGGTAGTTCATCCCTGAC
ATAACGCGCCCCATGGCGTAGCCCCCCAAGCCCCCCACCACAGCACCCGC
CGCTGCTGCCCCCGCCACGTGCTTGAAGTTGGTTTTGGGGGGTTTCCATG
GCTTCTGGTTGTGGTAACTTCCTCCGCTGGATGGGTTGTAGCCTTGACCC
CAGCCTGGGTAACCTGGGTTATGGGGGTAGCCAGGGTTCTGGGGGTAGCC
GGGGTTATGGGGATAGCCAGGGTTGTGGGGGTACCCTGGGTTATGGGGGT
ACCCTGGGTTATGAGGGTACCCTGGGTGATGAGGGTAGCTCGGCTGGCGA
TGGCTCCTGGGGTGGCAATGGCTACCAGTGGGTCTACCTCTACCATTGTT
GTAGACTTTGACCTTCTTGCAGACGGCGACCACCATGGACACGACGAACA
ACATGGTCAGGAGGCTACACGTGGCTACGAGCCTAACGATGCATGCTGGT
ATGACGACGCACACAGACACGGCTCTGACCACAGACCCACTGCCAGCATC
ACAAAATCTTCCAGCATAATAAAAATTTTTCCCCAAAATCAGCGTTTCAC
CCCAAAAGGAATTGAGGGAAAGATTTTTTATA

>Seq165 [Gallus gallus] Ross 59
GGGGGCCGGGGGCGGTCATCCATCAGTGCATGGCAAAGGGTGGTGAGGAG
GAGGAGGAGGACGGCGAGCCAGGTGTCAGCAGGGTGCAGCTGGATGCCCG
AGGCCAGGCGGTACTCGCGGTACTGCTGCACGCACATCTCGCGGATCACC
TTCGTCACCACTTTGTTCTCCATCTCCACCTCCGTTTGGTTTGCTGCCGC
CACAGCCTCGGAGGTGTTCTTCTTGGCAGCAGGGCCAATGCTGTACTCAG
TCACTGTGATGTTAAAGCAATCGGCCACGAAGACGTCCTGTGGCACGGGG
CTGCTGTAATCCCGGTAGTAAACCCGGTTGGGATAACGCGCCGAGTTCTC
ACTCCACCATCGGTACTCATCGGGGCTATCGAAGTGGTAGTTCATCCCTG
ACATAACGCGCCCCATGGCGTAGCCCCCCAAGCCCCCCACCACAGCACCC
GCCGCTGCTGCCCCCGCCACGTGCTTGAAGTTGGTTTTGGGGGGTTTCCA
TGGCTTCTGGTTGTGGTAACTTCCTCCGCTGGATGGGTTGTAGCCTTGAC
CCCAGCCTGGGTAACCTGGGTTATGGGGGTAGCCAGGGTTCTGGGGGTAG
CCGGGGTTATGGGGATAGCCAGGGTTGTGGGGGTACCCTGGGTTATGGGG
GTACCCTGGGTTATGGGGGTACCCTGGGTTATGAGGGTAGCCCGGCTGGC
GGGGGTAGCTGGGCTGGCGATGGCTCCCGGCGCCCCAACCCCCACCACTG
GGTTTGCCTTTGCCCTTCTTGGAGAGGGCGACGTCGGTGCAGGCGGCGAG
CAGCAGGGCCAGCAGGCAGCAGGTGGTGAGGAGCCTAGCCATGGCTGCGG
GCATAAGGACACACACTGTTAGGGCAGTGAGCAGAGACCCCCCTCCCACC
CCCACCCCCACTGCGAGCATCACAAAAATCTTCCACCGAAATCAGCATTT
ATTCTCAAAAAAAATCCGGGGGCCCCCCACCGCGCACACCCAGTGGTCCC
GGGGACAACAGG

>Seq166 [Gallus gallus] Ross 60
GTGGGCGGCGGGCATCATCAGTGCATGGCAAAAGGGTGGTGAGGAGGAGG
AGGAGGACGGCGAGCCAGGTGTCAGCAGGGTGCAGCTGGATGCCCGAGGC
CAGGCGGTACTCGCGGTACTGCTGCACGCACATCTCGCGGATCACCTTCG
TCACCACTTTGTTCTCCATCTCCACCTCCGTTTGGTTTGCTGCCGCCACA
GCCTCGGAGGTGTTCTTCTTGGCAGCAGGGCCAATGCTGTACTCAGTCAC
TGTGATGTTAAAGCAATCGGCCACGAAGACGTCCTGTGGCACGGGGCTGC
TGTAATCCCGGTAGTAAACCCGGTTGGGATAACGCGCCGAGTTCTCACTC
CACCATCGGTACTCATCGGGGCTATCGAAGTGGTAGTTCATCCCTGACAT
AACGCGCCCCATGGCGTAGCCCCCCAAGCCCCCCACCACAGCACCCGCCG
CTGCTGCCCCCGCCACGTGCTTGAAGTTGGTTTTGGGGGGTTTCCATGGC
TTCTGGTTGTGGTAACTTCCTCCGCTGGATGGGTTGTAGCCTTGACCCCA
GCCTGGGTAACCTGGGTTATGGGGGTAGCCAGGGTTCTGGGGGTAGCCGG
GGTTATGGGGATAGCCAGGGTTGTGGGGGTACCCTGGGTTATGGGGGTAC
CCTGGGTTATGGGGGTACCCTGGGTTATGAGGGTAGCCCGGCTGGCGGGG
GTAGCTGGGCTGGCGATGGCTCCCGGCGCCCCAACCCCCACCACTGGGTT
TGCCTTTGCCCTTCTTGGAGAAGGCGACGTCGGTGCAGGCGGCGAACAGC
AAGGCCAGCAGGCAGCAGGTGGTGAGGAACCTAACCATGGCTGCAGGACA
TAAAGACACACACTGTTTAGGGCAATGAAAAAAAGACCACCCTCCCACCC
CCACCCCCCACTGGCGAGCATCACAAAAATCTTTCCACCGAAGAACAAGA
ATTATTCTCAAAAAAGAGAGAGGCGCGGGTGCGGGCACATTATAGTATGT
CGATGATAGAGCAAGAG

>Seq167 [Gallus gallus] Ross 61
GGGGGACGGGGAGCATCATCAGTGCATGGCAAAAGGGTGGTGAGGAGGAG
GAGGAGGACGGCGAGCCAGGTGTCAGCAGGGTGCAGCTGGATGCCCGAGG
CCAGGCGGTACTCGCGGTACTGCTGCACGCACATCTCGCGGATCACCTTC
GTCACCACTTTGTTCTCCATCTCCACCTCCGTTTGGTTTGCTGCCGCCAC
AGCCTCGGAGGTGTTCTTCTTGGCAGCAGGGCCAATGCTGTACTCAGTCA
CTGTGATGTTAAAGCAATCGGCCACGAAGACGTCCTGTGGCACGGGGCTG
CTGTAATCCCGGTAGTAAACCCGGTTGGGATAACGCGCCGAGTTCTCACT
CCACCATCGGTACTCATCGGGGCTATCGAAGTGGTAGTTCATCCCTGACA
TAACGCGCCCCATGGCGTAGCCCCCCAAGCCCCCCACCACAGCACCCGCC
GCTGCTGCCCCCGCCACGTGCTTGAAGTTGGTTTTGGGGGGTTTCCATGG
CTTCTGGTTGTGGTAACTTCCTCCGCTGGATGGGTTGTAGCCTTGACCCC
AGCCTGGGTAACCTGGGTTATGGGGGTAGCCAGGGTTCTGGGGGTAGCCG
GGGTTATGGGGATAGCCAGGGTTGTGGGGGTACCCTGGGTTATGGGGGTA
CCCTGGGTTATGGGGGTACCCTGGGTTATGAGGGTAGCCCGGCTGGCGGG
GGTAGCTGGGCTGGCGATGGCTCCCGGCGCCCCAACCCCCACCACTGGGT
TTGCCTTTGCCCTTCTTGGAGAGGGCGACGTCGGTGCAGGCGGCGAGCAG
CAGGGCCAGCAGGCAGCAGGTGGTGAGGAGCCTAGCCATGGCTGCGGGCA
TAAGGACACACACTGTTTAGGGCAGTGAGCAGAAGACCCCCCTCCCACCC
CCACCCCCACTGCGAAGCATCACAAAAAATCTTTCCACCGAATAGAGATT
TCTTTCTCACAAAAAAACCCCGGGGGTTATCCTACAGGGGGATTTTAGGA
CAGACACCGTGGTAAACAGAGAAGATATACGAGGGGGTGAGATGTGACTT
GATAC

>Seq168 [Gallus gallus] Ross 62
GGGGCGGCGGCATCATCAGTGCATGGCAAAAGGGTGGTGAGGAGGAGGAG
GAGGACGGCGAGCCAGGTGTCAGCAGGGTGCAGCTGGATGCCCGAGGCCA
GGCGGTACTCGCGGTACTGCTGCACGCACATCTCGCGGATCACCTTCGTC
ACCACTTTGTTCTCCATCTCCACCTCCGTTTGGTTTGCTGCCGCCACAGC
CTCGGAGGTGTTCTTCTTGGCAGCAGGGCCAATGCTGTACTCAGTCACTG
TGATGTTAAAGCAATCGGCCACGAAGACGTCCTGTGGCACGGGGCTGCTG
TAATCCCGGTAGTAAACCCGGTTGGGATAACGCGCCGAGTTCTCACTCCA
CCATCGGTACTCATCGGGGCTATCGAAGTGGTAGTTCATCCCTGACATAA
CGCGCCCCATGGCGTAGCCCCCCAAGCCCCCCACCACAGCACCCGCCGCT
GCTGCCCCCGCCACGTGCTTGAAGTTGGTTTTGGGGGGTTTCCATGGCTT
CTGGTTGTGGTAACTTCCTCCGCTGGATGGGTTGTAGCCTTGACCCCAGC
CTGGGTAACCTGGGTTATGGGGGTAGCCAGGGTTCTGGGGGTAGCCGGGG
TTATGGGGATAGCCAGGGTTGTGGGGGTACCCTGGGTTATGGGGGTACCC
TGGGTTATGGGGGTACCCTGGGTTATGAGGGTAGCCCGGCTGGCGGGGGT
AGCTGGGCTGGCGATGGCTCCCGGCGCCCCAACCCCCACCACTGGGTTTG
CCTTTGCCCTTCTTGGAGAGGGCGACGTCGGTGCAGGCGGCGAGCAGCAG
GGCCAGCAGGCAGCAGGTGGGTGAGGAGCCTAGCCATGGCTGCGGGGCAT
AAGGACACACACTGTTTAGGGCAGTGAGCAGAGACCCCCCTCCCACCCCC
ACCCCCACTGCGAGCATCACAAAAATCTTCCACCGATAGAAATTTTTTCT
CCACAAACAAAAAGCCCGGGTGTTGTCTTCCGGGGTTTTGATGATCAC

>Seq169 [Gallus gallus] Ross 63
GTGGGGACGCGGGCATCATCAGTGCATGGCAAAGGGTGGTGAGGAGGAGG
AGGAGGACGGCGAGCCAGGTGTCAGCAGGGTGCAGCTGGATGCCCGAGGC
CAGGCGGTACTCGCGGTACTGCTGCACGCACATCTCGCGGATCACCTTCG
TCACCACTTTGTTCTCCATCTCCACCTCCGTTTGGTTTGCTGCCGCCACA
GCCTCGGAGGTGTTCTTCTTGGCAGCAGGGCCAATGCTGTACTCAGTCAC
TGTGATGTTAAAGCAATCGGCCACGAAGACGTCCTGTGGCACGGGGCTGC
TGTAATCCCGGTAGTAAACCCGGTTGGGATAACGCGCCGAGTTCTCACTC
CACCATCGGTACTCATCGGGGCTATCGAAGTGGTAGTTCATCCCTGACAT
AACGCGCCCCATGGCGTAGCCCCCCAAGCCCCCCACCACAGCACCCGCCG
CTGCTGCCCCCGCCACGTGCTTGAAGTTGGTTTTGGGGGGTTTCCATGGC
TTCTGGTTGTGGTAACTTCCTCCGCTGGATGGGTTGTAGCCTTGACCCCA
GCCTGGGTAACCTGGGTTATGGGGGTAGCCAGGGTTCTGGGGGTAGCCGG
GGTTATGGGGATAGCCAGGGTTGTGGGGGTACCCTGGGTTATGGGGGTAC
CCTGGGTTATGGGGGTACCCTGGGTTATGAGGGTAGCCCGGCTGGCGGGG
GTAGCTGGGCTGGCGATGGCTCCCGGCGCCCCAACCCCCACCACTGGGTT
TGCCTTTGCCCTTCTTGGAGAGGGCGACGTCGGTGCAGGCGGCGAGCAGC
AGGGCCAGCAGGCAGCAGGTGGTGAGGAGCCTAGCCATGGCTGCGGGCAT
AAGGACACACACTGTTAGGGCAGTGAGCAGAGACCCCCCTCCCACCCCCA
CCCCCACTGCGAGCATCACAAAAATCTTCCACCGATAGAAATTTCTTTCT
CTCACAAAAGAGGCCGGGGGTTATATTACGGGATATATAGTGAGAGACCC
CGGTGAACAGAGGGAGAGACTGAG

>Seq170 [Gallus gallus] Ross 64
TGGGCGGGCGGCATCATCAGTGCATGGCAAAGGGTGGTGAGGAGGAGGAG
GAGGACGGCGAGCCAGGTGTCAGCAGGGTGCAGCTGGATGCCCGAGGCCA
GGCGGTACTCGCGGTACTGCTGCACGCACATCTCGCGGATCACCTTCGTC
ACCACTTTGTTCTCCATCTCCACCTCCGTTTGGTTTGCTGCCGCCACAGC
CTCGGAGGTGTTCTTCTTGGCAGCAGGGCCAATGCTGTACTCAGTCACTG
TGATGTTAAAGCAATCGGCCACGAAGACGTCCTGTGGCACGGGGCTGCTG
TAATCCCGGTAGTAAACCCGGTTGGGATAACGCGCCGAGTTCTCACTCCA
CCATCGGTACTCATCGGGGCTATCGAAGTGGTAGTTCATCCCTGACATAA
CGCGCCCCATGGCGTAGCCCCCCAAGCCCCCCACCACAGCACCCGCCGCT
GCTGCCCCCGCCACGTGCTTGAAGTTGGTTTTGGGGGGTTTCCATGGCTT
CTGGTTGTGGTAACTTCCTCCGCTGGATGGGTTGTAGCCTTGACCCCAGC
CTGGGTAACCTGGGTTATGGGGGTAGCCAGGGTTCTGGGGGTAGCCGGGG
TTATGGGGATAGCCAGGGTTGTGGGGGTACCCTGGGTTATGGGGGTACCC
TGGGTTATGGGGGTACCCTGGGTTATGAGGGTAGCCCGGCTGGCGGGGGT
AGCTGGGCTGGCGATGGCTCCCGGCGCCCCAACCCCCACCACTGGGTTTG
CCTTTGCCCTTCTTGGAGAGGGCGACGTCGGTGCAGGCGGCGAGCAGCAG
GGCCAGCAGGCAGCAGGTGGGTGAGGAGCCTAGCCATGGCTGCGGGGCAT
AAGGACACACACTGTTTAGGGCAGTGAGCAGAGACCCCCCCTCCCACCCC
CACCCCCACTGGAAGCATCACAAAAAATCTTCCACCGAATAGAGATTTCT
TCTCCACAAAAAATTTCTCTCCCTCTCCTCCACTGCTGCCTTTATC

>Seq171 [Gallus gallus] Ross 65
TTGGGGCCGGGGAGGCATCCATCAGTGCATGGCAAAAGGGTGGTGAGGAG
GAGGAGGAGGACGGCGAGCCAGGTGTCAGCAGGGTGCAGCTGGATGCCCG
AGGCCAGGCGGTACTCGCGGTACTGCTGCACGCACATCTCGCGGATCACC
TTCGTCACCACTTTGTTCTCCATCTCCACCTCCGTTTGGTTTGCTGCCGC
CACAGCCTCGGAGGTGTTCTTCTTGGCAGCAGGGCCAATGCTGTACTCAG
TCACTGTGATGTTAAAGCAATCGGCCACGAAGACGTCCTGTGGCACGGGG
CTGCTGTAATCCCGGTAGTAAACCCGGTTGGGATAACGCGCCGAGTTCTC
ACTCCACCATCGGTACTCATCGGGGCTATCGAAGTGGTAGTTCATCCCTG
ACATAACGCGCCCCATGGCGTAGCCCCCCAAGCCCCCCACCACAGCACCC
GCCGCTGCTGCCCCCGCCACGTGCTTGAAGTTGGTTTTGGGGGGTTTCCA
TGGCTTCTGGTTGTGGTAACTTCCTCCGCTGGATGGGTTGTAGCCTTGAC
CCCAGCCTGGGTAACCTGGGTTATGGGGGTAGCCAGGGTTCTGGGGGTAG
CCGGGGTTATGGGGATAGCCAGGGTTGTGGGGGTACCCTGGGTTATGGGG
GTACCCTGGGTTATGGGGGGTACCCTGGGTTATGAGGGTAGCCCGGCTGG
CGGGGGGTAGCTGGGGCTGGCGATGGCTCCCGGCGCCCCCAACCCCCCAC
CACTGGGGTTTGCCTTTTGCCCCTTTCTTGGAGAAGGGCGACAATCGGTG
GCAGGCGGGCGAAACAGCAGGGGCAAGCAGGGCACCAAGGTGGTGAAGGA
AGCCTAACCCATTGGCTGGCGGGCATTAAGGGACCCACCACTTGTTTAAG
GGCAAGTGAAACAAAAAAAACCCCCCCTTCCCAAACCCCCAACCCCCCAA
CTGGCGAGACATTAAAAAAAAAATACTTTCCCACCCGAAAATTCAAGCCT
ATTTATACCCAAAAAAAATAAATGCAGGGGGGTA

>Seq172 [Gallus gallus] Ross 66
GGGGGGCGGGCGGCATCCATCAGTGCATGGCAAAGGGTGGTGAGGAGGAG
GAGGAGGACGGCGAGCCAGGTGTCAGCAGGGTGCAGCTGGATGCCCGAGG
CCAGGCGGTACTCGCGGTACTGCTGCACGCACATCTCGCGGATCACCTTC
GTCACCACTTTGTTCTCCATCTCCACCTCCGTTTGGTTTGCTGCCGCCAC
AGCCTCGGAGGTGTTCTTCTTGGCAGCAGGGCCAATGCTGTACTCAGTCA
CTGTGATGTTAAAGCAATCGGCCACGAAGACGTCCTGTGGCACGGGGCTG
CTGTAATCCCGGTAGTAAACCCGGTTGGGATAACGCGCCGAGTTCTCACT
CCACCATCGGTACTCATCGGGGCTATCGAAGTGGTAGTTCATCCCTGACA
TAACGCGCCCCATGGCGTAGCCCCCCAAGCCCCCCACCACAGCACCCGCC
GCTGCTGCCCCCGCCACGTGCTTGAAGTTGGTTTTGGGGGGTTTCCATGG
CTTCTGGTTGTGGTAACTTCCTCCGCTGGATGGGTTGTAGCCTTGACCCC
AGCCTGGGTAACCTGGGTTATGGGGGTAGCCAGGGTTCTGGGGGTAGCCG
GGGTTATGGGGATAGCCAGGGTTGTGGGGGTACCCTGGGTTATGGGGGTA
CCCTGGGTTATGGGGGTACCCTGGGTTATGAGGGTAGCCCGGCTGGCGGG
GGTAGCTGGGCTGGCGATGGCTCCCGGCGCCCCAACCCCCACCACTGGGT
TTGCCTTTGCCCTTCTTGGAGAGGGCGACGTCGGTGCAGGCGGCGAGCAG
CAGGGCCAGCAGGCAGCAGGTGGTGAGGAGCCTAGCCATGGCTGCGGGCA
TAAGGACACACACTGTTAGGGCAGTGAGCAGAGACCCCCCTCCCACCCCC
ACCCCCACTGCGAGCATCACAAAAATCTTCCACCGAAATCAGCATCTTCT
CTCCAAAAGTGTTATGGGTGTATGTGAGCTGGGTGTTGACT

>Seq173 [Gallus gallus] Ross 67
GAGGACGGCGGCATCCATCAGTGCATGGCAAAGGGTGGTGAGGAGGAGGA
GGAGGACGGCGAGCCAGGTGTCAGCAGGGTGCAGCTGGATGCCCGAGGCC
AGGCGGTACTCGCGGTACTGCTGCACGCACATCTCGCGGATCACCTTCGT
CACCACTTTGTTCTCCATCTCCACCTCCGTTTGGTTTGCTGCCGCCACAG
CCTCGGAGGTGTTCTTCTTGGCAGCAGGGCCAATGCTGTACTCAGTCACT
GTGATGTTAAAGCAATCGGCCACGAAGACGTCCTGTGGCACGGGGCTGCT
GTAATCCCGGTAGTAAACCCGGTTGGGATAACGCGCCGAGTTCTCACTCC
ACCATCGGTACTCATCGGGGCTATCGAAGTGGTAGTTCATCCCTGACATA
ACGCGCCCCATGGCGTAGCCCCCCAAGCCCCCCACCACAGCACCCGCCGC
TGCTGCCCCCGCCACGTGCTTGAAGTTGGTTTTGGGGGGTTTCCATGGCT
TCTGGTTGTGGTAACTTCCTCCGCTGGATGGGTTGTAGCCTTGACCCCAG
CCTGGGTAACCTGGGTTATGGGGGTAGCCAGGGTTCTGGGGGTAGCCGGG
GTTATGGGGATAGCCAGGGTTGTGGGGGGTACCCTGGGTTATGGGGGGTA
CCCTGGGTTATGGGGGTACCCTGGGTTATAAGGGTAACCCGCTTGGCGGG
GGTAACTGGGCTTGCCAATGGTTTCCGGGGCCCAAACCCCCCCCCTGGGG
TTGCCTTTGCCCTTTTGGAAAAGGCCACCTCGGGGCAGGGGGAAAAAAAA
GGGCCACAGGGAAAAGGGTTAAAAAACTAACCTTGGTTGGGCCTAAGGAC
CCCCTGTTAGGGCGGGAAAAAAAACCCCCCCCACCCCCCCCCCTTGGGAA
ATTCAAAAATTCTCCGAA

>Seq174 [Gallus gallus] Ross 68
GGGGGGCGGCGGCATCATCAGTGCATGGCAAAGGGTGGTGAGGAGGAGGA
GGAGGACGGCGAGCCAGGTGTCAGCAGGGTGCAGCTGGATGCCCGAGGCC
AGGCGGTACTCGCGGTACTGCTGCACGCACATCTCGCGGATCACCTTCGT
CACCACTTTGTTCTCCATCTCCACCTCCGTTTGGTTTGCTGCCGCCACAG
CCTCGGAGGTGTTCTTCTTGGCAGCAGGGCCAATGCTGTACTCAGTCACT
GTGATGTTAAAGCAATCGGCCACGAAGACGTCCTGTGGCACGGGGCTGCT
GTAATCCCGGTAGTAAACCCGGTTGGGATAACGCGCCGAGTTCTCACTCC
ACCATCGGTACTCATCGGGGCTATCGAAGTGGTAGTTCATCCCTGACATA
ACGCGCCCCATGGCGTAGCCCCCCAAGCCCCCCACCACAGCACCCGCCGC
TGCTGCCCCCGCCACGTGCTTGAAGTTGGTTTTGGGGGGTTTCCATGGCT
TCTGGTTGTGGTAACTTCCTCCGCTGGATGGGTTGTAGCCTTGACCCCAG
CCTGGGTAACCTGGGTTATGGGGGTAGCCAGGGTTCTGGGGGTAGCCGGG
GTTATGGGGATAGCCAGGGTTGTGGGGGTACCCTGGGTTATGGGGGTACC
CTGGGTTATGGGGGTACCCTGGGTTATGAGGGTAGCCCGGCTGGCGGGGG
TAGCTGGGCTGGCGATGGCTCCCGGCGCCCCAACCCCCACCACTGGGTTT
GCCTTTGCCCTTCTTGGAGAGGGCGACGTCGGTGCAGGCGGCGAGCAGCA
GGGCCAGCAGGCAGCAGGTGGTGAGGAGCCTAGCCATGGCTGCGGGCATA
AGGACACACACTGTTAGGGCAGTGAGCAGAGACCCCCCTCCCACCCCCAC
CCCCACTGCGAGCATCACAAAAATCTTCCACGAACGAAAATATTTCTCCA
CAACGTGGGTCGGGTGTTTTTATCGGAGATATATCGAGGACCCGTGGGAC
AGGGGCGTTTTCGGAGCGCGTGGGTGTATAAAGCAAGGAAGAAGAGATAA
GATATGAGTCCCGACGTGAAGAAG

>Seq175 [Gallus gallus] Ross 69
GGGGGCGGGCGGCATCCATCAGTGCATGGCAAAGGGTGGTGAGGAGGAGG
AGGAGGACGGCGAGCCAGGTGTCAGCAGGGTGCAGCTGGATGCCCGAGGC
CAGGCGGTACTCGCGGTACTGCTGCACGCACATCTCGCGGATCACCTTCG
TCACCACTTTGTTCTCCATCTCCACCTCCGTTTGGTTTGCTGCCGCCACA
GCCTCGGAGGTGTTCTTCTTGGCAGCAGGGCCAATGCTGTACTCAGTCAC
TGTGATGTTAAAGCAATCGGCCACGAAGACGTCCTGTGGCACGGGGCTGC
TGTAATCCCGGTAGTAAACCCGGTTGGGATAACGCGCCGAGTTCTCACTC
CACCATCGGTACTCATCGGGGCTATCGAAGTGGTAGTTCATCCCTGACAT
AACGCGCCCCATGGCGTAGCCCCCCAAGCCCCCCACCACAGCACCCGCCG
CTGCTGCCCCCGCCACGTGCTTGAAGTTGGTTTTGGGGGGTTTCCATGGC
TTCTGGTTGTGGTAACTTCCTCCGCTGGATGGGTTGTAGCCTTGACCCCA
GCCTGGGTAACCTGGGTTATGGGGGTAGCCAGGGTTCTGGGGGTAGCCGG
GGTTATGGGGATAGCCAGGGTTGTGGGGGTACCCTGGGTTATGGGGGTAC
CCTGGGTTATGAGGGTACCCTGGGTGATGAGGGTAGCTGGGCTGGCGATG
GCACCTGGGGTGCCAATGGCTACCAGTGGGTTTGCCTTTGCCATTGTTGT
AGACGTTGACCTTTCTTGCAGACGGCGACCACCATGGACACCAGGAACAA
CGTGGTCAGGAGGCTACACGTGGCTGAGGAGCATAACGATGGACGCTGGT
AATAACGACAAACACAGACACCGGCTCCGAGCACAGACCCCCTGCCAGCA
TCACAAAAATCTTCCACCGAACAGAAATTTTTCCCCCAAAATCAGGGTTT
TTTCCCCAAACAACCCCGCCCGGGGGCGGGCGGACGGGGTGATGGGGGGG
GGGGTGTAGTA

>Seq176 [Gallus gallus] Ross 70
CCCGATTCGTGATGCTCGCAGTGGGGGTGGGGGTGGGAGGGGGGTCTCTG
CTCACTGCCCTAACAGTGTGTGTCCTTATGCCCGCAGCCATGGCTAGGCT
CCTCACCACCTGCTGCCTGCTGGCCCTGCTGCTCGCCGCCTGCACCGACG
TCGCCCTCTCCAAGAAGGGCAAAGGCAAACCCAGTGGTGGGGGTTGGGGC
GCCGGGAGCCATCGCCAGCCCAGCTACCCCCGCCAGCCGGGCTACCCTCA
TAACCCAGGGTACCCCCATAACCCAGGGTACCCCCATAACCCTGGGTATC
CCCATAACCCTGGCTATCCCCATAACCCTGGCTACCCCCATAACCCTGGC
TACCCACGTTGCCGACGATGCTACAGCTGATCCCAAGGATGAAACTACTA
CAACCAAAGAACATGCAAACCCCCCAAAACCTGCTTCCCCCACATGACGG
ACTTCGAACAGGTGGCGGCTGTGGCGGCGGGCTTGGCTGTCTACGCCATG
TTGGGGGGTTTGTCCATGATGAACTACCTGTTCGATATGAACTATCACTA
CCAATGGCGCAATGAGAACTCATGGCGGAATGACAACTCGGTTTACTATC
GCAATTACAGTAACTACCGGCATTACGACATCTTCGTGGCCGATTGCTTT
ATCATGACCGAGAGTGATAACATCATTGTGACTGATGACAACAATAACAC
TGCTGACGATAAGAACACCTCCAACGATGCGGAGGTGGAAATGCAAAACA
AAGTGGAGATGAAGAAGATCCTGGAGATGAGCGTGATCCACTACATCTAC
TACCGCCTGGACTCGGACTTCCACCTGCACTCTGCTGACACCTGGCTCGC
TGCTGACCTCTGGCTCGTCACCATCCTTTTTGTCATGAACTGACTTGATG
CCATGCACTGATGCTATGGCAGCCCATGACCCTTGAGCATGAAAATACAA
TTCGAAACCCCAAAAAGAAGAGAAAAAGACGACCCACCCCCCCCTGT


>Seq177 [Gallus gallus] Ross 71
GAGGGCGGGAAGCATCATCAGTGCATGGCAAAGGGTGGTGAGGAGGAGGA
GGAGGACGGCGAGCCAGGTGTCAGCAGGGTGCAGCTGGATGCCCGAGGCC
AGGCGGTACTCGCGGTACTGCTGCACGCACATCTCGCGGATCACCTTCGT
CACCACTTTGTTCTCCATCTCCACCTCCGTTTGGTTTGCTGCCGCCACAG
CCTCGGAGGTGTTCTTCTTGGCAGCAGGGCCAATGCTGTACTCAGTCACT
GTGATGTTAAAGCAATCGGCCACGAAGACGTCCTGTGGCACGGGGCTGCT
GTAATCCCGGTAGTAAACCCGGTTGGGATAACGCGCCGAGTTCTCACTCC
ACCATCGGTACTCATCGGGGCTATCGAAGTGGTAGTTCATCCCTGACATA
ACGCGCCCCATGGCGTAGCCCCCCAAGCCCCCCACCACAGCACCCGCCGC
TGCTGCCCCCGCCACGTGCTTGAAGTTGGTTTTGGGGGGTTTCCATGGCT
TCTGGTTGTGGTAACTTCCTCCGCTGGATGGGTTGTAGCCTTGACCCCAG
CCTGGGTAACCTGGGTTATGGGGGTAGCCAGGGTTCTGGGGGTAGCCGGG
GTTATGGGGATAGCCAGGGTTGTGGGGGTACCCTGGGTTATGGGGGTACC
CTGGGTTATGAGGGTACCCTGGGTGATGAGGGTAGCTGGGCTGGCGATGG
CTCCTGGGGTGCCAATGGCTACCACTGGGCTTGCCTTTGCCCTTGTTGGA
GACGTTGACCTTCTTGCAGACGGCGACCACCATGGACACCACGAACCACG
TGGTCAGGAGGCTACACATGGCTACGAGCCTAAGGATGGCTGCTGTTATG
ACGACAAACACAGATACGCCTCCGACCACAGACCCACTGCGAACATCACA
AAAACTTTCAGCGTAACAGAATTTTTCCCCAAAATCAGCATTTTTCCCCA
AAAAGTTTTTGTGGTGATCCCCGGGGAGAAA

>Seq178 [Gallus gallus] Ross 72
GGGGGACGGCGGCATCATCAGTGCATGGCAAAAGGGTGGTGAGGAGGAGG
AGGAGGACGGCGAGCCAGGTGTCAGCAGGGTGCAGCTGGATGCCCGAGGC
CAGGCGGTACTCGCGGTACTGCTGCACGCACATCTCGCGGATCACCTTCG
TCACCACTTTGTTCTCCATCTCCACCTCCGTTTGGTTTGCTGCCGCCACA
GCCTCGGAGGTGTTCTTCTTGGCAGCAGGGCCAATGCTGTACTCAGTCAC
TGTGATGTTAAAGCAATCGGCCACGAAGACGTCCTGTGGCACGGGGCTGC
TGTAATCCCGGTAGTAAACCCGGTTGGGATAACGCGCCGAGTTCTCACTC
CACCATCGGTACTCATCGGGGCTATCGAAGTGGTAGTTCATCCCTGACAT
AACGCGCCCCATGGCGTAGCCCCCCAAGCCCCCCACCACAGCACCCGCCG
CTGCTGCCCCCGCCACGTGCTTGAAGTTGGTTTTGGGGGGTTTCCATGGC
TTCTGGTTGTGGTAACTTCCTCCGCTGGATGGGTTGTAGCCTTGACCCCA
GCCTGGGTAACCTGGGTTATGGGGGTAGCCAGGGTTCTGGGGGTAGCCGG
GGTTATGGGGATAGCCAGGGTTGTGGGGGTACCCTGGGTTATGGGGGTAC
CCTGGGTTATGGGGGTACCCTGGGTTATGAGGGTAGCCCGGCTGGCGGGG
GTAGCTGGGCTGGCGATGGCTCCCGGCGCCCCAACCCCCACCACTGGGTT
TGCCTTTGCCCTTCTTGGAGAGGGCGACGTCGGTGCAGGCGGCGAGCAGC
AGGGCCAGCAGGCAGCAGGTGGTGAGGAGCCTAGCCATGGCTGCGGGCAT
AAGGACACACACTGTTAGGGCAGTGAGCAGAGACCCCCCTCCCACCCCCA
CCCCCACTGCGAGCATCACAAAAATCTTCCACCGAAATCAGGAATTTTTT
CTCAAAAGACACCCGGGGGGGGGCAGA

>Seq179 [Gallus gallus] Ross 73
TTGGGGGTTTTGGCGGCGCATCCATCAGTGCATGGCAAAAGGGTGGTGAG
GAGGAGGAGGAGGACGGCGAGCCAGGTGTCAGCAGGGTGCAGCTGGATGC
CCGAGGCCAGGCGGTACTCGCGGTACTGCTGCACGCACATCTCGCGGATC
ACCTTCGTCACCACTTTGTTCTCCATCTCCACCTCCGTTTGGTTTGCTGC
CGCCACAGCCTCGGAGGTGTTCTTCTTGGCAGCAGGGCCAATGCTGTACT
CAGTCACTGTGATGTTAAAGCAATCGGCCACGAAGACGTCCTGTGGCACG
GGGCTGCTGTAATCCCGGTAGTAAACCCGGTTGGGATAACGCGCCGAGTT
CTCACTCCACCATCGGTACTCATCGGGGCTATCGAAGTGGTAGTTCATCC
CTGACATAACGCGCCCCATGGCGTAGCCCCCCAAGCCCCCCACCACAGCA
CCCGCCGCTGCTGCCCCCGCCACGTGCTTGAAGTTGGTTTTGGGGGGTTT
CCATGGCTTCTGGTTGTGGTAACTTCCTCCGCTGGATGGGTTGTAGCCTT
GACCCCAGCCTGGGTAACCTGGGTTATGGGGGTAGCCAGGGTTCTGGGGG
TAGCCGGGGTTATGGGGATAGCCAGGGTTGTGGGGGTACCCTGGGTTATG
GGGGTACCCTGGGTTATGGGGGTACCCTGGGTTATGAGGGTAACCCGGCT
GGCGGGGGGAAACTGGGCTGGGCAAAGGCTCCCGGCGCCCCAACCCCCAC
CAATGGGGTTTGCCTATTGCCCTTCTTTGGAAAGGGCGAACGTCGGTGCA
GGGGGTGAAGCAACAAGGGCCAACAGGCAAGCAGGGGGGGGAGGAAGCCT
AACCCATGGTTTGCGGGGCATATAGGACACCCACCGGTTAAGGGCAGTGA
AGCATAAGACCCCCCTTTCTAACCCCCAACCCCCACTGGGGAACCTTCAC
AAAAATCTTTCACCCGAAAATCAAGCTCT

>Seq180 [Gallus gallus] Ross 74
GGGATTGGTGATGCTCGCAGTGGGGGTGGGGGTGGGAGGGGGGTCTCTGC
TCACTGCCCTAACAGTGTGTGTCCTTATGCCCGCAGCCATGGCTAGGCTC
CTCACCACCTGCTGCCTGCTGGCCCTGCTGCTCGCCGCCTGCACCGACGT
CGCCCTCTCCAAGAAGGGCAAAGGCAAACCCAGTGGTGGGGGTTGGGGCG
CCGGGAGCCATCGCCAGCCCAGCTACCCCCGCCAGCCGGGCTACCCTCAT
AACCCAGGGTACCCCCATAACCCAGGGTACCCCCATAACCCTGGGTATCC
CCATAACCCTGGCTATCCCCATAACCCTGGCTACCCCCATAACCCTGGCT
ACCCACGTAGGCGACGATGCTCCAGCCGATCCCAAGGATGAAACCACTAC
AACGAAAGACCATGCAACCCCCCCAAAACCTGCTTCCCCCCCAAGACCGA
CTTCAAACAGGTGGCGGCTGCGGCGGCGGGCTTGGCTGGCTACGCCATGT
TGGGGGGTTTGTCCATGATGAACTACCTGTTCGATATGAACTATCACTAC
CAATGGCGCAATGAGAACTCATCGCGGAATGACAACTGGGTTTACTATCG
CAATTACATCTACTACCGGCATTACGACATCTTCGTGGCCCATTACTTTA
TCATGACCGAGAGTGATAACATCATTGGCACTGATGACAACAATAACACT
TCTGACGATAAGAACACCTCCAACCATGTGGAGGTGGAGATGCAAAACAA
AGTGGAGATGGAAGAACATCCTGGAGATGAGCGTGATCCACTACATGTGA
CTACCGCCAGGACCTCGAGCATCCACCTGGCCCTCTGGCTATCCACCTGG
CTCGCTGGTCATCCTCTGGCTTCGTCAACAATCCTTTTTTGTCATGAACT
GACTTTTATGCCATGCCCCCGATCCCTATGCCATGCCCAATGACCCTTGG
ACCATGAGAATTAAAACTCGGACCCCCCCGGTTAGGGAGGGGTGGATGTG
G

>Seq181 [Gallus gallus] Ross 75
GTCGAATTTGTGAGCTCGCAGTGGGGGTGGGGGTGGGAGGGGGGTCTCTG
CTCACTGCCCTAACAGTGTGTGTCCTTATGCCCGCAGCCATGGCTAGGCT
CCTCACCACCTGCTGCCTGCTGGCCCTGCTGCTCGCCGCCTGCACCGACG
TCGCCCTCTCCAAGAAGGGCAAAGGCAAACCCAGTGGTGGGGGTTGGGGC
GCCGGGAGCCATCGCCAGCCCAGCTACCCCCGCCAGCCGGGCTACCCTCA
TAACCCAGGGTACCCCCATAACCCAGGGTACCCCCATAACCCAGGGTACC
CCCACAACCCTGGCTATCCCCATAACCCCGGCTACCCCCAGAACCCTGGC
TACCCCCATAACCCAGGTTACCCAGGCTGGGGTCAAGGCTACAACCCATC
CAGCGGAGGAAGTTACCACAACCAGAAGCCATGGAAACCCCCCAAAACCA
ACTTCAAGCACGTGGCGGGGGCAGCAGCGGCGGGTGCTGTGGTGGGGGGC
TTGGGGGGCTACGCCATGGGGCGCGTTATGTCAGGGATGAACTACCACTT
CGATAGCCCCGATGAGTACCGATGGTGGAGTGAGAACTCGGCGCGTTATC
CCAACCGGGTTTACTACCGGGATTACAGCAGCCCCGTGCCACAGGACGTC
TTCGTGGCCGATTGCTTTAACATCACAGTGACTGAGTACAGCATTGGCCC
TGCTGCCAAGAAGAACACCTCCGAGGCTGTGGCGGCAGCAAACCAAACGG
AGGTGGAGATGGAGAAAAAAGTGGTGACAAAGGTGATCCCCGAAAATGTG
CGTGCAGCAAGTACGCCGAGTACCCCCCTGGCCTCGGGGATTCCAGCTGG
CACCCTGGTTGAACACTGGGTTCGCCGGGCTTCTTCCTCCCTCCTCACCA
CCCCTTTTTTGCCATGGCCCTGGATGGGAAGGCCCTGGCCCCCGGCCCCT
TGGGGCAAGGAAAATTAACTCTTGCGAACCCCCCCCAAGAAAAAGAAAAA
CCCAGGGGCC


>Seq182 [Gallus gallus] Ross 76
GGGGGCGGGCGGCATCCATCAGTGCATGGCAAAGGGTGGTGAGGAGGAGG
AGGAGGACGGCGAGCCAGGTGTCAGCAGGGTGCAGCTGGATGCCCGAGGC
CAGGCGGTACTCGCGGTACTGCTGCACGCACATCTCGCGGATCACCTTCG
TCACCACTTTGTTCTCCATCTCCACCTCCGTTTGGTTTGCTGCCGCCACA
GCCTCGGAGGTGTTCTTCTTGGCAGCAGGGCCAATGCTGTACTCAGTCAC
TGTGATGTTAAAGCAATCGGCCACGAAGACGTCCTGTGGCACGGGGCTGC
TGTAATCCCGGTAGTAAACCCGGTTGGGATAACGCGCCGAGTTCTCACTC
CACCATCGGTACTCATCGGGGCTATCGAAGTGGTAGTTCATCCCTGACAT
AACGCGCCCCATGGCGTAGCCCCCCAAGCCCCCCACCACAGCACCCGCCG
CTGCTGCCCCCGCCACGTGCTTGAAGTTGGTTTTGGGGGGTTTCCATGGC
TTCTGGTTGTGGTAACTTCCTCCGCTGGATGGGTTGTAGCCTTGACCCCA
GCCTGGGTAACCTGGGTTATGGGGGTAGCCAGGGTTCTGGGGGTAGCCGG
GGTTATGGGGATAGCCAGGGTTGTGGGGGTACCCTGGGTTATGGGGGTAC
CCTGGGTTATGGGGGTACCCTGGGTTATGAGGGTAGCCCGGCTGGCGGGG
GTAGCTGGGCTGGCGATGGCTCCCGGCGCCCCAACCCCCACCACTGGGTT
TGCCTTTGCCCTTCTTGGAGAGGGCGACGTCGGTGCAGGCGGCGAGCAGC
AGGGCCAGCAGGCAGCAGGTGGGGGAGGAGCCTAGCCATGGCTGCGGGGC
ATAAAGGACACACACTGTTTAGGGCAGTGAGCAGAAAACCCCCCTTCCCA
CCCCCACCCCCCACTGCGAAGCATCACAAAAAATCTTTCCACCGAAATAG
CGATTTTTTTCTCCACAAAAAACAGCCCCCGCGGTTAGCCTCCGTGGGCG
TTGAGGTGATATGTGCTGTGGAAAAAAAGGGCAGAT

>Seq183 [Gallus gallus] Ross 77
TAGGGCGGCGGCATCATCAGTGCATGGCAAAAGGGTGGTGAGGAGGAGGA
GGAGGACGGCGAGCCAGGTGTCAGCAGGGTGCAGCTGGATGCCCGAGGCC
AGGCGGTACTCGCGGTACTGCTGCACGCACATCTCGCGGATCACCTTCGT
CACCACTTTGTTCTCCATCTCCACCTCCGTTTGGTTTGCTGCCGCCACAG
CCTCGGAGGTGTTCTTCTTGGCAGCAGGGCCAATGCTGTACTCAGTCACT
GTGATGTTAAAGCAATCGGCCACGAAGACGTCCTGTGGCACGGGGCTGCT
GTAATCCCGGTAGTAAACCCGGTTGGGATAACGCGCCGAGTTCTCACTCC
ACCATCGGTACTCATCGGGGCTATCGAAGTGGTAGTTCATCCCTGACATA
ACGCGCCCCATGGCGTAGCCCCCCAAGCCCCCCACCACAGCACCCGCCGC
TGCTGCCCCCGCCACGTGCTTGAAGTTGGTTTTGGGGGGTTTCCATGGCT
TCTGGTTGTGGTAACTTCCTCCGCTGGATGGGTTGTAGCCTTGACCCCAG
CCTGGGTAACCTGGGTTATGGGGGTAGCCAGGGTTCTGGGGGTAGCCGGG
GTTATGGGGATAGCCAGGGTTGTGGGGGTACCCTGGGTTATGGGGGTACC
CTGGGTTATGGGGGTACCCTGGGTTATGAGGGTAGCCCGGCTGGCGGGGG
TAGCTGGGCTGGCGATGGCTCCCGGCGCCCCAACCCCCACCACTGGGTTT
GCCTTTGCCCTTCTTGGAGAGGGCGACGTCGGTGCAGGCGGCGAGCAGCA
GGGCCAGCAGGCAGCAGGTGGTGAGGAGCCTAGCCATGGCTGCGGGGCAT
AAGGACACACACTGTTTAGGGCAGTGAGCAGAGACCCCCCTTCCACCCCC
ACCCCCACTGCGAGCATCACAAAAAATCTTCCACCGAAATCAGAATTCTT
ATCTCCAAAAATCTGATCGGTGG

>Seq184 [Gallus gallus] Ross 78
GGGGGGCGGGGGCATCCATCAGTGCATGGCAAAAGGGTGGTGAGGAGGAG
GAGGAGGACGGCGAGCCAGGTGTCAGCAGGGTGCAGCTGGATGCCCGAGG
CCAGGCGGTACTCGCGGTACTGCTGCACGCACATCTCGCGGATCACCTTC
GTCACCACTTTGTTCTCCATCTCCACCTCCGTTTGGTTTGCTGCCGCCAC
AGCCTCGGAGGTGTTCTTCTTGGCAGCAGGGCCAATGCTGTACTCAGTCA
CTGTGATGTTAAAGCAATCGGCCACGAAGACGTCCTGTGGCACGGGGCTG
CTGTAATCCCGGTAGTAAACCCGGTTGGGATAACGCGCCGAGTTCTCACT
CCACCATCGGTACTCATCGGGGCTATCGAAGTGGTAGTTCATCCCTGACA
TAACGCGCCCCATGGCGTAGCCCCCCAAGCCCCCCACCACAGCACCCGCC
GCTGCTGCCCCCGCCACGTGCTTGAAGTTGGTTTTGGGGGGTTTCCATGG
CTTCTGGTTGTGGTAACTTCCTCCGCTGGATGGGTTGTAGCCTTGACCCC
AGCCTGGGTAACCTGGGTTATGGGGGTAGCCAGGGTTCTGGGGGTAGCCG
GGGTTATGGGGATAGCCAGGGTTGTGGGGGTACCCTGGGTTATGGGGGTA
CCCTGGGTTATGGGGGTACCCTGGGTTATGAGGGTAGCCCGGCTGGCGGG
GGTAGCTGGGCTGGCGATGGCTCCCGGCGCCCCAACCACCACCACTGGGG
TTGTCCTTTGCCCTTCTTGGAGAGGGCGACCTTCGGTGCAGGTCGGCGAG
CAGCAGGGACCAGCAAGCAACAAGGTGGGTGAGGAAACCTAATCCATGGC
CTGCCGAGCATAAGGAACACACACTGTTTAGGGCAGAGGAGCAAAGACCC
CCCCTTCCCAGCCCCCACCCCCCACTGGCGAAGCATACACTAAAAATCTT
TCCACCCGAAAATCAAGCCATTCATACCCAAAACAGATCTGTGGGATACA

>Seq185 [Gallus gallus] Ross 79
GGGGGGGCGGGCGGCATCATCAGTGCATGGCAAAGGGTGGTGAGGAGGAG
GAGGAGGACGGCGAGCCAGGTGTCAGCAGGGTGCAGCTGGATGCCCGAGG
CCAGGCGGTACTCGCGGTACTGCTGCACGCACATCTCGCGGATCACCTTC
GTCACCACTTTGTTCTCCATCTCCACCTCCGTTTGGTTTGCTGCCGCCAC
AGCCTCGGAGGTGTTCTTCTTGGCAGCAGGGCCAATGCTGTACTCAGTCA
CTGTGATGTTAAAGCAATCGGCCACGAAGACGTCCTGTGGCACGGGGCTG
CTGTAATCCCGGTAGTAAACCCGGTTGGGATAACGCGCCGAGTTCTCACT
CCACCATCGGTACTCATCGGGGCTATCGAAGTGGTAGTTCATCCCTGACA
TAACGCGCCCCATGGCGTAGCCCCCCAAGCCCCCCACCACAGCACCCGCC
GCTGCTGCCCCCGCCACGTGCTTGAAGTTGGTTTTGGGGGGTTTCCATGG
CTTCTGGTTGTGGTAACTTCCTCCGCTGGATGGGTTGTAGCCTTGACCCC
AGCCTGGGTAACCTGGGTTATGGGGGTAGCCAGGGTTCTGGGGGTAGCCG
GGGTTATGGGGATAGCCAGGGTTGTGGGGGTACCCTGGGTTATGGGGGTA
CCCTGGGTTATGGGGGTACCCTGGGTTATGAGGGTAGCCCGGCTGGCGGG
GGTAGCTGGGCTGGCGATGGCTCCCGGCGCCCCAACCCCCACCACTGGGT
TTGCCTTTGCCCTTCTTGGAGAGGGCGACGTCGGTGCAGGCGGCGAGCAG
CAGGGCCAGCAGGCAGCAGGTGGTGAGGAGCCTAGCCATGGCTGCGGGCA
TAAGGACACACACTGTTTAGGGCAGTGAGCAGAAGACCCCCCTTCCCACC
CCCACCCCCACTGCGAAGCATCACAAAAAATCTTCCACCGAAATACAAAT
TCTCTTCTCCAAAAAAATACAGGAAGATAAATAAAGGAGGCAATGAGAGA
GAGA

>Seq186 [Gallus gallus] Ross 80
GAGGGGCCGGGCAGCATCCATCAGTGCATGGCAAAAGGGTGGTGAGGAGG
AGGAGGAGGACGGCGAGCCAGGTGTCAGCAGGGTGCAGCTGGATGCCCGA
GGCCAGGCGGTACTCGCGGTACTGCTGCACGCACATCTCGCGGATCACCT
TCGTCACCACTTTGTTCTCCATCTCCACCTCCGTTTGGTTTGCTGCCGCC
ACAGCCTCGGAGGTGTTCTTCTTGGCAGCAGGGCCAATGCTGTACTCAGT
CACTGTGATGTTAAAGCAATCGGCCACGAAGACGTCCTGTGGCACGGGGC
TGCTGTAATCCCGGTAGTAAACCCGGTTGGGATAACGCGCCGAGTTCTCA
CTCCACCATCGGTACTCATCGGGGCTATCGAAGTGGTAGTTCATCCCTGA
CATAACGCGCCCCATGGCGTAGCCCCCCAAGCCCCCCACCACAGCACCCG
CCGCTGCTGCCCCCGCCACGTGCTTGAAGTTGGTTTTGGGGGGTTTCCAT
GGCTTCTGGTTGTGGTAACTTCCTCCGCTGGATGGGTTGTAGCCTTGACC
CCAGCCTGGGTAACCTGGGTTATGGGGGTAGCCAGGGTTCTGGGGGTAGC
CGGGGTTATGGGGATAGCCAGGGTTGTGGGGGTACCCTGGGTTATGGGGG
TACCCTGGGTTATGGGGGTACCCTGGGTTATGAGGGTAGCCCGGCTGGCG
GGGGTAGCTGGGCTGGCGATGGCTCCCGGCGCCCCAACCCCCACCACTGG
GTTTGCCTTTGCCCTTCTTGGAGAGGGCGACGTCGGTGCAGGCGGCGAGC
AGCAGGGCCAGCAGGCAGCAGGTGGTGAGGAGCCTAGCCATGGCTGCGGG
CATAAGGACACACACTGTTAAGGGCAGTGAAGCAGAGACCCCCCTTCCAA
CCCCCACCCCCACTGCGAAGCATCACAAAAAATCTTTCCACCGAATCAGA
ATTCTCTTTCTCTCCAAAAGTTACGGGGGGTATAGATATGTGTATATATT
GATGAGGACT


>Seq187 [Gallus gallus] Ross 81
GTGGGGCGGAAGGCATCCATCAGTGCATGGCAAAAGGGTGGTGAGGAGGA
GGAGGAGGACGGCGAGCCAGGTGTCAGCAGGGTGCAGCTGGATGCCCGAG
GCCAGGCGGTACTCGCGGTACTGCTGCACGCACATCTCGCGGATCACCTT
CGTCACCACTTTGTTCTCCATCTCCACCTCCGTTTGGTTTGCTGCCGCCA
CAGCCTCGGAGGTGTTCTTCTTGGCAGCAGGGCCAATGCTGTACTCAGTC
ACTGTGATGTTAAAGCAATCGGCCACGAAGACGTCCTGTGGCACGGGGCT
GCTGTAATCCCGGTAGTAAACCCGGTTGGGATAACGCGCCGAGTTCTCAC
TCCACCATCGGTACTCATCGGGGCTATCGAAGTGGTAGTTCATCCCTGAC
ATAACGCGCCCCATGGCGTAGCCCCCCAAGCCCCCCACCACAGCACCCGC
CGCTGCTGCCCCCGCCACGTGCTTGAAGTTGGTTTTGGGGGGTTTCCATG
GCTTCTGGTTGTGGTAACTTCCTCCGCTGGATGGGTTGTAGCCTTGACCC
CAGCCTGGGTAACCTGGGTTATGGGGGTAGCCAGGGTTCTGGGGGTAGCC
GGGGTTATGGGGATAGCCAGGGTTGTGGGGGTACCCTGGGTTATGGGGGT
ACCCTGGGTTATGGGGGTACCCTGGGTTATGAGGGTAGCCCGGCTGGCGG
GGGTAGCTGGGCTGGCGATGGCTCCCGGCGCCCCAACCCCCACCACTGGG
GTTTGCCTTTGCCCTTCTTGGAGAGGGCGACGTCGGTGCAGGCGGCGAGC
AGCAGGGCCAGCAGGCAGCAGGTGGTGAAAAGCCTAGCCATGGCTGCGGG
CATAAGGACACACACTGTTTAGGGGCAGTGAACAAAAAACCCCCTTTCCA
ACCCCCACCCCCACTGGGGAGCATCACAAAAAATCTTTCCACCGAAATCA
GGAATTTTTTTCTCTCAAACCCCCCCGGGGAAAAAGA

>Seq188 [Gallus gallus] Ross 82
GGGGCGCGGGAAGGCATCCCATCAGTTGCATGGCAAAAGGGTGGTGAGGA
GGAGGAGGAGGACGGCGAGCCAGGTGTCAGCAGGGTGCAGCTGGATGCCC
GAGGCCAGGCGGTACTCGCGGTACTGCTGCACGCACATCTCGCGGATCAC
CTTCGTCACCACTTTGTTCTCCATCTCCACCTCCGTTTGGTTTGCTGCCG
CCACAGCCTCGGAGGTGTTCTTCTTGGCAGCAGGGCCAATGCTGTACTCA
GTCACTGTGATGTTAAAGCAATCGGCCACGAAGACGTCCTGTGGCACGGG
GCTGCTGTAATCCCGGTAGTAAACCCGGTTGGGATAACGCGCCGAGTTCT
CACTCCACCATCGGTACTCATCGGGGCTATCGAAGTGGTAGTTCATCCCT
GACATAACGCGCCCCATGGCGTAGCCCCCCAAGCCCCCCACCACAGCACC
CGCCGCTGCTGCCCCCGCCACGTGCTTGAAGTTGGTTTTGGGGGGTTTCC
ATGGCTTCTGGTTGTGGTAACTTCCTCCGCTGGATGGGTTGTAGCCTTGA
CCCCAGCCTGGGTAACCTGGGTTATGGGGGTAGCCAGGGTTCTGGGGGTA
GCCGGGGTTATGGGGATAGCCAGGGTTGTGGGGGTACCCTGGGTTATGGG
GGTACCCTGGGTTATGGGGGTACCCTGGGTTATGAGGGTAGCCCGGCTGG
CGGGGGTAGCTGGGCTGGCGATGGCTCCCGGCGCCCCAACCCCCACCACT
GGGTTTGCCTTTGCCCTTCTTGGAGAGGGCGACGTCGGTGCAGGCGGCGA
ACAGCAGGGCCAGCAGGCAGCAGGTGGGGAGGAGCCTAGCCATGGCTGCG
GGCATAAGGACACACACTGTTAAGGGCAGTGAGCAAAAGACCCCCCTCCC
ACCCCCCACCCCCACTGCGAAGCATCACAAAAATCTTCCACCCGAAATCA
GCCTTTCATCCCAAGGAAGACCGCGCGATTACTGATAGGCAGGAGCGCGG
AGAGGCGGGTGGTGGAGAGA

>Seq189 [Gallus gallus] Ross 83
GCGGGGAGCATCATCAGTGCATGGCAAAGGGTGGTGAGGAGGAGGAGGAG
GACGGCGAGCCAGGTGTCAGCAGGGTGCAGCTGGATGCCCGAGGCCAGGC
GGTACTCGCGGTACTGCTGCACGCACATCTCGCGGATCACCTTCGTCACC
ACTTTGTTCTCCATCTCCACCTCCGTTTGGTTTGCTGCCGCCACAGCCTC
GGAGGTGTTCTTCTTGGCAGCAGGGCCAATGCTGTACTCAGTCACTGTGA
TGTTAAAGCAATCGGCCACGAAGACGTCCTGTGGCACGGGGCTGCTGTAA
TCCCGGTAGTAAACCCGGTTGGGATAACGCGCCGAGTTCTCACTCCACCA
TCGGTACTCATCGGGGCTATCGAAGTGGTAGTTCATCCCTGACATAACGC
GCCCCATGGCGTAGCCCCCCAAGCCCCCCACCACAGCACCCGCCGCTGCT
GCCCCCGCCACGTGCTTGAAGTTGGTTTTGGGGGGTTTCCATGGCTTCTG
GTTGTGGTAACTTCCTCCGCTGGATGGGTTGTAGCCTTGACCCCAGCCTG
GGTAACCTGGGTTATGGGGGTAGCCAGGGTTCTGGGGGTAGCCGGGGTTA
TGGGGATAGCCAGGGTTGTGGGGGTACCCTGGGTTATGGGGGTACCCTGG
GTTATGAGGGTACCCTGGGTGATGAGGGTAGCTGGGCTGGCGATGGCTCC
TGGGGTGCCAATGGCTACCAGTGGGTTTGCCTTTGCCATTGTTGTAGACT
TTGACCTTCTTGCAGACGGCGACCACCATGGACACCAGGAACAACGTGGT
GAGGAGGCTACACGTGGCTACGAGCATAAGGATGCATGCTGGTATGACGA
CGAACACAGACACGGCTCCGACCACAGACCCACTGCCAGCATCACAAAAA
TCTGCCACCGAATCAAAATTTTTTCCCCAAAATCACGTTTTTTCTCCAAA
AGGGGGTTTTGGGTGTGCCCGGGGGCTGTGGGGCGGGTCCCGCGTG

>Seq190 [Gallus gallus] Ross 84
GGGGGGGCGGCATCATCAGTGCATGGCAAAAGGGTGGTGAGGAGGAGGAG
GAGGACGGCGAGCCAGGTGTCAGCAGGGTGCAGCTGGATGCCCGAGGCCA
GGCGGTACTCGCGGTACTGCTGCACGCACATCTCGCGGATCACCTTCGTC
ACCACTTTGTTCTCCATCTCCACCTCCGTTTGGTTTGCTGCCGCCACAGC
CTCGGAGGTGTTCTTCTTGGCAGCAGGGCCAATGCTGTACTCAGTCACTG
TGATGTTAAAGCAATCGGCCACGAAGACGTCCTGTGGCACGGGGCTGCTG
TAATCCCGGTAGTAAACCCGGTTGGGATAACGCGCCGAGTTCTCACTCCA
CCATCGGTACTCATCGGGGCTATCGAAGTGGTAGTTCATCCCTGACATAA
CGCGCCCCATGGCGTAGCCCCCCAAGCCCCCCACCACAGCACCCGCCGCT
GCTGCCCCCGCCACGTGCTTGAAGTTGGTTTTGGGGGGTTTCCATGGCTT
CTGGTTGTGGTAACTTCCTCCGCTGGATGGGTTGTAGCCTTGACCCCAGC
CTGGGTAACCTGGGTTATGGGGGTAGCCAGGGTTCTGGGGGTAGCCGGGG
TTATGGGGATAGCCAGGGTTGTGGGGGTACCCTGGGTTATGGGGGTACCC
TGGGTTATGAGGGTACCCTGGGTGATGAGGGTAGCTGGGCTGGCGATGGT
ACCTGGGGTGGCGATGGCTACCAGTGGGTTTGCCTTTGCCATTGTTGGAG
ACGGTGACCTTCTTGCAGACGGCGACCACCATGGACACCACGAACAACGT
GGTGAGGAGGCTACACGTGGCGGAGGAGCATAAGGATGGATGCTGTTATG
AAGGAGAAACACAGACCCCGGCTCCGAACCACAGACCCCACTGCCAGCAT
CACAAAAATCTTCCAGCGAAATAGAATTTTTTCCCCCAAAATCAGGGTTT
TTTCCCCCAAAAGGGGGTCGGGGGGGTGGTTGTGGGGGGTTGAGGGGGGG
GTGGAGT

>Seq191 [Gallus gallus] Ross 85
GGGGGGGGGGGAGGCATCCATCAGTGCATGGCAAAAGGGTGGTGAGGAGG
AGGAGGAGGACGGCGAGCCAGGTGTCAGCAGGGTGCAGCTGGATGCCCGA
GGCCAGGCGGTACTCGCGGTACTGCTGCACGCACATCTCGCGGATCACCT
TCGTCACCACTTTGTTCTCCATCTCCACCTCCGTTTGGTTTGCTGCCGCC
ACAGCCTCGGAGGTGTTCTTCTTGGCAGCAGGGCCAATGCTGTACTCAGT
CACTGTGATGTTAAAGCAATCGGCCACGAAGACGTCCTGTGGCACGGGGC
TGCTGTAATCCCGGTAGTAAACCCGGTTGGGATAACGCGCCGAGTTCTCA
CTCCACCATCGGTACTCATCGGGGCTATCGAAGTGGTAGTTCATCCCTGA
CATAACGCGCCCCATGGCGTAGCCCCCCAAGCCCCCCACCACAGCACCCG
CCGCTGCTGCCCCCGCCACGTGCTTGAAGTTGGTTTTGGGGGGTTTCCAT
GGCTTCTGGTTGTGGTAACTTCCTCCGCTGGATGGGTTGTAGCCTTGACC
CCAGCCTGGGTAACCTGGGTTATGGGGGTAGCCAGGGTTCTGGGGGTAGC
CGGGGTTATGGGGATAGCCAGGGTTGTGGGGGTACCCTGGGTTATGGGGG
TACCCTGGGTTATGGGGGTACCCTGGGTTATGAGGGTAGCCCGGCTGGCG
GGGGTAGCTGGGCTGGCGATGGCTCCCGGCGCCCCAACCCCCACCACTGG
GTTTGCCTTTGCCCTTCTTGGAGAGGGCGACGTCGGTGCAGGCGGCGAGC
AGCAGGGCCAGCAGGCAGCAGGTGGTGAGGAGCCTAGCCATGGCTGCGGG
GCATAAGGACACACACTGTTTGGGGCAGTGAACAGAAGACCCCCCCTCCC
ACCCCCAACCCCCACTGCGAAGCATCACAAAAAATCTTTCCACCGAAATC
AGACAATTTATTTCTCCAAACCACTCTTCGGGGCTTTTACATATAGTGCA
TTTAAAGGTAGTGCACC

>Seq192 [Gallus gallus] Ross 86
GGGGGGGGGCGGCATCCATCAGTGCATGGCAAAGGGTGGTGAGGAGGAGG
AGGAGGACGGCGAGCCAGGTGTCAGCAGGGTGCAGCTGGATGCCCGAGGC
CAGGCGGTACTCGCGGTACTGCTGCACGCACATCTCGCGGATCACCTTCG
TCACCACTTTGTTCTCCATCTCCACCTCCGTTTGGTTTGCTGCCGCCACA
GCCTCGGAGGTGTTCTTCTTGGCAGCAGGGCCAATGCTGTACTCAGTCAC
TGTGATGTTAAAGCAATCGGCCACGAAGACGTCCTGTGGCACGGGGCTGC
TGTAATCCCGGTAGTAAACCCGGTTGGGATAACGCGCCGAGTTCTCACTC
CACCATCGGTACTCATCGGGGCTATCGAAGTGGTAGTTCATCCCTGACAT
AACGCGCCCCATGGCGTAGCCCCCCAAGCCCCCCACCACAGCACCCGCCG
CTGCTGCCCCCGCCACGTGCTTGAAGTTGGTTTTGGGGGGTTTCCATGGC
TTCTGGTTGTGGTAACTTCCTCCGCTGGATGGGTTGTAGCCTTGACCCCA
GCCTGGGTAACCTGGGTTATGGGGGTAGCCAGGGTTCTGGGGGTAGCCGG
GGTTATGGGGATAGCCAGGGTTGTGGGGGTACCCTGGGTTATGGGGGTAC
CCTGGGTTATGGGGGTACCCTGGGTTATGAGGGTAGCCCGGCTGGCGGGG
GTAGCTGGGCTGGCGATGGCTCCCGGCGCCCCAACCCCCACCACTGGGTT
TGCCTTTGCCCTTCTTGGAGAGGGCGACGTCGGTGCAGGCGGCGAGCAGC
AGGGCCAGCAGGCAGCAGGTGGTGAGGAGCCTAGCCATGGCTGCGGGGCA
TAAGGACACACACTGTTTAGGGCAGTGAGCAGAGACCCCCCCTCCCACCC
CCACCCCCACTGCGAGCATCACAAAAATCTTCCACCGAACGAGAATTTCT
CTCTCCAACAGTTCCGCGGGGGGGTTATACAGGGGGGATTTTGTGTGGGG
ACATGTGGAGATGGGGAGAGTTAAGAGGGTGAGGAGTGGAGTTATTAGA

>Seq193 [Gallus gallus] Ross 87
GCCGGGCGGCATCCATCAGTGCATGGCAAAAAGGGTGGTGAGGAGGAGGA
GGAGGACGGCGAGCCAGGTGTCAGCAGGGTGCAGCTGGATGCCCGAGGCC
AGGCGGTACTCGCGGTACTGCTGCACGCACATCTCGCGGATCACCTTCGT
CACCACTTTGTTCTCCATCTCCACCTCCGTTTGGTTTGCTGCCGCCACAG
CCTCGGAGGTGTTCTTCTTGGCAGCAGGGCCAATGCTGTACTCAGTCACT
GTGATGTTAAAGCAATCGGCCACGAAGACGTCCTGTGGCACGGGGCTGCT
GTAATCCCGGTAGTAAACCCGGTTGGGATAACGCGCCGAGTTCTCACTCC
ACCATCGGTACTCATCGGGGCTATCGAAGTGGTAGTTCATCCCTGACATA
ACGCGCCCCATGGCGTAGCCCCCCAAGCCCCCCACCACAGCACCCGCCGC
TGCTGCCCCCGCCACGTGCTTGAAGTTGGTTTTGGGGGGTTTCCATGGCT
TCTGGTTGTGGTAACTTCCTCCGCTGGATGGGTTGTAGCCTTGACCCCAG
CCTGGGTAACCTGGGTTATGGGGGTAGCCAGGGTTCTGGGGGTAGCCGGG
GTTATGGGGATAGCCAGGGTTGTGGGGGTACCCTGGGTTATGGGGGTACC
CTGGGTTATGAGGGTACCCTGGGTGATGAGGGTAGCTGGGCTGGCGATGG
CACCTGGGGTGCCAATGGCTACCACTGGGTTTGCCTTTGCCATTGTTGTA
GACGTTGACCTTCTTGCAGACGGCGACCACCATGGACACGAGGAACAACG
TGGTGAGGAGGCTACACGTGGCTGGGAGCATAACGATGCATGCTGGTATG
AGGACAAACACAGACCCCCCTCTGACCACAGACCCCACTGCCAGCATCAC
AAAAATCTTCCACCATAATCAAAAATTTTTCCCCCAAAATCAGCGTTTCT
TCCCAAAAGGCGATGTGGGGGGGAGCAGGAGTGAGGTGTGGGTGGAGAGA

>Seq194 [Gallus gallus] Ross 88
GGGGGGAGGCGGGCATTCATCAGTGCATGGCAAAAGGGTGGTGAGGAGGA
GGAGGAGGACGGCGAGCCAGGTGTCAGCAGGGTGCAGCTGGATGCCCGAG
GCCAGGCGGTACTCGCGGTACTGCTGCACGCACATCTCGCGGATCACCTT
CGTCACCACTTTGTTCTCCATCTCCACCTCCGTTTGGTTTGCTGCCGCCA
CAGCCTCGGAGGTGTTCTTCTTGGCAGCAGGGCCAATGCTGTACTCAGTC
ACTGTGATGTTAAAGCAATCGGCCACGAAGACGTCCTGTGGCACGGGGCT
GCTGTAATCCCGGTAGTAAACCCGGTTGGGATAACGCGCCGAGTTCTCAC
TCCACCATCGGTACTCATCGGGGCTATCGAAGTGGTAGTTCATCCCTGAC
ATAACGCGCCCCATGGCGTAGCCCCCCAAGCCCCCCACCACAGCACCCGC
CGCTGCTGCCCCCGCCACGTGCTTGAAGTTGGTTTTGGGGGGTTTCCATG
GCTTCTGGTTGTGGTAACTTCCTCCGCTGGATGGGTTGTAGCCTTGACCC
CAGCCTGGGTAACCTGGGTTATGGGGGTAGCCAGGGTTCTGGGGGTAGCC
GGGGTTATGGGGATAGCCAGGGTTGTGGGGGTACCCTGGGTTATGGGGGT
ACCCTGGGTTATGGGGGTACCCTGGGTTATGAGGGTAGCCCGGCTGGCGG
GGGTAGCTGGGCTGGCGATGGCTCCCGGCGCCCCAACCCCCACCACTGGG
TTTGCCTTTGCCCTTCTTGGAGAGGGCGACGTCGGTGCAGGCGGCGAGCA
GCAGGGCCAGCAGGCAGCAGGTGGGTGAAGGAGCCTAGCCATGGCTGCGG
GGCATAAGGGACACACACTGTTTAGGGCAGTGAGCAGAAGACCCCCCCTC
CCACCCCCAACCCCCACTGCGAAGCATCACAAAAAATCTTTCCACCGAAA
TCAGGAATTTTTTTTCTCCAAAAGGTTTTTCCCGGGGGTTTGCTTCGCCG
GGGGTTGACACGC

>Seq195 [Gallus gallus] Ross 89
GGGGGCGGGGAGCATCATCAGTGCATGGCAAAGGGTGGTGAGGAGGAGGA
GGAGGACGGCGAGCCAGGTGTCAGCAGGGTGCAGCTGGATGCCCGAGGCC
AGGCGGTACTCGCGGTACTGCTGCACGCACATCTCGCGGATCACCTTCGT
CACCACTTTGTTCTCCATCTCCACCTCCGTTTGGTTTGCTGCCGCCACAG
CCTCGGAGGTGTTCTTCTTGGCAGCAGGGCCAATGCTGTACTCAGTCACT
GTGATGTTAAAGCAATCGGCCACGAAGACGTCCTGTGGCACGGGGCTGCT
GTAATCCCGGTAGTAAACCCGGTTGGGATAACGCGCCGAGTTCTCACTCC
ACCATCGGTACTCATCGGGGCTATCGAAGTGGTAGTTCATCCCTGACATA
ACGCGCCCCATGGCGTAGCCCCCCAAGCCCCCCACCACAGCACCCGCCGC
TGCTGCCCCCGCCACGTGCTTGAAGTTGGTTTTGGGGGGTTTCCATGGCT
TCTGGTTGTGGTAACTTCCTCCGCTGGATGGGTTGTAGCCTTGACCCCAG
CCTGGGTAACCTGGGTTATGGGGGTAGCCAGGGTTCTGGGGGTAGCCGGG
GTTATGGGGATAGCCAGGGTTGTGGGGGTACCCTGGGTTATGGGGGTACC
CTGGGTTATGGGGGTACCCTGGGTTATGAGGGTAGCCCGGCTGGCGGGGG
TAGCTGGGCTGGCGATGGCTCCCGGCGCCCCAACCCCCACCACTGGGTTT
GCCTTTGCCCTTCTTGGAGAGGGCGACGTCGGTGCAGGCGGCGAGCAGCA
GGGCCAGCAGGCAGCAGGTGGTGAGGAGCCTAGCCATGGCTGCGGGCATA
AGGACACACACTGTTAGGGCAGTGAGCAGAGACCCCCCTCCCACCCCCAC
CCCCACTGCGAGCATCACAAAAATCTTCCACCGAATAGAATTTCTTCTCT
CACAAAAGGGCCCGGGGTTTATAACAGGGGATATACGGGGGGGCCCCGG

>Seq196 [Gallus gallus] Ross 90
GGGGGTTCTTTCATCAGTGCATGGCAAAGGGTGGTGAGGAGGAGGAGGAG
GACGGCGAGCCAGGTGTCAGCAGGGTGCAGCTGGATGCCCGAGGCCAGGC
GGTACTCGCGGTACTGCTGCACGCACATCTCGCGGATCACCTTCGTCACC
ACTTTGTTCTCCATCTCCACCTCCGTTTGGTTTGCTGCCGCCACAGCCTC
GGAGGTGTTCTTCTTGGCAGCAGGGCCAATGCTGTACTCAGTCACTGTGA
TGTTAAAGCAATCGGCCACGAAGACGTCCTGTGGCACGGGGCTGCTGTAA
TCCCGGTAGTAAACCCGGTTGGGATAACGCGCCGAGTTCTCACTCCACCA
TCGGTACTCATCGGGGCTATCGAAGTGGTAGTTCATCCCTGACATAACGC
GCCCCATGGCGTAGCCCCCCAAGCCCCCCACCACAGCACCCGCCGCTGCT
GCCCCCGCCACGTGCTTGAAGTTGGTTTTGGGGGGTTTCCATGGCTTCTG
GTTGTGGTAACTTCCTCCGCTGGATGGGTTGTAGCCTTGACCCCAGCCTG
GGTAACCTGGGTTATGGGGGTAGCCAGGGTTCTGGGGGTAGCCGGGGTTA
TGGGGATAGCCAGGGTTGTGGGGGTACCCTGGGTTATGGGGGTACCCTGG
GTTATGGGGGTACCCTGGGTTATGAGGGTAGCCCGGCTGGCGGGGGTAGC
TGGGCTGGCGATGGCTCCCGGCGCCCCAACCCCCACCACTGGGTTTGCCT
TTGCCCTTCTTGGAGAGGGCGACGTCGGTGCAGGCGGCGAGCAGCAGGGC
CAGCAGGCAGCAGGTGGTGAGGAGCCTAACCATGGCTGCGGGCATAAGGA
CACACACTGTTAGGGCAGTGAGCAGAGACCCCCCTTCCACCCCCACCCCC
ACTGCGAGCATCACAAAAATCTTCCACCGAATCACAATTCCTCTCTCAAA
AAAAACGGGGGATATTACAGAGGAATACAG


>Seq197 [Gallus gallus] Ross 91
GCCGGGAAGCATCATCAGTGCATGGCAAAGGGTGGTGAGGAGGAGGAGGA
GGACGGCGAGCCAGGTGTCAGCAGGGTGCAGCTGGATGCCCGAGGCCAGG
CGGTACTCGCGGTACTGCTGCACGCACATCTCGCGGATCACCTTCGTCAC
CACTTTGTTCTCCATCTCCACCTCCGTTTGGTTTGCTGCCGCCACAGCCT
CGGAGGTGTTCTTCTTGGCAGCAGGGCCAATGCTGTACTCAGTCACTGTG
ATGTTAAAGCAATCGGCCACGAAGACGTCCTGTGGCACGGGGCTGCTGTA
ATCCCGGTAGTAAACCCGGTTGGGATAACGCGCCGAGTTCTCACTCCACC
ATCGGTACTCATCGGGGCTATCGAAGTGGTAGTTCATCCCTGACATAACG
CGCCCCATGGCGTAGCCCCCCAAGCCCCCCACCACAGCACCCGCCGCTGC
TGCCCCCGCCACGTGCTTGAAGTTGGTTTTGGGGGGTTTCCATGGCTTCT
GGTTGTGGTAACTTCCTCCGCTGGATGGGTTGTAGCCTTGACCCCAGCCT
GGGTAACCTGGGTTATGGGGGTAGCCAGGGTTCTGGGGGTAGCCGGGGTT
ATGGGGATAGCCAGGGTTGTGGGGGTACCCTGGGTTATGGGGGTACCCTG
GGTTATGGGGGTACCCTGGGTTATGAGGGTAGCCCGGCTGGCGGGGGTAG
CTGGGCTGGCGATGGCTCCCGGCGCCCCAACCCCCACCACTGGGTTTGCC
TTTGCCCTTCTTGGAGAGGGCGACGTCGGTGCAGGCGGCGAGCAGCAGGG
CCAGCAGGCAGCAGGTGGTGAGGAGCCTAGCCATGGCTGCGGGCATAAGG
ACACACACTGTTAGGGCAGTGAGCAGAGACCCCCCTCCCACCCCCACCCC
CACTGCGAGCATCACAAAAATCTTCCACCGAATAGAAATTCATCTCTCAA
CAAATTTTCTTGTTTTTTTTTTAGTGGATATATATGTAGAATCC

>Seq198 [Gallus gallus] Ross 92
GCCGGGCGGCATCATCAGTGCATGGCAAAGGGTGGTGAGGAGGAGGAGGA
GGACGGCGAGCCAGGTGTCAGCAGGGTGCAGCTGGATGCCCGAGGCCAGG
CGGTACTCGCGGTACTGCTGCACGCACATCTCGCGGATCACCTTCGTCAC
CACTTTGTTCTCCATCTCCACCTCCGTTTGGTTTGCTGCCGCCACAGCCT
CGGAGGTGTTCTTCTTGGCAGCAGGGCCAATGCTGTACTCAGTCACTGTG
ATGTTAAAGCAATCGGCCACGAAGACGTCCTGTGGCACGGGGCTGCTGTA
ATCCCGGTAGTAAACCCGGTTGGGATAACGCGCCGAGTTCTCACTCCACC
ATCGGTACTCATCGGGGCTATCGAAGTGGTAGTTCATCCCTGACATAACG
CGCCCCATGGCGTAGCCCCCCAAGCCCCCCACCACAGCACCCGCCGCTGC
TGCCCCCGCCACGTGCTTGAAGTTGGTTTTGGGGGGTTTCCATGGCTTCT
GGTTGTGGTAACTTCCTCCGCTGGATGGGTTGTAGCCTTGACCCCAGCCT
GGGTAACCTGGGTTATGGGGGTAGCCAGGGTTCTGGGGGTAGCCGGGGTT
ATGGGGATAGCCAGGGTTGTGGGGGTACCCTGGGTTATGGGGGTACCCTG
GGTTATGGGGGTACCCTGGGTTATGAGGGTAGCCCGGCTGGCGGGGGTAG
CTGGGCTGGCGATGGCTCCCGGCGCCCCAACCCCCACCACTGGGTTTGCC
TTTGCCCTTCTTGGAGAGGGCGACGTCGGTGCAGGCGGCGAGCAGCAGGG
CCAGCAGGCAGCAGGTGGTGAGGAGCCTAGCCATGGCTGCGGGCATAAGG
ACACACACTGTTAGGGCAGTGAGCAGAGACCCCCCTCCCACCCCCACCCC
CACTGCGAGCATCACAAAAATCTTCCACGAATAGAAACCCTTCCCCACAC
AAAAATGTTGGGGGTTTTTTTTCCGGGCATTTAAG

>Seq199 [Gallus gallus] Ross 93
GGGGGCGGCAGCATCATCAGTGCATGGCAAAAGGGTGGTGAGGAGGAGGA
GGAGGACGGCGAGCCAGGTGTCAGCAGGGTGCAGCTGGATGCCCGAGGCC
AGGCGGTACTCGCGGTACTGCTGCACGCACATCTCGCGGATCACCTTCGT
CACCACTTTGTTCTCCATCTCCACCTCCGTTTGGTTTGCTGCCGCCACAG
CCTCGGAGGTGTTCTTCTTGGCAGCAGGGCCAATGCTGTACTCAGTCACT
GTGATGTTAAAGCAATCGGCCACGAAGACGTCCTGTGGCACGGGGCTGCT
GTAATCCCGGTAGTAAACCCGGTTGGGATAACGCGCCGAGTTCTCACTCC
ACCATCGGTACTCATCGGGGCTATCGAAGTGGTAGTTCATCCCTGACATA
ACGCGCCCCATGGCGTAGCCCCCCAAGCCCCCCACCACAGCACCCGCCGC
TGCTGCCCCCGCCACGTGCTTGAAGTTGGTTTTGGGGGGTTTCCATGGCT
TCTGGTTGTGGTAACTTCCTCCGCTGGATGGGTTGTAGCCTTGACCCCAG
CCTGGGTAACCTGGGTTATGGGGGTAGCCAGGGTTCTGGGGGTAGCCGGG
GTTATGGGGATAGCCAGGGTTGTGGGGGTACCCTGGGTTATGGGGGTACC
CTGGGTTATGGGGGTACCCTGGGTTATGAGGGTAGCCCGGCTGGCGGGGG
TAGCTGGGCTGGCGATGGCTCCCGGCGCCCCAACCCCCACCACTGGGTTT
GCCTTTGCCCTTCTTGGAGAGGGCGACGTCGGTGCAGGCGGCGAGCAGCA
GGGCCAGCAGGCAGCAGGTGGTGAGGAGCCTAGCCATGGCTGCGGGCATA
AGGACACACACTGTTTAGGGCAGTGAGCAGAGACCCCCCTCCCACCCCCA
CCCCCACTGCGAAGCATCACAAAAATCTTCCACCGATAGAGATTTCTTCT
CTCACACAAATAAACCCGCGTTTTTATTACATGGGGTATATACG

>Seq200 [Gallus gallus] Ross 94
GGGGGGGCGGCAGGCATCATCAGTGCATGGCAAAGGGTGGTGAGGAGGAG
GAGGAGGACGGCGAGCCAGGTGTCAGCAGGGTGCAGCTGGATGCCCGAGG
CCAGGCGGTACTCGCGGTACTGCTGCACGCACATCTCGCGGATCACCTTC
GTCACCACTTTGTTCTCCATCTCCACCTCCGTTTGGTTTGCTGCCGCCAC
AGCCTCGGAGGTGTTCTTCTTGGCAGCAGGGCCAATGCTGTACTCAGTCA
CTGTGATGTTAAAGCAATCGGCCACGAAGACGTCCTGTGGCACGGGGCTG
CTGTAATCCCGGTAGTAAACCCGGTTGGGATAACGCGCCGAGTTCTCACT
CCACCATCGGTACTCATCGGGGCTATCGAAGTGGTAGTTCATCCCTGACA
TAACGCGCCCCATGGCGTAGCCCCCCAAGCCCCCCACCACAGCACCCGCC
GCTGCTGCCCCCGCCACGTGCTTGAAGTTGGTTTTGGGGGGTTTCCATGG
CTTCTGGTTGTGGTAACTTCCTCCGCTGGATGGGTTGTAGCCTTGACCCC
AGCCTGGGTAACCTGGGTTATGGGGGTAGCCAGGGTTCTGGGGGTAGCCG
GGGTTATGGGGATAGCCAGGGTTGTGGGGGTACCCTGGGTTATGGGGGTA
CCCTGGGTTATGGGGGTACCCTGGGTTATGAGGGTAGCCCGGCTGGCGGG
GGTAGCTGGGCTGGCGATGGCTCCCGGCGCCCCAACCCCCACCACTGGGT
TTGCCTTTGCCCTTCTTGGAGAGGGCGACGTCGGTGCAGGCGGCGAGCAG
CAGGGCCAGCAGGCAGCAGGTGGTGAGGAGCCTAGCCATGGCTGCGGGCA
TAAGGACACACACTGTTTAGGGCAGTGAGCAGAGACCCCCCTCCCACCCC
CACCCCCACTGCGAGCATCACAAAAATCTTCCACCAATAGAAAATTTTTT
CTCTCACCAAAGAAAACCGGCGGGTGAGTTAGCGTGGGGTTTTTGGAGAG
TGCTCCGTGTGACACAGAGAACGACAATCCATGA

>Seq201 [Gallus gallus] Ross 95
TTCCATCAGTGCATGGCAAAAGGGTGGTGAGGAGGAGGAGGAGGACGGCG
AGCCAGGTGTCAGCAGGGTGCAGCTGGATGCCCGAGGCCAGGCGGTACTC
GCGGTACTGCTGCACGCACATCTCGCGGATCACCTTCGTCACCACTTTGT
TCTCCATCTCCACCTCCGTTTGGTTTGCTGCCGCCACAGCCTCGGAGGTG
TTCTTCTTGGCAGCAGGGCCAATGCTGTACTCAGTCACTGTGATGTTAAA
GCAATCGGCCACGAAGACGTCCTGTGGCACGGGGCTGCTGTAATCCCGGT
AGTAAACCCGGTTGGGATAACGCGCCGAGTTCTCACTCCACCATCGGTAC
TCATCGGGGCTATCGAAGTGGTAGTTCATCCCTGACATAACGCGCCCCAT
GGCGTAGCCCCCCAAGCCCCCCACCACAGCACCCGCCGCTGCTGCCCCCG
CCACGTGCTTGAAGTTGGTTTTGGGGGGTTTCCATGGCTTCTGGTTGTGG
TAACTTCCTCCGCTGGATGGGTTGTAGCCTTGACCCCAGCCTGGGTAACC
TGGGTTATGGGGGTAGCCAGGGTTCTGGGGGTAGCCGGGGTTATGGGGAT
AGCCAGGGTTGTGGGGGTACCCTGGGTTATGGGGGTACCCTGGGTTATGG
GGGTACCCTGGGTTATGAGGGTAGCCCGGCTGGCGGGGGTAGCTGGGCTG
GCGATGGCTCCCGGCGCCCCAACCCCCACCACTGGGTTTGCCTTTGCCCT
TCTTGGAGAGGGCGACGTCGGTGCAGGCGGCGAGCAGCAGGGCCAGCAGG
CAGCAGGTGGTGAGGAGCCTAGCCATGGCTGCGGGGCATAAGGACACACA
CTGTTTAGGGCAGTGAGCAGAGACCCCCCTCCCACCCCCACCCCCACTGC
GAAGCATCACAAAAATCTTCCACCGAATCGAGAATTCTTCTCTCACAAAA
AAATGTCGCGGGTGTGTCTGCGTGGAGTTATGGAGAGGTGTCCGGTGTGT
GAGGTAAAGAGAGGAGAATATAGAATATATAT

>Seq202 [Gallus gallus] Ross 96
GGGGGGCGGGCGGCATCATCAGTGCATGGCAAAGGGTGGTGAGGAGGAGG
AGGAGGACGGCGAGCCAGGTGTCAGCAGGGTGCAGCTGGATGCCCGAGGC
CAGGCGGTACTCGCGGTACTGCTGCACGCACATCTCGCGGATCACCTTCG
TCACCACTTTGTTCTCCATCTCCACCTCCGTTTGGTTTGCTGCCGCCACA
GCCTCGGAGGTGTTCTTCTTGGCAGCAGGGCCAATGCTGTACTCAGTCAC
TGTGATGTTAAAGCAATCGGCCACGAAGACGTCCTGTGGCACGGGGCTGC
TGTAATCCCGGTAGTAAACCCGGTTGGGATAACGCGCCGAGTTCTCACTC
CACCATCGGTACTCATCGGGGCTATCGAAGTGGTAGTTCATCCCTGACAT
AACGCGCCCCATGGCGTAGCCCCCCAAGCCCCCCACCACAGCACCCGCCG
CTGCTGCCCCCGCCACGTGCTTGAAGTTGGTTTTGGGGGGTTTCCATGGC
TTCTGGTTGTGGTAACTTCCTCCGCTGGATGGGTTGTAGCCTTGACCCCA
GCCTGGGTAACCTGGGTTATGGGGGTAGCCAGGGTTCTGGGGGTAGCCGG
GGTTATGGGGATAGCCAGGGTTGTGGGGGTACCCTGGGTTATGGGGGTAC
CCTGGGTTATGGGGGTACCCTGGGTTATGAGGGTAGCCCGGCTGGCGGGG
GTAGCTGGGCTGGCGATGGCTCCCGGCGCCCCAACCCCCACCACTGGGGT
TTGCCTTTGCCCTTCTTGGAAAAGGGCGACTTCGGTGCAGGCGGCGAACA
ACAGGGCCAACAGGCAACAAGGGGGTGAAGAAACCTAACCATGGCTGCGG
GCATAAGGACACACACTGTTAGGGCAGGGAACAAAAAACCCCCTTCCAAC
CCCAACCCCCCTGGGAGAATTCCAAAAATCTTCCCCGAATCGGAATTTTT
CCTCTCCAAAAAAGGGCGGGGGGTCTGTTTGG

>Seq203 [Gallus gallus] Ross 97
TGGGACGGGAAGGCATCATCAGTGCATGGCAAAGGGTGGTGAGGAGGAGG
AGGAGGACGGCGAGCCAGGTGTCAGCAGGGTGCAGCTGGATGCCCGAGGC
CAGGCGGTACTCGCGGTACTGCTGCACGCACATCTCGCGGATCACCTTCG
TCACCACTTTGTTCTCCATCTCCACCTCCGTTTGGTTTGCTGCCGCCACA
GCCTCGGAGGTGTTCTTCTTGGCAGCAGGGCCAATGCTGTACTCAGTCAC
TGTGATGTTAAAGCAATCGGCCACGAAGACGTCCTGTGGCACGGGGCTGC
TGTAATCCCGGTAGTAAACCCGGTTGGGATAACGCGCCGAGTTCTCACTC
CACCATCGGTACTCATCGGGGCTATCGAAGTGGTAGTTCATCCCTGACAT
AACGCGCCCCATGGCGTAGCCCCCCAAGCCCCCCACCACAGCACCCGCCG
CTGCTGCCCCCGCCACGTGCTTGAAGTTGGTTTTGGGGGGTTTCCATGGC
TTCTGGTTGTGGTAACTTCCTCCGCTGGATGGGTTGTAGCCTTGACCCCA
GCCTGGGTAACCTGGGTTATGGGGGTAGCCAGGGTTCTGGGGGTAGCCGG
GGTTATGGGGATAGCCAGGGTTGTGGGGGTACCCTGGGTTATGGGGGTAC
CCTGGGTTATGGGGGTACCCTGGGTTATGAGGGTAGCCCGGCTGGCGGGG
GTAGCTGGGCTGGCGATGGCTCCCGGCGCCCCAACCCCCACCACTGGGTT
TGCCTTTGCCCTTCTTGGAGAGGGCGACGTCGGTGCAGGCGGCGAGCAGC
AGGGCCAGCAGGCAGCAGGTGGGTGAGGAGCCTAGCCATGGCTGCGGGGC
ATAAAGGACACACACTGTTTAGGGCAGTGAAGCAAAGACCCCCCCTCCCA
CCCCCCACCCCCCACTGGGGAGCATCACAAAAAATCTTTCCACCGAAATA
GCATTTCTCTCTCTCAACAACTTTTCCCGGCGTTTTTCTAGGGGGGGGA

>Seq204 [Gallus gallus] Ross 98
TTGGGGGCGGGAAGGCATCCATCAGTGCATGGCAAAGGGTGGTGAGGAGG
AGGAGGAGGACGGCGAGCCAGGTGTCAGCAGGGTGCAGCTGGATGCCCGA
GGCCAGGCGGTACTCGCGGTACTGCTGCACGCACATCTCGCGGATCACCT
TCGTCACCACTTTGTTCTCCATCTCCACCTCCGTTTGGTTTGCTGCCGCC
ACAGCCTCGGAGGTGTTCTTCTTGGCAGCAGGGCCAATGCTGTACTCAGT
CACTGTGATGTTAAAGCAATCGGCCACGAAGACGTCCTGTGGCACGGGGC
TGCTGTAATCCCGGTAGTAAACCCGGTTGGGATAACGCGCCGAGTTCTCA
CTCCACCATCGGTACTCATCGGGGCTATCGAAGTGGTAGTTCATCCCTGA
CATAACGCGCCCCATGGCGTAGCCCCCCAAGCCCCCCACCACAGCACCCG
CCGCTGCTGCCCCCGCCACGTGCTTGAAGTTGGTTTTGGGGGGTTTCCAT
GGCTTCTGGTTGTGGTAACTTCCTCCGCTGGATGGGTTGTAGCCTTGACC
CCAGCCTGGGTAACCTGGGTTATGGGGGTAGCCAGGGTTCTGGGGGTAGC
CGGGGTTATGGGGATAGCCAGGGTTGTGGGGGTACCCTGGGTTATGGGGG
TACCCTGGGTTATGGGGGTACCCTGGGTTATGAGGGTAGCCCGGCTGGCG
GGGGTAGCTGGGCTGGCGATGGCTCCCGGCGCCCCAACCCCCACCACTGG
GGTTTGCCTTTGCCCTTCCTTGGAGAGGGGCGACGTCCGGTGCAGGCGGC
GAGCAGCAGGGGCCAGCAGGGCAGCAGGTGGGTGAGGAGCCTAGCCATGG
CTGCGGGGCATAAGGACACACACTGTTAAGGGCAGTGAGCAGAAGACCCC
CCTTCCCACCCCCACCCCCACTGCGAAGCATCACAAAAATCTTTCCACCG
AAATCAGCAATTAATCTCCAAAAACCCACGGGGGTTATTTTAGGGAGGAA
GTA

>Seq205 [Gallus gallus] Ross 99
TGGGCGGGAGGCATCCATCAGTGCATGGCAAAGGGTGGTGAGGAGGAGGA
GGAGGACGGCGAGCCAGGTGTCAGCAGGGTGCAGCTGGATGCCCGAGGCC
AGGCGGTACTCGCGGTACTGCTGCACGCACATCTCGCGGATCACCTTCGT
CACCACTTTGTTCTCCATCTCCACCTCCGTTTGGTTTGCTGCCGCCACAG
CCTCGGAGGTGTTCTTCTTGGCAGCAGGGCCAATGCTGTACTCAGTCACT
GTGATGTTAAAGCAATCGGCCACGAAGACGTCCTGTGGCACGGGGCTGCT
GTAATCCCGGTAGTAAACCCGGTTGGGATAACGCGCCGAGTTCTCACTCC
ACCATCGGTACTCATCGGGGCTATCGAAGTGGTAGTTCATCCCTGACATA
ACGCGCCCCATGGCGTAGCCCCCCAAGCCCCCCACCACAGCACCCGCCGC
TGCTGCCCCCGCCACGTGCTTGAAGTTGGTTTTGGGGGGTTTCCATGGCT
TCTGGTTGTGGTAACTTCCTCCGCTGGATGGGTTGTAGCCTTGACCCCAG
CCTGGGTAACCTGGGTTATGGGGGTAGCCAGGGTTCTGGGGGTAGCCGGG
GTTATGGGGATAGCCAGGGTTGTGGGGGTACCCTGGGTTATGGGGGTACC
CTGGGTTATGGGGGTACCCTGGGTTATGAGGGTAGCCCGGCTGGCGGGGG
TAGCTGGGCTGGCGATGGCTCCCGGCGCCCCAACCCCCACCACTGGGTTT
GCCTTTGCCCTTCTTGGAGAGGGCGACGTCGGTGCAGGCGGCGAGCAGCA
GGGCCAGCAGGCAGCAGGTGGTGAGGAGCCTAGCCATGGCTGCGGGGCAT
AAGGACACACACTGTTTAGGGCAGTGAGCAGAGACCCCCCTCCCACCCCC
ACCCCCACTGCGAGCATCACAAAAATCTTCCACCGAAATCAGCATTTCAT
CCCCAAAAAGCGCGCCCCCCTAGCCCATCTTGTGTTGTGGGGAGGAGCGG
GGA

>Seq206 [Gallus gallus] Ross 100
AGGGGCGGCAGCATCCATCAGTGCATGGCAAAGGGTGGTGAGGAGGAGGA
GGAGGACGGCGAGCCAGGTGTCAGCAGGGTGCAGCTGGATGCCCGAGGCC
AGGCGGTACTCGCGGTACTGCTGCACGCACATCTCGCGGATCACCTTCGT
CACCACTTTGTTCTCCATCTCCACCTCCGTTTGGTTTGCTGCCGCCACAG
CCTCGGAGGTGTTCTTCTTGGCAGCAGGGCCAATGCTGTACTCAGTCACT
GTGATGTTAAAGCAATCGGCCACGAAGACGTCCTGTGGCACGGGGCTGCT
GTAATCCCGGTAGTAAACCCGGTTGGGATAACGCGCCGAGTTCTCACTCC
ACCATCGGTACTCATCGGGGCTATCGAAGTGGTAGTTCATCCCTGACATA
ACGCGCCCCATGGCGTAGCCCCCCAAGCCCCCCACCACAGCACCCGCCGC
TGCTGCCCCCGCCACGTGCTTGAAGTTGGTTTTGGGGGGTTTCCATGGCT
TCTGGTTGTGGTAACTTCCTCCGCTGGATGGGTTGTAGCCTTGACCCCAG
CCTGGGTAACCTGGGTTATGGGGGTAGCCAGGGTTCTGGGGGTAGCCGGG
GTTATGGGGATAGCCAGGGTTGTGGGGGTACCCTGGGTTATGGGGGTACC
CTGGGTTATGGGGGTACCCTGGGTTATGAGGGTAGCCCGGCTGGCGGGGG
TAGCTGGGCTGGCGATGGCTCCCGGCGCCCCAACCCCCACCACTGGGTTT
GCCTTTGCCCTTCTTGGAGAGGGCGACGTCGGTGCAGGCGGCGAGCAGCA
GGGCCAGCAGGCAGCAGGTGGGTGAGGAGCCTAGCCATGGCTGCGGGGCA
TAAGGACACACACTGTTTAGGGCAGTGAGCAGAGACCCCCCTCCCACCCC
CACCCCCACTGCGAGCATCACAAAAATCTTCCACCGATAGAAATTTATCC
CCCCACACAAAAAAACCGCGCGTGTTTTTTTCTGTTTTTTTTTTAAAACC
ACACTCCTGTTTACATCTTCGCCGCTCGCT

>Seq207 [Gallus gallus] Ogolgye 1
GAGGGACGGAGGCATCCATCAGTGCATGGCAAAGGGTGGTGAGGAGGAGG
AGGAGGACGGCGAGCCAGGTGTCAGCAGGGTGCAGCTGGATGCCCGAGGC
CAGGCGGTACTCGCGGTACTGCTGCACGCACATCTCGCGGATCACCTTCG
TCACCACTTTGTTCTCCATCTCCACCTCCGTTTGGTTTGCTGCCGCCACA
GCCTCGGAGGTGTTCTTCTTGGCAGCAGGGCCAATGCTGTACTCAGTCAC
TGTGATGTTAAAGCAATCGGCCACGAAGACGTCCTGTGGCACGGGGCTGC
TGTAATCCCGGTAGTAAACCCGGTTGGGATAACGCGCCGAGTTCTCACTC
CACCATCGGTACTCATCGGGGCTATCGAAGTGGTAGTTCATCCCTGACAT
AACGCGCCCCATGGCGTAGCCCCCCAAGCCCCCCACCACAGCACCCGCCG
CTGCTGCCCCCGCCACGTGCTTGAAGTTGGTTTTGGGGGGTTTCCATGGC
TTCTGGTTGTGGTAACTTCCTCCGCTGGATGGGTTGTAGCCTTGACCCCA
GCCTGGGTAACCTGGGTTATGGGGGTAGCCAGGGTTCTGGGGGTAGCCGG
GGTTATGGGGATAGCCAGGGTTGTGGGGGTACCCTGGGTTATGGGGGTAC
CCTGGGTTATGGGGGTACCCTGGGTTATGAGGGTAGCCCGGCTGGCGGGG
GTAGCTGGGCTGGCGATGGCTCCCGGCGCCCCAACCCCCACCACTGGGTT
TGCCTTTGCCCTTCTTGGAGAGGGCGACGTCGGTGCAGGCGGCGAGCAGC
AGGGCCAGCAGGCAGCAGGTGGTGAGGAGCCTAGCCATGGCTGCGGGCAT
AAGGACACACACTGTTAGGGCAGTGAGCAGAGACCCCCCTCCCACCCCCA
CCCCCACTGCGAGCATCACAAAAATCTTCCACCGAAATCAGCAATTCATC
CCAAAATAGATTTTGTGTGTTTTCTCTCTCTTCTGATATTTGTTCTTCCT

>Seq208 [Gallus gallus] Ogolgye 2
GAGGGGCGGGTCGTCATCATCAGTGCATGGCAAAAAGGGTGGTGAGGAGG
AGGAGGAGGACGGCGAGCCAGGTGTCAGCAGGGTGCAGCTGGATGCCCGA
GGCCAGGCGGTACTCGCGGTACTGCTGCACGCACATCTCGCGGATCACCT
TCGTCACCACTTTGTTCTCCATCTCCACCTCCGTTTGGTTTGCTGCCGCC
ACAGCCTCGGAGGTGTTCTTCTTGGCAGCAGGGCCAATGCTGTACTCAGT
CACTGTGATGTTAAAGCAATCGGCCACGAAGACGTCCTGTGGCACGGGGC
TGCTGTAATCCCGGTAGTAAACCCGGTTGGGATAACGCGCCGAGTTCTCA
CTCCACCATCGGTACTCATCGGGGCTATCGAAGTGGTAGTTCATCCCTGA
CATAACGCGCCCCATGGCGTAGCCCCCCAAGCCCCCCACCACAGCACCCG
CCGCTGCTGCCCCCGCCACGTGCTTGAAGTTGGTTTTGGGGGGTTTCCAT
GGCTTCTGGTTGTGGTAACTTCCTCCGCTGGATGGGTTGTAGCCTTGACC
CCAGCCTGGGTAACCTGGGTTATGGGGGTAGCCAGGGTTCTGGGGGTAGC
CGGGGTTATGGGGATAGCCAGGGTTGTGGGGGTACCCTGGGTTATGGGGG
TACCCTGGGTTATGAGGGTACCCTGGGTGATGAGGGTAGCTGGGCTGGCG
ATGGCTCCTGGGGTGCCAATGCCTACCACTGGGTTTGCCTTTGCCATTGT
TGTAGACGTTGACCTTCTTGCAGACGGCGACCACCATGCACACCACGAAC
AACATGGTGAGGAGGCTACACATGGCTGCGAGCATAAGGATGCATGCTGT
TATGACGACGAACACAGACACGCCTCCGACCACAGACCCACTGCCAGCAT
CACAAAAATCTTCCAGCGTAATAGAAATTTTTTCCCCAAAATCAGGATTT
TTTTTCCAAAATTTTATAAATCACTATTACTCTCTTGTCTGCCTCGC

>Seq209 [Gallus gallus] Ogolgye 3
GGGGAGCGGTCAGTCATCCATCAGTGCATGGCAAAAAGGGTGGTGAGGAG
GAGGAGGAGGACGGCGAGCCAGGTGTCAGCAGGGTGCAGCTGGATGCCCG
AGGCCAGGCGGTACTCGCGGTACTGCTGCACGCACATCTCGCGGATCACC
TTCGTCACCACTTTGTTCTCCATCTCCACCTCCGTTTGGTTTGCTGCCGC
CACAGCCTCGGAGGTGTTCTTCTTGGCAGCAGGGCCAATGCTGTACTCAG
TCACTGTGATGTTAAAGCAATCGGCCACGAAGACGTCCTGTGGCACGGGG
CTGCTGTAATCCCGGTAGTAAACCCGGTTGGGATAACGCGCCGAGTTCTC
ACTCCACCATCGGTACTCATCGGGGCTATCGAAGTGGTAGTTCATCCCTG
ACATAACGCGCCCCATGGCGTAGCCCCCCAAGCCCCCCACCACAGCACCC
GCCGCTGCTGCCCCCGCCACGTGCTTGAAGTTGGTTTTGGGGGGTTTCCA
TGGCTTCTGGTTGTGGTAACTTCCTCCGCTGGATGGGTTGTAGCCTTGAC
CCCAGCCTGGGTAACCTGGGTTATGGGGGTAGCCAGGGTTCTGGGGGTAG
CCGGGGTTATGGGGATAGCCAGGGTTGTGGGGGTACCCTGGGTTATGGGG
GTACCCTGGGTTATGGGGGTACCCTGGGTTATGAGGGTAGCCCGGCTGGC
GGGGGTAGCTGGGCTGGCGATGGCTCCCGGCGCCCCAACCCCCACCACTG
GGTTTGCCTTTGCCCTTCTTGGAGAGGGCGACGTCGGTGCAGGCGGCGAG
CAGCAGGGCCAGCAGGCAGCAGGTGGTGAGGAGCCTAGCCATGGCTGCGG
GCATAAGGACACACACTGTTTAGGGCAGTGAGCAGAGACCCCCCCTCCCA
CCCCCACCCCCACTGCGAAGCATCACAAAAATCTTCCACCGAAATCAGCC
ATCTTATCCCAAAAATCCTAAACCGACAAAATAACAGAAAAAAA

>Seq210 [Gallus gallus] Ogolgye 4
GTGGGCGGCAGGCATCCATCAGTGCATGGCAAAAGGGTGGTGAGGAGGAG
GAGGAGGACGGCGAGCCAGGTGTCAGCAGGGTGCAGCTGGATGCCCGAGG
CCAGGCGGTACTCGCGGTACTGCTGCACGCACATCTCGCGGATCACCTTC
GTCACCACTTTGTTCTCCATCTCCACCTCCGTTTGGTTTGCTGCCGCCAC
AGCCTCGGAGGTGTTCTTCTTGGCAGCAGGGCCAATGCTGTACTCAGTCA
CTGTGATGTTAAAGCAATCGGCCACGAAGACGTCCTGTGGCACGGGGCTG
CTGTAATCCCGGTAGTAAACCCGGTTGGGATAACGCGCCGAGTTCTCACT
CCACCATCGGTACTCATCGGGGCTATCGAAGTGGTAGTTCATCCCTGACA
TAACGCGCCCCATGGCGTAGCCCCCCAAGCCCCCCACCACAGCACCCGCC
GCTGCTGCCCCCGCCACGTGCTTGAAGTTGGTTTTGGGGGGTTTCCATGG
CTTCTGGTTGTGGTAACTTCCTCCGCTGGATGGGTTGTAGCCTTGACCCC
AGCCTGGGTAACCTGGGTTATGGGGGTAGCCAGGGTTCTGGGGGTAGCCG
GGGTTATGGGGATAGCCAGGGTTGTGGGGGTACCCTGGGTTATGGGGGTA
CCCTGGGTTATGGGGGTACCCTGGGTTATGAGGGTAGCCCGGCTGGCGGG
GGTAGCTGGGCTGGCGATGGCTCCCGGCGCCCCAACCCCCACCACTGGGT
TTGCCTTTGCCCTTCTTGGAGAGGGCGACGTCGGTGCAGGCGGCGAGCAG
CAGGGCCAGCAGGCAGCAGGGGGGTGAGGAGCCTAGCCATGGCTGCGGGG
CATAAGGACACACACTGTTTAGGGCAGTGAGCAGAGACCCCCCTCCCACC
CCCACCCCCACTGCGAAGCATCACAAAAATCTTCCACGATGAAAAGAAAT
TCTCTCCATACACAAGGGGAACACAACCCCCCCCCCGACGCTTTATCTCC
TGTGTCGCTAGCGGAAAGACCA

>Seq211 [Gallus gallus] Ogolgye 5
GGGGGCGGGCGGCATCCATCAGTGCATGGCAAAAGGGTGGTGAGGAGGAG
GAGGAGGACGGCGAGCCAGGTGTCAGCAGGGTGCAGCTGGATGCCCGAGG
CCAGGCGGTACTCGCGGTACTGCTGCACGCACATCTCGCGGATCACCTTC
GTCACCACTTTGTTCTCCATCTCCACCTCCGTTTGGTTTGCTGCCGCCAC
AGCCTCGGAGGTGTTCTTCTTGGCAGCAGGGCCAATGCTGTACTCAGTCA
CTGTGATGTTAAAGCAATCGGCCACGAAGACGTCCTGTGGCACGGGGCTG
CTGTAATCCCGGTAGTAAACCCGGTTGGGATAACGCGCCGAGTTCTCACT
CCACCATCGGTACTCATCGGGGCTATCGAAGTGGTAGTTCATCCCTGACA
TAACGCGCCCCATGGCGTAGCCCCCCAAGCCCCCCACCACAGCACCCGCC
GCTGCTGCCCCCGCCACGTGCTTGAAGTTGGTTTTGGGGGGTTTCCATGG
CTTCTGGTTGTGGTAACTTCCTCCGCTGGATGGGTTGTAGCCTTGACCCC
AGCCTGGGTAACCTGGGTTATGGGGGTAGCCAGGGTTCTGGGGGTAGCCG
GGGTTATGGGGATAGCCAGGGTTGTGGGGGTACCCTGGGTTATGGGGGTA
CCCTGGGTTATGAGGGTACCCTGGCTGATGAGGGTAGCTGGGCTGGCGAT
GGCTCCTGGCGTGCCAATGCCTACCAGTGGGCTTGCCTTTGCCATTGTTG
TAGACGTTGACCTTCTTGCAGACGGCGACCACCATGCACACCAGGAACCA
GGATGGTGAGGAGGCTACACATGGCTGAGGAGCATAAGGATGCATGCTGT
TTATGACAACGAGCACAGACCCCGCCTCTGACCCACAGACCCCACTGCCA
AGCATCACAAAAATCTTCCAGCGAATAGAAATTTTTTCCCAAAAAATAGA
AATTTTTTCCCAAAAAAAATTTTAAAAAACCTTCTTTCTTTCCTTTTTTT
TA

>Seq212 [Gallus gallus] Ogolgye 6
GAGGACGGCGGCATCCATCAGTGCATGGCAAAAAGGGTGGTGAGGAGGAG
GAGGAGGACGGCGAGCCAGGTGTCAGCAGGGTGCAGCTGGATGCCCGAGG
CCAGGCGGTACTCGCGGTACTGCTGCACGCACATCTCGCGGATCACCTTC
GTCACCACTTTGTTCTCCATCTCCACCTCCGTTTGGTTTGCTGCCGCCAC
AGCCTCGGAGGTGTTCTTCTTGGCAGCAGGGCCAATGCTGTACTCAGTCA
CTGTGATGTTAAAGCAATCGGCCACGAAGACGTCCTGTGGCACGGGGCTG
CTGTAATCCCGGTAGTAAACCCGGTTGGGATAACGCGCCGAGTTCTCACT
CCACCATCGGTACTCATCGGGGCTATCGAAGTGGTAGTTCATCCCTGACA
TAACGCGCCCCATGGCGTAGCCCCCCAAGCCCCCCACCACAGCACCCGCC
GCTGCTGCCCCCGCCACGTGCTTGAAGTTGGTTTTGGGGGGTTTCCATGG
CTTCTGGTTGTGGTAACTTCCTCCGCTGGATGGGTTGTAGCCTTGACCCC
AGCCTGGGTAACCTGGGTTATGGGGGTAGCCAGGGTTCTGGGGGTAGCCG
GGGTTATGGGGATAGCCAGGGTTGTGGGGGTACCCTGGGTTATGGGGGTA
CCCTGGGTTATGGGGGTACCCTGGGTTATGAGGGTAGCCCGGCTGGCGGG
GGTAGCTGGGCTGGCGATGGCTCCCGGCGCCCCAACCCCCACCACTGGGT
TTGCCTTTGCCCTTCTTGGAGAGGGCGACGTCGGTGCAGGCGGCGAGCAG
CAGGGCCAGCAGGCAGCAGGTGGTGAGGAGCCTAGCCATGGCTGCGGGCA
TAAGGACACACACTGTTAGGGCAGTGAGCAGAGACCCTCCTCCCACCCCC
ACCCCCACTGCGAAGCATCACAAAAATCTTCCACCGAATAGGGATCTCTC
TCCCAAAAGGTGGGGCCGGGGGGGGGGAGGTTTTTTTTT

>Seq213 [Gallus gallus] Ogolgye 7
TGGAAGGGCGGCATCCATCAGTGCATGGCAAAAAGGGTGGTGAGGAGGAG
GAGGAGGACGGCGAGCCAGGTGTCAGCAGGGTGCAGCTGGATGCCCGAGG
CCAGGCGGTACTCGCGGTACTGCTGCACGCACATCTCGCGGATCACCTTC
GTCACCACTTTGTTCTCCATCTCCACCTCCGTTTGGTTTGCTGCCGCCAC
AGCCTCGGAGGTGTTCTTCTTGGCAGCAGGGCCAATGCTGTACTCAGTCA
CTGTGATGTTAAAGCAATCGGCCACGAAGACGTCCTGTGGCACGGGGCTG
CTGTAATCCCGGTAGTAAACCCGGTTGGGATAACGCGCCGAGTTCTCACT
CCACCATCGGTACTCATCGGGGCTATCGAAGTGGTAGTTCATCCCTGACA
TAACGCGCCCCATGGCGTAGCCCCCCAAGCCCCCCACCACAGCACCCGCC
GCTGCTGCCCCCGCCACGTGCTTGAAGTTGGTTTTGGGGGGTTTCCATGG
CTTCTGGTTGTGGTAACTTCCTCCGCTGGATGGGTTGTAGCCTTGACCCC
AGCCTGGGTAACCTGGGTTATGGGGGTAGCCAGGGTTCTGGGGGTAGCCG
GGGTTATGGGGATAGCCAGGGTTTGTGGGGGTACCCTGGGTTAATGGGGG
TACCCTGGGTTAATGGGGGTACCCTGGGTTATGAGGGTAGCCCGGCTGGC
GGGGGTAGCTGGGCTGGCGATGGCTCCCGGCGCCCCAACCCCCACCACTG
GGGTTTGCCTTTGCCCTTCTTGGAGAGGGCGACGTCGGTGCAGGCGGCGA
GCAGCAGGGCCAGCAGGCAGCAGGGGGGGGAGGAGCCTAGCCATGGCTGC
GGGGCATAAGGACACACACTGTTTAGGGCAGTGGAGCAGAGACCCCCCCT
CCCACCCCCACCCCCACTGCGAAGCATCACAAAAATCTTCCACCGATAGA
ACATCACTCACTCAACACAAAATTTAAATAACCCTGCTTCCCCACACAAC
ACACCCAGAAACAACGACAAGAAGAGCGGAGAAG

>Seq214 [Gallus gallus] Ogolgye 8
TGGGGCGTCGTCATCATCAGTGCATGGCAAAAAGGGTGGTGAGGAGGAGG
AGGAGGACGGCGAGCCAGGTGTCAGCAGGGTGCAGCTGGATGCCCGAGGC
CAGGCGGTACTCGCGGTACTGCTGCACGCACATCTCGCGGATCACCTTCG
TCACCACTTTGTTCTCCATCTCCACCTCCGTTTGGTTTGCTGCCGCCACA
GCCTCGGAGGTGTTCTTCTTGGCAGCAGGGCCAATGCTGTACTCAGTCAC
TGTGATGTTAAAGCAATCGGCCACGAAGACGTCCTGTGGCACGGGGCTGC
TGTAATCCCGGTAGTAAACCCGGTTGGGATAACGCGCCGAGTTCTCACTC
CACCATCGGTACTCATCGGGGCTATCGAAGTGGTAGTTCATCCCTGACAT
AACGCGCCCCATGGCGTAGCCCCCCAAGCCCCCCACCACAGCACCCGCCG
CTGCTGCCCCCGCCACGTGCTTGAAGTTGGTTTTGGGGGGTTTCCATGGC
TTCTGGTTGTGGTAACTTCCTCCGCTGGATGGGTTGTAGCCTTGACCCCA
GCCTGGGTAACCTGGGTTATGGGGGTAGCCAGGGTTCTGGGGGTAGCCGG
GGTTATGGGGATAGCCAGGGTTGTGGGGGTACCCTGGGTTATGGGGGTAC
CCTGGGTTATGGGGGTACCCTGGGTTATGAGGGTAGCCCGGCTGGCGGGG
GTAGCTGGGCTGGCGATGGCTCCCGGCGCCCCAACCCCCACCACTGGGTT
TGCCTTTGCCCTTCTTGGAGAGGGCGACGTCGGTGCAGGCGGCGAGCAGC
AGGGCCAGCAGGCAGCAGGTGGTGAGGAGCCTAGCCATGGCTGCGGGCAT
AAGGACACACACTGTTAGGGCAGTGAGCAGAGACCCCCCTCCCACCCCCA
CCCCCACTGCGAGCATCACAAAAATCTTCCACCGAAATCAGGCATTCTTC
CAAAAAAGCCA

>Seq215 [Gallus gallus] Ogolgye 9
GTGGGCGGGCGGCATCCATCAGTGCATGGCAAAAAGGGTGGTGAGGAGGA
GGAGGAGGACGGCGAGCCAGGTGTCAGCAGGGTGCAGCTGGATGCCCGAG
GCCAGGCGGTACTCGCGGTACTGCTGCACGCACATCTCGCGGATCACCTT
CGTCACCACTTTGTTCTCCATCTCCACCTCCGTTTGGTTTGCTGCCGCCA
CAGCCTCGGAGGTGTTCTTCTTGGCAGCAGGGCCAATGCTGTACTCAGTC
ACTGTGATGTTAAAGCAATCGGCCACGAAGACGTCCTGTGGCACGGGGCT
GCTGTAATCCCGGTAGTAAACCCGGTTGGGATAACGCGCCGAGTTCTCAC
TCCACCATCGGTACTCATCGGGGCTATCGAAGTGGTAGTTCATCCCTGAC
ATAACGCGCCCCATGGCGTAGCCCCCCAAGCCCCCCACCACAGCACCCGC
CGCTGCTGCCCCCGCCACGTGCTTGAAGTTGGTTTTGGGGGGTTTCCATG
GCTTCTGGTTGTGGTAACTTCCTCCGCTGGATGGGTTGTAGCCTTGACCC
CAGCCTGGGTAACCTGGGTTATGGGGGTAGCCAGGGTTCTGGGGGTAGCC
GGGGTTATGGGGATAGCCAGGGTTGTGGGGGTACCCTGGGTTATGGGGGT
ACCCTGGGTTATGGGGGTACCCTGGGTTATGAGGGTAGCCCGGCTGGCGG
GGGTAGCTGGGCTGGCGATGGCTCCCGGCGCCCCAACCCCCACCACTGGG
TTTGCCTTTGCCCTTCTTGGAGAGGGCGACGTCGGTGCAGGCGGCGAGCA
GCAGGGCCAGCAGGCAGCAGGTGGTGAGGAGCCTAGCCATGGCTGCGGGC
ATAAGGACACACACTGTTAAGGGCAGTGAGCAGAGACCCCCCTCCCACCC
CCACCCCCACTGCGAAGCATCACAAAAATCTTCCACGATACAAATTTTTT
TCTCTCACAAACCCCCCACCCCCCGCCCCAACGGGGGGCCCCCGCC

>Seq216 [Gallus gallus] Ogolgye 10
GTGGAGGCGGCATCCATCAGTGCATGGCAAAAGGGTGGTGAGGAGGAGGA
GGAGGACGGCGAGCCAGGTGTCAGCAGGGTGCAGCTGGATGCCCGAGGCC
AGGCGGTACTCGCGGTACTGCTGCACGCACATCTCGCGGATCACCTTCGT
CACCACTTTGTTCTCCATCTCCACCTCCGTTTGGTTTGCTGCCGCCACAG
CCTCGGAGGTGTTCTTCTTGGCAGCAGGGCCAATGCTGTACTCAGTCACT
GTGATGTTAAAGCAATCGGCCACGAAGACGTCCTGTGGCACGGGGCTGCT
GTAATCCCGGTAGTAAACCCGGTTGGGATAACGCGCCGAGTTCTCACTCC
ACCATCGGTACTCATCGGGGCTATCGAAGTGGTAGTTCATCCCTGACATA
ACGCGCCCCATGGCGTAGCCCCCCAAGCCCCCCACCACAGCACCCGCCGC
TGCTGCCCCCGCCACGTGCTTGAAGTTGGTTTTGGGGGGTTTCCATGGCT
TCTGGTTGTGGTAACTTCCTCCGCTGGATGGGTTGTAGCCTTGACCCCAG
CCTGGGTAACCTGGGTTATGGGGGTAGCCAGGGTTCTGGGGGTAGCCGGG
GTTATGGGGATAGCCAGGGTTGTGGGGGTACCCTGGGTTATGGGGGTACC
CTGGGTTATGGGGGTACCCTGGGTTATGAGGGTAGCCCGGCTGGCGGGGG
TAGCTGGGCTGGCGATGGCTCCCGGCGCCCCAACCCCCACCACTGGGTTT
GCCTTTGCCCTTCTTGGAGAGGGCGACGTCGGTGCAGGCGGCGAGCAGCA
GGGCCAGCAGGCAGCAGGGGGGTGAGGAGCCTAGCCATGGCTGCGGGCAT
AAGGACACACACTGTTTAGGGCAGTGAGCAGAGACCCCCCTCCCACCCCC
ACCCCCACTGCGAAGCATCACAAAAATCTTCCACCGATAGAAAATATTTC
TCTCTCACACAAAGGGGAAAACCCCCCCCCCCCCGGAGAAACCGCC

>Seq217 [Gallus gallus] Ogolgye 11
GGGGGCGGGAGGCATCCATCAGTGCATGGCAAAAGGGTGGTGAGGAGGAG
GAGGAGGACGGCGAGCCAGGTGTCAGCAGGGTGCAGCTGGATGCCCGAGG
CCAGGCGGTACTCGCGGTACTGCTGCACGCACATCTCGCGGATCACCTTC
GTCACCACTTTGTTCTCCATCTCCACCTCCGTTTGGTTTGCTGCCGCCAC
AGCCTCGGAGGTGTTCTTCTTGGCAGCAGGGCCAATGCTGTACTCAGTCA
CTGTGATGTTAAAGCAATCGGCCACGAAGACGTCCTGTGGCACGGGGCTG
CTGTAATCCCGGTAGTAAACCCGGTTGGGATAACGCGCCGAGTTCTCACT
CCACCATCGGTACTCATCGGGGCTATCGAAGTGGTAGTTCATCCCTGACA
TAACGCGCCCCATGGCGTAGCCCCCCAAGCCCCCCACCACAGCACCCGCC
GCTGCTGCCCCCGCCACGTGCTTGAAGTTGGTTTTGGGGGGTTTCCATGG
CTTCTGGTTGTGGTAACTTCCTCCGCTGGATGGGTTGTAGCCTTGACCCC
AGCCTGGGTAACCTGGGTTATGGGGGTAGCCAGGGTTCTGGGGGTAGCCG
GGGTTATGGGGATAGCCAGGGTTGTGGGGGTACCCTGGGTTATGGGGGTA
CCCTGGGTTATGGGGGTACCCTGGGTTATGAGGGTAGCCCGGCTGGCGGG
GGTAGCTGGGCTGGCGATGGCTCCCGGCGCCCCAACCCCCACCACTGGGG
TTTGCCTTTGCCCTTCTTGGAGAAGGGCGACGTCGGTGGCAGGCGGCGAA
GCAGCAGGGGCCAGCAGGCAGCAGGGTGGGGGAGGAGCCTAGCCATGGCT
GCGGGGCATAAGGACACACACTGTTTAGGGCAAGTGAAGCAGAGACCCCC
CCTCCCACCCCCCACCCCCCACTGCGAAGCATCACAAAAATCTTCCACGA
TAGAAATTTTTTTCCTCCACACACAAAAAGAAACACCCCCCCACGCACCC
ACCGCGGCACACGCCCA

>Seq218 [Gallus gallus] Ogolgye 12
GTGGGCGGCGGCATCATCAGTGCATGGCAAAAGGGTGGTGAGGAGGAGGA
GGAGGACGGCGAGCCAGGTGTCAGCAGGGTGCAGCTGGATGCCCGAGGCC
AGGCGGTACTCGCGGTACTGCTGCACGCACATCTCGCGGATCACCTTCGT
CACCACTTTGTTCTCCATCTCCACCTCCGTTTGGTTTGCTGCCGCCACAG
CCTCGGAGGTGTTCTTCTTGGCAGCAGGGCCAATGCTGTACTCAGTCACT
GTGATGTTAAAGCAATCGGCCACGAAGACGTCCTGTGGCACGGGGCTGCT
GTAATCCCGGTAGTAAACCCGGTTGGGATAACGCGCCGAGTTCTCACTCC
ACCATCGGTACTCATCGGGGCTATCGAAGTGGTAGTTCATCCCTGACATA
ACGCGCCCCATGGCGTAGCCCCCCAAGCCCCCCACCACAGCACCCGCCGC
TGCTGCCCCCGCCACGTGCTTGAAGTTGGTTTTGGGGGGTTTCCATGGCT
TCTGGTTGTGGTAACTTCCTCCGCTGGATGGGTTGTAGCCTTGACCCCAG
CCTGGGTAACCTGGGTTATGGGGGTAGCCAGGGTTCTGGGGGTAGCCGGG
GTTATGGGGATAGCCAGGGTTGTGGGGGTACCCTGGGTTATGGGGGTACC
CTGGGTTATGGGGGTACCCTGGGTTATGAGGGTAGCCCGGCTGGCGGGGG
TAGCTGGGCTGGCGATGGCTCCCGGCGCCCCAACCCCCACCACTGGGTTT
GCCTTTGCCCTTCTTGGAGAGGGCGACGTCGGTGCAGGCGGCGAGCAGCA
GGGCCAGCAGGCAGCAGGGGGGTGAGGAGCCTAGCCATGGCTGCGGGGCA
TAAGGACACACACTGTTTAGGGGCAGTGAGCAGAGACCCCCCCTCCCACC
CCCACCCCCACTGCGAAGCATCACAAAAATCTTCCACCGATAGAATTTTT
TTCTCCACACACAAAAATAAAAAATCTCTTTTGTTCTTTTTTTCTTTTTT
ATTTTTT

>Seq219 [Gallus gallus] Ogolgye 13
GGGGGCGGCGGCATCCATCAGTGCATGGCAAAAGGGTGGTGAGGAGGAGG
AGGAGGACGGCGAGCCAGGTGTCAGCAGGGTGCAGCTGGATGCCCGAGGC
CAGGCGGTACTCGCGGTACTGCTGCACGCACATCTCGCGGATCACCTTCG
TCACCACTTTGTTCTCCATCTCCACCTCCGTTTGGTTTGCTGCCGCCACA
GCCTCGGAGGTGTTCTTCTTGGCAGCAGGGCCAATGCTGTACTCAGTCAC
TGTGATGTTAAAGCAATCGGCCACGAAGACGTCCTGTGGCACGGGGCTGC
TGTAATCCCGGTAGTAAACCCGGTTGGGATAACGCGCCGAGTTCTCACTC
CACCATCGGTACTCATCGGGGCTATCGAAGTGGTAGTTCATCCCTGACAT
AACGCGCCCCATGGCGTAGCCCCCCAAGCCCCCCACCACAGCACCCGCCG
CTGCTGCCCCCGCCACGTGCTTGAAGTTGGTTTTGGGGGGTTTCCATGGC
TTCTGGTTGTGGTAACTTCCTCCGCTGGATGGGTTGTAGCCTTGACCCCA
GCCTGGGTAACCTGGGTTATGGGGGTAGCCAGGGTTCTGGGGGTAGCCGG
GGTTATGGGGATAGCCAGGGTTGTGGGGGTACCCTGGGTTATGGGGGTAC
CCTGGGTTATGAGGGTACCCTGGCTGATGAGGGTAGCTGGGCTGGCGATG
GCTCCTGGCGTGCCAATGCCTACCACTGGGTTTGCCTTTGCCATTGTTGT
AGACTTTGACCTTCTTGCAGACGGCGACCACCATGCACACCACGAACCAC
ATGGTGAGGAGGCTACACATGGCTACGAGCATAAGGATGCATGCTGTTAT
GACGACGAGCACAGACACGCCTCTGACCACAGACCCACTGCCAGCATCAC
AAAAATCTTCCACCGTAACAGAAATTTTTCCCCAAAATCAGAATCTTTCC
CCAAAAAAAAAAAAAAGGGGGAC

>Seq220 [Gallus gallus] Ogolgye 14
GAGGTAGGCGGGCATCATCAGTGCATGGCAAAAAGGGTGGTGAGGAGGAG
GAGGAGGACGGCGAGCCAGGTGTCAGCAGGGTGCAGCTGGATGCCCGAGG
CCAGGCGGTACTCGCGGTACTGCTGCACGCACATCTCGCGGATCACCTTC
GTCACCACTTTGTTCTCCATCTCCACCTCCGTTTGGTTTGCTGCCGCCAC
AGCCTCGGAGGTGTTCTTCTTGGCAGCAGGGCCAATGCTGTACTCAGTCA
CTGTGATGTTAAAGCAATCGGCCACGAAGACGTCCTGTGGCACGGGGCTG
CTGTAATCCCGGTAGTAAACCCGGTTGGGATAACGCGCCGAGTTCTCACT
CCACCATCGGTACTCATCGGGGCTATCGAAGTGGTAGTTCATCCCTGACA
TAACGCGCCCCATGGCGTAGCCCCCCAAGCCCCCCACCACAGCACCCGCC
GCTGCTGCCCCCGCCACGTGCTTGAAGTTGGTTTTGGGGGGTTTCCATGG
CTTCTGGTTGTGGTAACTTCCTCCGCTGGATGGGTTGTAGCCTTGACCCC
AGCCTGGGTAACCTGGGTTATGGGGGTAGCCAGGGTTCTGGGGGTAGCCG
GGGTTATGGGGATAGCCAGGGTTGTGGGGGTACCCTGGGTTATGGGGGTA
CCCTGGGTTATGGGGGTACCCTGGGTTATGAGGGTAGCCCGGCTGGCGGG
GGTAGCTGGGCTGGCGATGGCTCCCGGCGCCCCAACCCCCACCACTGGGT
TTGCCTTTGCCCTTCTTGGAGAGGGCGACGTCGGTGCAGGCGGCGAGCAG
CAGGGCCAGCAGGCAGCAGGTGGGTGAGGAGCCTAGCCATGGCTGCGGGC
ATAAGGACACACACTGTTTAGGGCAGTGAGCAGAGACCCCCCTCCCACCC
CCACCCCCACTGCGAAGCATCACAAAAATCTTCCACCGATAGACACTCTT
CTCCTCACACAAAGCCAATATACCCACAACAACAAGACACCAGATCAACA
GAGAAACAGA

>Seq221 [Gallus gallus] Ogolgye 15
GAGGAGGGAAGCATCCATCAGTGCATGGCAAAAAGGGTGGTGAGGAGGAG
GAGGAGGACGGCGAGCCAGGTGTCAGCAGGGTGCAGCTGGATGCCCGAGG
CCAGGCGGTACTCGCGGTACTGCTGCACGCACATCTCGCGGATCACCTTC
GTCACCACTTTGTTCTCCATCTCCACCTCCGTTTGGTTTGCTGCCGCCAC
AGCCTCGGAGGTGTTCTTCTTGGCAGCAGGGCCAATGCTGTACTCAGTCA
CTGTGATGTTAAAGCAATCGGCCACGAAGACGTCCTGTGGCACGGGGCTG
CTGTAATCCCGGTAGTAAACCCGGTTGGGATAACGCGCCGAGTTCTCACT
CCACCATCGGTACTCATCGGGGCTATCGAAGTGGTAGTTCATCCCTGACA
TAACGCGCCCCATGGCGTAGCCCCCCAAGCCCCCCACCACAGCACCCGCC
GCTGCTGCCCCCGCCACGTGCTTGAAGTTGGTTTTGGGGGGTTTCCATGG
CTTCTGGTTGTGGTAACTTCCTCCGCTGGATGGGTTGTAGCCTTGACCCC
AGCCTGGGTAACCTGGGTTATGGGGGTAGCCAGGGTTCTGGGGGTAGCCG
GGGTTATGGGGATAGCCAGGGTTGTGGGGGTACCCTGGGTTATGGGGGTA
CCCTGGGTTATGGGGGTACCCTGGGGTTATGAGGGTAGCCCGGCTGGCGG
GGGGTAGCTGGGGCTGGCGATGGCTCCCGGCGCCCCAACCCCCACCACTG
GGGTTTGCCTTTGCCCTTCTTGGAGAAGGGCGACGTCGGTGCCAGGCGGC
GAAGCAGCAGGGGCCAGCAGGCAGCAGGGGGGTGAAGGAGCCTAGCCATG
GCTGCGGGGCATAAGGACACACACTGTTTAGGGGCAGGGAGCAGAGACCC
CCCTTCCCACCCCCACCCCCACTGCGAAGCATCACAAAAATCTTCCACCG
ATAGAAACGTTTCTCCTCACACACAAAAATTTATTCCCCGTTCCTTGTTC
TCTTTTCTGTCTTCTTCTCTGTG

>Seq222 [Gallus gallus] Ogolgye 16
CTGGGGCGGCGGCATCATCAGTGCATGGCAAAAAGGGTGGTGAGGAGGAG
GAGGAGGACGGCGAGCCAGGTGTCAGCAGGGTGCAGCTGGATGCCCGAGG
CCAGGCGGTACTCGCGGTACTGCTGCACGCACATCTCGCGGATCACCTTC
GTCACCACTTTGTTCTCCATCTCCACCTCCGTTTGGTTTGCTGCCGCCAC
AGCCTCGGAGGTGTTCTTCTTGGCAGCAGGGCCAATGCTGTACTCAGTCA
CTGTGATGTTAAAGCAATCGGCCACGAAGACGTCCTGTGGCACGGGGCTG
CTGTAATCCCGGTAGTAAACCCGGTTGGGATAACGCGCCGAGTTCTCACT
CCACCATCGGTACTCATCGGGGCTATCGAAGTGGTAGTTCATCCCTGACA
TAACGCGCCCCATGGCGTAGCCCCCCAAGCCCCCCACCACAGCACCCGCC
GCTGCTGCCCCCGCCACGTGCTTGAAGTTGGTTTTGGGGGGTTTCCATGG
CTTCTGGTTGTGGTAACTTCCTCCGCTGGATGGGTTGTAGCCTTGACCCC
AGCCTGGGTAACCTGGGTTATGGGGGTAGCCAGGGTTCTGGGGGTAGCCG
GGGTTATGGGGATAGCCAGGGTTGTGGGGGTACCCTGGGTTATGGGGGTA
CCCTGGGTTATGAGGGTACCCTGGCTGATGAGGGTAGCTGGGCTGGCGAT
GGCTCCTGGGGTGCCAATGCCTACCACTGGGTTTGCCTTTGCCATTGTTG
TAGACGTTGACCTTCTTGCAGACGGCGACCACCATGCACACCACGAACAA
CATGGTGAGGAGGCTACACATGGCTGAGGAGCATAAGGATGCATGCTGTT
ATGACGACGAGCACAGATACGCCTACCACCCACACACCCACTGCCAGCAT
CACAAAAATCTTCCAGCGAAACAGAAATTTTTTCCCAAAAAATCAGAGAT
TCTCTTCCAAAAAACCCGAAACCTGTTATTAAAAAGTAATAATATAAAA

>Seq223 [Gallus gallus] Ogolgye 17
GAGGGCGGCGGCATCATCAGTGCATGGCAAAAAGGGTGGTGAGGAGGAGG
AGGAGGACGGCGAGCCAGGTGTCAGCAGGGTGCAGCTGGATGCCCGAGGC
CAGGCGGTACTCGCGGTACTGCTGCACGCACATCTCGCGGATCACCTTCG
TCACCACTTTGTTCTCCATCTCCACCTCCGTTTGGTTTGCTGCCGCCACA
GCCTCGGAGGTGTTCTTCTTGGCAGCAGGGCCAATGCTGTACTCAGTCAC
TGTGATGTTAAAGCAATCGGCCACGAAGACGTCCTGTGGCACGGGGCTGC
TGTAATCCCGGTAGTAAACCCGGTTGGGATAACGCGCCGAGTTCTCACTC
CACCATCGGTACTCATCGGGGCTATCGAAGTGGTAGTTCATCCCTGACAT
AACGCGCCCCATGGCGTAGCCCCCCAAGCCCCCCACCACAGCACCCGCCG
CTGCTGCCCCCGCCACGTGCTTGAAGTTGGTTTTGGGGGGTTTCCATGGC
TTCTGGTTGTGGTAACTTCCTCCGCTGGATGGGTTGTAGCCTTGACCCCA
GCCTGGGTAACCTGGGTTATGGGGGTAGCCAGGGTTCTGGGGGTAGCCGG
GGTTATGGGGATAGCCAGGGTTGTGGGGGTACCCTGGGTTATGGGGGTAC
CCTGGGTTATGGGGGTACCCTGGGTTATGAGGGTAGCCCGGCTGGCGGGG
GTAGCTGGGCTGGCGATGGCTCCCGGCGCCCCAACCCCCACCACTGGGTT
TGCCTTTGCCCTTCTTGGAGAGGGCGACGTCGGTGCAGGCGGCGAGCAGC
AGGGCCAGCAGGCAGCAGGTGGTGAGGAGCCTAGCCATGGCTGCGGGCAT
AAGGACACACACTGTTAGGGCAGTGAGCAGAGACCCCCCTCCCACCCCCA
CCCCCACTGCGAGCATCACAAAATCTTCACGTCAAAAATTTTTCTCATAT
ATACAATTTTGGAGGGGGGGGGGGGAAGAGGCCTTCGAGGCGGAGGGGGT
GGCGGGAGGGGGAGGTG

>Seq224 [Gallus gallus] Ogolgye 18
GCGGATTGTGATGCTCGCAGTGGGGGTGGGGGTGGGAGGGGGGTCTCTGC
TCACTGCCCTAACAGTGTGTGTCCTTATGCCCGCAGCCATGGCTAGGCTC
CTCACCACCTGCTGCCTGCTGGCCCTGCTGCTCGCCGCCTGCACCGACGT
CGCCCTCTCCAAGAAGGGCAAAGGCAAACCCAGTGGTGGGGGTTGGGGCG
CCGGGAGCCATCGCCAGCCCAGCTACCCCCGCCAGCCGGGCTACCCTCAT
AACCCAGGGTACCCCCATAACCCAGGGTACCCCCATAACCCTGGGTATCC
CCATAACCCTGGCTATCCCCATAACCCTGGCTACCCCCATAACCCTGGCT
ACCCACGTTGCCCACGATGCTACAGCTGATCCAAAGGATAAAACCACTAC
AACGAAAGAACATGCAACCCCCCCAAAACCTGCTTCCCCCACGTGACGGA
CTTCAAACACGTGGCGGCTGCGGCGGGGGGCTTGGCTGTGTACGCCATGT
TGCGGGGCTTGTCCATGATGAACTATCTGTTAGATATGAACTATGACTAC
CAATGGCGCAATGAGAACTCATGGCGGAATCACAACTGGGTTTACTATCG
CAATTACAGTTACTACGGGCATCACGACATCTTCGTGGCCGATTACTTTA
TCATGACAGAGAGTGATAACATCATTGTGACTGATGACAACAATAACACT
GCTGACGATAAGAACACCTCCAACGATGCGGAGGCGGAGATGCAAAACAA
AGTGGAGATGAAGAAGATCCTGGAGATGAGCGTGATCCACTACATGTGAG
TACCACCTGGACCTCGGACATCCACCTGCCCTCTGCTGTCCCCTGGCTCG
CTGTTGTCCTCTGTCCTCGTCATCATCCTTCTTTGTCATGAACTGACTGT
TATGCCATGCACTGATGCCTATGCCAGCCAATGGACCTTTGGGCAATGAA
AAAAAACATTTGGAAACCCCACATGCCAATTTCAAGGTTAAAAAAAACCC
AAATTTTTCCTTTC

>Seq225 [Gallus gallus] Ogolgye 19
GCGAACGGCGGCATCCATCAGTGCATGGCAAAAGGGTGGTGAGGAGGAGG
AGGAGGACGGCGAGCCAGGTGTCAGCAGGGTGCAGCTGGATGCCCGAGGC
CAGGCGGTACTCGCGGTACTGCTGCACGCACATCTCGCGGATCACCTTCG
TCACCACTTTGTTCTCCATCTCCACCTCCGTTTGGTTTGCTGCCGCCACA
GCCTCGGAGGTGTTCTTCTTGGCAGCAGGGCCAATGCTGTACTCAGTCAC
TGTGATGTTAAAGCAATCGGCCACGAAGACGTCCTGTGGCACGGGGCTGC
TGTAATCCCGGTAGTAAACCCGGTTGGGATAACGCGCCGAGTTCTCACTC
CACCATCGGTACTCATCGGGGCTATCGAAGTGGTAGTTCATCCCTGACAT
AACGCGCCCCATGGCGTAGCCCCCCAAGCCCCCCACCACAGCACCCGCCG
CTGCTGCCCCCGCCACGTGCTTGAAGTTGGTTTTGGGGGGTTTCCATGGC
TTCTGGTTGTGGTAACTTCCTCCGCTGGATGGGTTGTAGCCTTGACCCCA
GCCTGGGTAACCTGGGTTATGGGGGTAGCCAGGGTTCTGGGGGTAGCCGG
GGTTATGGGGATAGCCAGGGTTGTGGGGGTACCCTGGGTTATGGGGGTAC
CCTGGGTTATGAGGGTACCCTGGGTGATGAGGGTAGCTGGGCTGGCGATG
GCTCCTGGGGTGCCAATGGCTACCACTGGGCTTGCCTTTGCCATTGTTGT
AGACTTTGACCTTCTTGCAGACGGCGACCACCATGCACACCACGAACAAC
ATGGTGAGGAGGCTACACATGGCTACGAGCATAACGATGCATGCTGTTAT
AACGACGAACACAGACACGCCTCTGACCACAGACCCACTGCCAGCATCAC
AAAAACTGCCACCAATCAAATTTTTTTCCAAAAAATAGAATTGTTTTCCA
AAAAGAAAGGGGGGGGGGGGCGGGCGAGGAGG

>Seq226 [Gallus gallus] Ogolgye 20
GTGGTACGCAGGCATCATCAGTGCATGGCAAAAGGGTGGTGAGGAGGAGG
AGGAGGACGGCGAGCCAGGTGTCAGCAGGGTGCAGCTGGATGCCCGAGGC
CAGGCGGTACTCGCGGTACTGCTGCACGCACATCTCGCGGATCACCTTCG
TCACCACTTTGTTCTCCATCTCCACCTCCGTTTGGTTTGCTGCCGCCACA
GCCTCGGAGGTGTTCTTCTTGGCAGCAGGGCCAATGCTGTACTCAGTCAC
TGTGATGTTAAAGCAATCGGCCACGAAGACGTCCTGTGGCACGGGGCTGC
TGTAATCCCGGTAGTAAACCCGGTTGGGATAACGCGCCGAGTTCTCACTC
CACCATCGGTACTCATCGGGGCTATCGAAGTGGTAGTTCATCCCTGACAT
AACGCGCCCCATGGCGTAGCCCCCCAAGCCCCCCACCACAGCACCCGCCG
CTGCTGCCCCCGCCACGTGCTTGAAGTTGGTTTTGGGGGGTTTCCATGGC
TTCTGGTTGTGGTAACTTCCTCCGCTGGATGGGTTGTAGCCTTGACCCCA
GCCTGGGTAACCTGGGTTATGGGGGTAGCCAGGGTTCTGGGGGTAGCCGG
GGTTATGGGGATAGCCAGGGTTGTGGGGGTACCCTGGGTTATGGGGGTAC
CCTGGGTTATGGGGGTACCCTGGGTTATGAGGGTAGCCCGGCTGGCGGGG
GTAGCTGGGCTGGCGATGGCTCCCGGCGCCCCAACCCCCACCACTGGGTT
TGCCTTTGCCCTTCTTGGAGAGGGCGACGTCGGTGCAGGCGGCGAGCAGC
AGGGCCAGCAGGCAGCAGGGGGGTGAGGAGCCTAGCCATGGCTGCGGGGC
ATAAGGACACACACTGTTAGGGCAGTGAGCAGAGACCCCCCTCCCACCCC
CACCCCCACTGCGAAGCATCACAAAAATCTTCCACCGATAGAAAAATTAT
CTCCATACACAAGCCAAAACAAGCGTTTTTTTGAGGGGGGCCCTTTAAGG
CCGCAGGGGTGGCCCGGTTGTTG


>Seq227 [Gallus gallus] Ogolgye 21
GTGGACGGGCGGCATCATCAGTGCATGGCAAAAAGGGTGGTGAGGAGGAG
GAGGAGGACGGCGAGCCAGGTGTCAGCAGGGTGCAGCTGGATGCCCGAGG
CCAGGCGGTACTCGCGGTACTGCTGCACGCACATCTCGCGGATCACCTTC
GTCACCACTTTGTTCTCCATCTCCACCTCCGTTTGGTTTGCTGCCGCCAC
AGCCTCGGAGGTGTTCTTCTTGGCAGCAGGGCCAATGCTGTACTCAGTCA
CTGTGATGTTAAAGCAATCGGCCACGAAGACGTCCTGTGGCACGGGGCTG
CTGTAATCCCGGTAGTAAACCCGGTTGGGATAACGCGCCGAGTTCTCACT
CCACCATCGGTACTCATCGGGGCTATCGAAGTGGTAGTTCATCCCTGACA
TAACGCGCCCCATGGCGTAGCCCCCCAAGCCCCCCACCACAGCACCCGCC
GCTGCTGCCCCCGCCACGTGCTTGAAGTTGGTTTTGGGGGGTTTCCATGG
CTTCTGGTTGTGGTAACTTCCTCCGCTGGATGGGTTGTAGCCTTGACCCC
AGCCTGGGTAACCTGGGTTATGGGGGTAGCCAGGGTTCTGGGGGTAGCCG
GGGTTATGGGGATAGCCAGGGTTGTGGGGGTACCCTGGGTTATGGGGGTA
CCCTGGGTTATGAGGGTACCCTGGGTGATGAGGGTAGCTGGGCTGGCGAT
GGCTCCTGGGGTGCCAATGGCTACCACTGGGTTTGCCTTTGCCATTGTTG
TAGACGTTGACCTTCTTGCAGACGGCGACCACCAGGCACACGAGGAACAA
CATGGTGAGGAGGCTACACATGGCTGACGAGCATAACGATGCATGCTGTT
ATGACGACGAGCACAGATACGCCTCTGAGCACAGACCCACTGCCAGCATC
ACAAAAATCTTCCACCTAATAGAAATTTTTCCCAAAAAATAGAATTTTTT
CCCCAAAAAGGGGGAAAAGGGGGGGGGGGGGGGGGGGCGGGG

>Seq228 [Gallus gallus] Ogolgye 22
TAGGGGCGGGGAAGGCATCCATCAGTGCATGGCAAAAGGGTGGTGAGGAG
GAGGAGGAGGACGGCGAGCCAGGTGTCAGCAGGGTGCAGCTGGATGCCCG
AGGCCAGGCGGTACTCGCGGTACTGCTGCACGCACATCTCGCGGATCACC
TTCGTCACCACTTTGTTCTCCATCTCCACCTCCGTTTGGTTTGCTGCCGC
CACAGCCTCGGAGGTGTTCTTCTTGGCAGCAGGGCCAATGCTGTACTCAG
TCACTGTGATGTTAAAGCAATCGGCCACGAAGACGTCCTGTGGCACGGGG
CTGCTGTAATCCCGGTAGTAAACCCGGTTGGGATAACGCGCCGAGTTCTC
ACTCCACCATCGGTACTCATCGGGGCTATCGAAGTGGTAGTTCATCCCTG
ACATAACGCGCCCCATGGCGTAGCCCCCCAAGCCCCCCACCACAGCACCC
GCCGCTGCTGCCCCCGCCACGTGCTTGAAGTTGGTTTTGGGGGGTTTCCA
TGGCTTCTGGTTGTGGTAACTTCCTCCGCTGGATGGGTTGTAGCCTTGAC
CCCAGCCTGGGTAACCTGGGTTATGGGGGTAGCCAGGGTTCTGGGGGTAG
CCGGGGTTATGGGGATAGCCAGGGTTGTGGGGGTACCCTGGGTTATGGGG
GTACCCTGGGTTATGGGGGTACCCTGGGTTATGAGGGTAGCCCGGCTGGC
GGGGGTAGCTGGGCTGGCGATGGCTCCCGGCGCCCCAACCCCCACCACTG
GGTTTGCCTTTGCCCTTCTTGGAGAGGGCGACGTCGGTGCAGGCGGCGAG
CAGCAGGGCCAGCAGGCAGCAGGTGGTGAGGAGCCTAGCCATGGCTGCGG
GCATAAGGACACACACTGTTAGGGCAGTGAGCAGAGACCCCCCTCCCACC
CCCACCCCCACTGCGAGCATCACAAAAATCTTCCACCGAAATCAGCCATT
TCTTCCCAAAAGTTGTTATCGGTGTGTCTTATTTTTTT

>Seq229 [Gallus gallus] Ogolgye 23
GTGGACGGTAGGCATCCATCAGTGCATGGCAAAAAGGGTGGTGAGGAGGA
GGAGGAGGACGGCGAGCCAGGTGTCAGCAGGGTGCAGCTGGATGCCCGAG
GCCAGGCGGTACTCGCGGTACTGCTGCACGCACATCTCGCGGATCACCTT
CGTCACCACTTTGTTCTCCATCTCCACCTCCGTTTGGTTTGCTGCCGCCA
CAGCCTCGGAGGTGTTCTTCTTGGCAGCAGGGCCAATGCTGTACTCAGTC
ACTGTGATGTTAAAGCAATCGGCCACGAAGACGTCCTGTGGCACGGGGCT
GCTGTAATCCCGGTAGTAAACCCGGTTGGGATAACGCGCCGAGTTCTCAC
TCCACCATCGGTACTCATCGGGGCTATCGAAGTGGTAGTTCATCCCTGAC
ATAACGCGCCCCATGGCGTAGCCCCCCAAGCCCCCCACCACAGCACCCGC
CGCTGCTGCCCCCGCCACGTGCTTGAAGTTGGTTTTGGGGGGTTTCCATG
GCTTCTGGTTGTGGTAACTTCCTCCGCTGGATGGGTTGTAGCCTTGACCC
CAGCCTGGGTAACCTGGGTTATGGGGGTAGCCAGGGTTCTGGGGGTAGCC
GGGGTTATGGGGATAGCCAGGGTTGTGGGGGTACCCTGGGTTATGGGGGT
ACCCTGGGTTATGAGGGTACCCTGGGTGATGAGGGTAGCTGGGCTGGCGA
TGGCTCCTGGGGTGCCAATGCCTACCACTGGGTTTGCCTTTGCCATTGTT
GTAGACGTTGACCTTCTTGCAGACGGCGACCACCATGCACACCACGAACA
ACATGGTGAGGAGGCTACACATGGCTGACGAGCATAAGGATGCATGCTGT
TCATAACGACGAACACAGACACGCCTCCGAGCACAGACCCACTGCCAACA
TCACAAAAATCTGCCAGCATAATCAAAAATTTTCCCCAAAAATCAGCCTT
TTTCTCCAAAAAGGGTAACACGGGCGGCGGCCCCTGTTCTTTT

>Seq230 [Gallus gallus] Ogolgye 24
GAGGACGGAGGCATCCATCAGTGCATGGCAAAAAGGGTGGTGAGGAGGAG
GAGGAGGACGGCGAGCCAGGTGTCAGCAGGGTGCAGCTGGATGCCCGAGG
CCAGGCGGTACTCGCGGTACTGCTGCACGCACATCTCGCGGATCACCTTC
GTCACCACTTTGTTCTCCATCTCCACCTCCGTTTGGTTTGCTGCCGCCAC
AGCCTCGGAGGTGTTCTTCTTGGCAGCAGGGCCAATGCTGTACTCAGTCA
CTGTGATGTTAAAGCAATCGGCCACGAAGACGTCCTGTGGCACGGGGCTG
CTGTAATCCCGGTAGTAAACCCGGTTGGGATAACGCGCCGAGTTCTCACT
CCACCATCGGTACTCATCGGGGCTATCGAAGTGGTAGTTCATCCCTGACA
TAACGCGCCCCATGGCGTAGCCCCCCAAGCCCCCCACCACAGCACCCGCC
GCTGCTGCCCCCGCCACGTGCTTGAAGTTGGTTTTGGGGGGTTTCCATGG
CTTCTGGTTGTGGTAACTTCCTCCGCTGGATGGGTTGTAGCCTTGACCCC
AGCCTGGGTAACCTGGGTTATGGGGGTAGCCAGGGTTCTGGGGGTAGCCG
GGGTTATGGGGATAGCCAGGGTTGTGGGGGTACCCTGGGTTATGGGGGTA
CCCTGGGTTATGGGGGTACCCTGGGTTATGAGGGTAGCCCGGCTGGCGGG
GGTAGCTGGGCTGGCGATGGCTCCCGGCGCCCCAACCCCCACCACTGGGT
TTGCCTTTGCCCTTCTTGGAGAGGGCGACGTCGGTGCAGGCGGCGAGCAG
CAGGGCCAGCAGGCAGCAGGTGGTGAGGAGCCTAGCCATGGCTGCGGGCA
TAAGGACACACACTGTTAGGGCAGTGAGCAGAGACCCCCCTCCCACCCCC
ACCCCCACTGCGAAGCATCACAAAAATCTTCCACCGAATAGAAATTTTAT
TCTCCACAAAACCCCAAAACCGGGCCTTCCCCCCGCCCCACAAACACCCA
CCC

>Seq231 [Gallus gallus] Ogolgye 25
GGGGCGGGCGCATCCATCAGTGCATGGCAAAAGGGTGGTGAGGAGGAGGA
GGAGGACGGCGAGCCAGGTGTCAGCAGGGTGCAGCTGGATGCCCGAGGCC
AGGCGGTACTCGCGGTACTGCTGCACGCACATCTCGCGGATCACCTTCGT
CACCACTTTGTTCTCCATCTCCACCTCCGTTTGGTTTGCTGCCGCCACAG
CCTCGGAGGTGTTCTTCTTGGCAGCAGGGCCAATGCTGTACTCAGTCACT
GTGATGTTAAAGCAATCGGCCACGAAGACGTCCTGTGGCACGGGGCTGCT
GTAATCCCGGTAGTAAACCCGGTTGGGATAACGCGCCGAGTTCTCACTCC
ACCATCGGTACTCATCGGGGCTATCGAAGTGGTAGTTCATCCCTGACATA
ACGCGCCCCATGGCGTAGCCCCCCAAGCCCCCCACCACAGCACCCGCCGC
TGCTGCCCCCGCCACGTGCTTGAAGTTGGTTTTGGGGGGTTTCCATGGCT
TCTGGTTGTGGTAACTTCCTCCGCTGGATGGGTTGTAGCCTTGACCCCAG
CCTGGGTAACCTGGGTTATGGGGGTAGCCAGGGTTCTGGGGGTAGCCGGG
GTTATGGGGATAGCCAGGGTTGTGGGGGTACCCTGGGTTATGGGGGTACC
CTGGGTTATGAGGGTACCCTGGGTGATGAGGGTAGCTGGGCTGGCGATGG
CACCTGGCGTGCCAATGCCTACCACTGCGTCTGCCTTTGCCCTTGTTGTA
GACGTTGACCTTCTTGCAGACGGCGACCACCATGCACACCACGAACAACA
TGGTCAGGAGGCTACACATGGCTGAGGAGCATAAGGATGCATGCTGTTCA
TGACAGACGAAGCACAGACCCCGCCTACCACCCACAGACCCCACTGCCCA
GCATCACAAAAATCTTCCAGCGAATAGAAATTTTTTTCCCAAAAAATAGA
AAGTTTTTTCCAACAAAAAAGTGGAAAATTGCTTGCGGTGGGGTGTTTGT
CT

>Seq232 [Gallus gallus] Ogolgye 26
GTGGGCGGTGGCATCCATCAGTGCATGGCAAAAAGGGTGGTGAGGAGGAG
GAGGAGGACGGCGAGCCAGGTGTCAGCAGGGTGCAGCTGGATGCCCGAGG
CCAGGCGGTACTCGCGGTACTGCTGCACGCACATCTCGCGGATCACCTTC
GTCACCACTTTGTTCTCCATCTCCACCTCCGTTTGGTTTGCTGCCGCCAC
AGCCTCGGAGGTGTTCTTCTTGGCAGCAGGGCCAATGCTGTACTCAGTCA
CTGTGATGTTAAAGCAATCGGCCACGAAGACGTCCTGTGGCACGGGGCTG
CTGTAATCCCGGTAGTAAACCCGGTTGGGATAACGCGCCGAGTTCTCACT
CCACCATCGGTACTCATCGGGGCTATCGAAGTGGTAGTTCATCCCTGACA
TAACGCGCCCCATGGCGTAGCCCCCCAAGCCCCCCACCACAGCACCCGCC
GCTGCTGCCCCCGCCACGTGCTTGAAGTTGGTTTTGGGGGGTTTCCATGG
CTTCTGGTTGTGGTAACTTCCTCCGCTGGATGGGTTGTAGCCTTGACCCC
AGCCTGGGTAACCTGGGTTATGGGGGTAGCCAGGGTTCTGGGGGTAGCCG
GGGTTATGGGGATAGCCAGGGTTGTGGGGGTACCCTGGGTTATGGGGGTA
CCCTGGGTTATGAGGGTACCCTGGGTGATGAGGGTAGCTGGGCTGGCGAT
GGCTCCTGGGGTGCCGATGGCTACCACTGGGTTTGCCTTTGCCATTGTTG
TAGACGTTGACCTTCTTGCAGACGGCGACCACCATGCACACCACGAACAA
CATGGTGAGGAGGCTACACATGGCTGACGAGCATAAGGATGCATGCTGTT
ATGACGACAAGCACAGATACGCCTCTGACCACAGACCCACTGCCAGCATC
ACAAACATCTGCCACCTAACAGAAATTTTTTCCAAAAATAGGGTTTATTC
CCCAAAAAATTTAAAATTCCTTTGGGTTTAGTTTTGG

>Seq233 [Gallus gallus] Ogolgye 27
GTGACGGAGGCATCATCAGTGCATGGCAAAAGGGTGGTGAGGAGGAGGAG
GAGGACGGCGAGCCAGGTGTCAGCAGGGTGCAGCTGGATGCCCGAGGCCA
GGCGGTACTCGCGGTACTGCTGCACGCACATCTCGCGGATCACCTTCGTC
ACCACTTTGTTCTCCATCTCCACCTCCGTTTGGTTTGCTGCCGCCACAGC
CTCGGAGGTGTTCTTCTTGGCAGCAGGGCCAATGCTGTACTCAGTCACTG
TGATGTTAAAGCAATCGGCCACGAAGACGTCCTGTGGCACGGGGCTGCTG
TAATCCCGGTAGTAAACCCGGTTGGGATAACGCGCCGAGTTCTCACTCCA
CCATCGGTACTCATCGGGGCTATCGAAGTGGTAGTTCATCCCTGACATAA
CGCGCCCCATGGCGTAGCCCCCCAAGCCCCCCACCACAGCACCCGCCGCT
GCTGCCCCCGCCACGTGCTTGAAGTTGGTTTTGGGGGGTTTCCATGGCTT
CTGGTTGTGGTAACTTCCTCCGCTGGATGGGTTGTAGCCTTGACCCCAGC
CTGGGTAACCTGGGTTATGGGGGTAGCCAGGGTTCTGGGGGTAGCCGGGG
TTATGGGGATAGCCAGGGTTGTGGGGGTACCCTGGGTTATGGGGGTACCC
TGGGTTATGGGGGTACCCTGGGTTATGAGGGTAGCCCGGCTGGCGGGGGG
TAGCTGGGCTGGCGATGGCTCCCGGCGCCCCAACCCCCACCACTGGGGTT
TGCCTTTGCCCTTCTTGGAGAGGGCGACGTCGGTGCAGGCGGCGAGCAGC
AGGGCCAGCAGGCAGCAGGGGGGTGAGGAGCCTAGCCATGGCTGCGGGGC
ATAAGGACACACACTGTTTAGGGCAGGGAGCAGAGACCCCCCCTCCCACC
CCCACCCCCACTGCAAGCATCACAAAAATCTTCCACCGATAGAATTTTTT
TCACACACACAAAAACAAAAACACACGCCCTCGGCGGGGGGGGGCAGGC

>Seq234 [Gallus gallus] Ogolgye 28
GTGACGTAGGCATCATCAGTGCATGGCAAAAGGGTGGTGAGGAGGAGGAG
GAGGACGGCGAGCCAGGTGTCAGCAGGGTGCAGCTGGATGCCCGAGGCCA
GGCGGTACTCGCGGTACTGCTGCACGCACATCTCGCGGATCACCTTCGTC
ACCACTTTGTTCTCCATCTCCACCTCCGTTTGGTTTGCTGCCGCCACAGC
CTCGGAGGTGTTCTTCTTGGCAGCAGGGCCAATGCTGTACTCAGTCACTG
TGATGTTAAAGCAATCGGCCACGAAGACGTCCTGTGGCACGGGGCTGCTG
TAATCCCGGTAGTAAACCCGGTTGGGATAACGCGCCGAGTTCTCACTCCA
CCATCGGTACTCATCGGGGCTATCGAAGTGGTAGTTCATCCCTGACATAA
CGCGCCCCATGGCGTAGCCCCCCAAGCCCCCCACCACAGCACCCGCCGCT
GCTGCCCCCGCCACGTGCTTGAAGTTGGTTTTGGGGGGTTTCCATGGCTT
CTGGTTGTGGTAACTTCCTCCGCTGGATGGGTTGTAGCCTTGACCCCAGC
CTGGGTAACCTGGGTTATGGGGGTAGCCAGGGTTCTGGGGGTAGCCGGGG
TTATGGGGATAGCCAGGGTTGTGGGGGTACCCTGGGTTATGGGGGTACCC
TGGGTTATGGGGGTACCCTGGGTTATGAGGGTAGCCCGGCTGGCGGGGGT
AGCTGGGCTGGCGATGGCTCCCGGCGCCCCAACCCCCACCACTGGGGTTT
GCCTTTGCCCTTCTTGGAGAGGGCGACGTCGGTGCAGGCGGCGAGCAGCA
GGGCCAGCAGGCAGCAGGTGGGTGAGGAAGCCTAGCCATGGCTGCGGGGC
ATAAAGGACACACACTGTTTAGGGCAGTGGAGCAGAAAACCCCCCCTCCC
AACCCCCACCCCCCACTGGGAAGCATCACAAAAAATCTTTCCACCGAATC
GGATTTCTTTCCCCACACAAAAACCAAAACAACCCCGTGGATAAGGGAAA
GGGAAGGGGG

>Seq235 [Gallus gallus] Ogolgye 29
GGGGGCGGCGGCATCATCAGTGCATGGCAAAAGGGTGGTGAGGAGGAGGA
GGAGGACGGCGAGCCAGGTGTCAGCAGGGTGCAGCTGGATGCCCGAGGCC
AGGCGGTACTCGCGGTACTGCTGCACGCACATCTCGCGGATCACCTTCGT
CACCACTTTGTTCTCCATCTCCACCTCCGTTTGGTTTGCTGCCGCCACAG
CCTCGGAGGTGTTCTTCTTGGCAGCAGGGCCAATGCTGTACTCAGTCACT
GTGATGTTAAAGCAATCGGCCACGAAGACGTCCTGTGGCACGGGGCTGCT
GTAATCCCGGTAGTAAACCCGGTTGGGATAACGCGCCGAGTTCTCACTCC
ACCATCGGTACTCATCGGGGCTATCGAAGTGGTAGTTCATCCCTGACATA
ACGCGCCCCATGGCGTAGCCCCCCAAGCCCCCCACCACAGCACCCGCCGC
TGCTGCCCCCGCCACGTGCTTGAAGTTGGTTTTGGGGGGTTTCCATGGCT
TCTGGTTGTGGTAACTTCCTCCGCTGGATGGGTTGTAGCCTTGACCCCAG
CCTGGGTAACCTGGGTTATGGGGGTAGCCAGGGTTCTGGGGGTAGCCGGG
GTTATGGGGATAGCCAGGGTTGTGGGGGTACCCTGGGTTATGGGGGTACC
CTGGGTTATGGGGGTACCCTGGGTTATGAGGGTAGCCCGGCTGGCGGGGG
TAGCTGGGCTGGCGATGGCTCCCGGCGCCCCAACCCCCACCACTGGGTTT
GCCTTTGCCCTTCTTGGAGAGGGCGACGTCGGTGCAGGCGGCGAGCAGCA
GGGCCAGCAGGCAGCAGGTGGTGAGGAGCCTAGCCATGGCTGCGGGCATA
AGGACACACACTGTTAGGGCAGTGAGCAGAGACCCCCCTCCCACCCCCAC
CCCCACTGCGAGCATCACAAAAATCTTCCACCGAATCGAGATCATCTCTC
ACAAACACCCACACCCCCGCAAAAAAAACACAA

>Seq236 [Gallus gallus] Ogolgye 30
GTGGACGGGCGGCATCCATCAGTGCATGGCAAAAAGGGTGGTGAGGAGGA
GGAGGAGGACGGCGAGCCAGGTGTCAGCAGGGTGCAGCTGGATGCCCGAG
GCCAGGCGGTACTCGCGGTACTGCTGCACGCACATCTCGCGGATCACCTT
CGTCACCACTTTGTTCTCCATCTCCACCTCCGTTTGGTTTGCTGCCGCCA
CAGCCTCGGAGGTGTTCTTCTTGGCAGCAGGGCCAATGCTGTACTCAGTC
ACTGTGATGTTAAAGCAATCGGCCACGAAGACGTCCTGTGGCACGGGGCT
GCTGTAATCCCGGTAGTAAACCCGGTTGGGATAACGCGCCGAGTTCTCAC
TCCACCATCGGTACTCATCGGGGCTATCGAAGTGGTAGTTCATCCCTGAC
ATAACGCGCCCCATGGCGTAGCCCCCCAAGCCCCCCACCACAGCACCCGC
CGCTGCTGCCCCCGCCACGTGCTTGAAGTTGGTTTTGGGGGGTTTCCATG
GCTTCTGGTTGTGGTAACTTCCTCCGCTGGATGGGTTGTAGCCTTGACCC
CAGCCTGGGTAACCTGGGTTATGGGGGTAGCCAGGGTTCTGGGGGTAGCC
GGGGTTATGGGGATAGCCAGGGTTGTGGGGGTACCCTGGGTTATGGGGGT
ACCCTGGGTTATGAGGGTACCCTGGCTGATGAGGGTAGCTGGGCTGGCGA
TGGCTCCTGGCGTGCCAATGCCTACCACTGGGTTTGCCTTTGCCATTGTT
GTAGACGTTGACCTTCTTGCAGACGGCGACCACCATGCACACCACGAACA
ACATGGTGAGGAGGCTACACATGGCTGAGGAGCATAAGGATGCATGCTGT
TCATGACAGACAAACACAGACCCCGCCTCCCACCCACAGACCCCACTGCC
AGCATCACAAAAATCTTCCAGCGTAATAGAAATTTTTTCCCAAAAAATAG
AAATAATTTCAAAAAAAAATATAAAGGAGGGTGGAGGCGAATGGACT

>Seq237 [Gallus gallus] Ogolgye 31
GTGGAGGCGCATCATCAGTGCATGGCAAAAGGGTGGTGAGGAGGAGGAGG
AGGACGGCGAGCCAGGTGTCAGCAGGGTGCAGCTGGATGCCCGAGGCCAG
GCGGTACTCGCGGTACTGCTGCACGCACATCTCGCGGATCACCTTCGTCA
CCACTTTGTTCTCCATCTCCACCTCCGTTTGGTTTGCTGCCGCCACAGCC
TCGGAGGTGTTCTTCTTGGCAGCAGGGCCAATGCTGTACTCAGTCACTGT
GATGTTAAAGCAATCGGCCACGAAGACGTCCTGTGGCACGGGGCTGCTGT
AATCCCGGTAGTAAACCCGGTTGGGATAACGCGCCGAGTTCTCACTCCAC
CATCGGTACTCATCGGGGCTATCGAAGTGGTAGTTCATCCCTGACATAAC
GCGCCCCATGGCGTAGCCCCCCAAGCCCCCCACCACAGCACCCGCCGCTG
CTGCCCCCGCCACGTGCTTGAAGTTGGTTTTGGGGGGTTTCCATGGCTTC
TGGTTGTGGTAACTTCCTCCGCTGGATGGGTTGTAGCCTTGACCCCAGCC
TGGGTAACCTGGGTTATGGGGGTAGCCAGGGTTCTGGGGGTAGCCGGGGT
TATGGGGATAGCCAGGGTTGTGGGGGTACCCTGGGTTATGGGGGTACCCT
GGGTTATGGGGGTACCCTGGATTATGAGGGTAGCCCGGCTGGCGGGGGTA
TCTGGGCTGGCGATGGCTCCCGTTGCCCTAATCCTCACCACTGGGATTGC
CTTTGCCCTTCTAGGAGAGGCCGACGTTGGTGTACGCAATTATCACCA

>Seq238 [Gallus gallus] Ogolgye 32
GTGTGGGGGCGGCATCCATCAGTGCATGGCAAAAGGGTGGTGAGGAGGAG
GAGGAGGACGGCGAGCCAGGTGTCAGCAGGGTGCAGCTGGATGCCCGAGG
CCAGGCGGTACTCGCGGTACTGCTGCACGCACATCTCGCGGATCACCTTC
GTCACCACTTTGTTCTCCATCTCCACCTCCGTTTGGTTTGCTGCCGCCAC
AGCCTCGGAGGTGTTCTTCTTGGCAGCAGGGCCAATGCTGTACTCAGTCA
CTGTGATGTTAAAGCAATCGGCCACGAAGACGTCCTGTGGCACGGGGCTG
CTGTAATCCCGGTAGTAAACCCGGTTGGGATAACGCGCCGAGTTCTCACT
CCACCATCGGTACTCATCGGGGCTATCGAAGTGGTAGTTCATCCCTGACA
TAACGCGCCCCATGGCGTAGCCCCCCAAGCCCCCCACCACAGCACCCGCC
GCTGCTGCCCCCGCCACGTGCTTGAAGTTGGTTTTGGGGGGTTTCCATGG
CTTCTGGTTGTGGTAACTTCCTCCGCTGGATGGGTTGTAGCCTTGACCCC
AGCCTGGGTAACCTGGGTTATGGGGGTAGCCAGGGTTCTGGGGGTAGCCG
GGGTTATGGGGATAGCCAGGGTTGTGGGGGTACCCTGGGTTATGGGGGTA
CCCTGGGTTATGGGGGTACCCTGGGTTATGAGGGTAGCCCGGCTGGCGGG
GGTAGCTGGGCTGGCGATGGCTCCCGGCGCCCCAACCCCCACCACTGGGT
TTGCCTTTGCCCTTCTTGGAGAGGGCGACGTCGGTGCAGGCGGCGAGCAG
CAGGGCCAGCAGGCAGCAGGGTGGTGAGGAGCCTAGCCATGGCTGCGGGG
CATAAGGACACACACTGTTAAGGGCAGTGAGCAGAGACCCCCCTCCCACC
CCCACCCCCACTGCGAAGCATCACAAAAATCTTCCACCGATAGAATTTTT
TTTCTCACACACAAAACGAAACAAGAGGGGGGGGGGGGGGTGGGAGAATG
GG

>Seq239 [Gallus gallus] Ogolgye 33
GAGGACCGGGAGCATCCATCAGTGCATGGCAAAAGGGTGGTGAGGAGGAG
GAGGAGGACGGCGAGCCAGGTGTCAGCAGGGTGCAGCTGGATGCCCGAGG
CCAGGCGGTACTCGCGGTACTGCTGCACGCACATCTCGCGGATCACCTTC
GTCACCACTTTGTTCTCCATCTCCACCTCCGTTTGGTTTGCTGCCGCCAC
AGCCTCGGAGGTGTTCTTCTTGGCAGCAGGGCCAATGCTGTACTCAGTCA
CTGTGATGTTAAAGCAATCGGCCACGAAGACGTCCTGTGGCACGGGGCTG
CTGTAATCCCGGTAGTAAACCCGGTTGGGATAACGCGCCGAGTTCTCACT
CCACCATCGGTACTCATCGGGGCTATCGAAGTGGTAGTTCATCCCTGACA
TAACGCGCCCCATGGCGTAGCCCCCCAAGCCCCCCACCACAGCACCCGCC
GCTGCTGCCCCCGCCACGTGCTTGAAGTTGGTTTTGGGGGGTTTCCATGG
CTTCTGGTTGTGGTAACTTCCTCCGCTGGATGGGTTGTAGCCTTGACCCC
AGCCTGGGTAACCTGGGTTATGGGGGTAGCCAGGGTTCTGGGGGTAGCCG
GGGTTATGGGGATAGCCAGGGTTGTGGGGGTACCCTGGGTTATGGGGGTA
CCCTGGGTTATGGGGGTACCCTGGGTTATGAGGGTAGCCCGGCTGGCGGG
GGTAGCTGGGCTGGCGATGGCTCCCGGCGCCCCAACCCCCACCACTGGGT
TTGCCTTTGCCCTTCTTGGAGAGGGCGACGTCGGTGCAAGCGGCGAGCAG
CAGGGCCAGCAGGCAGCAGGTGGTGAGGAACCTAGCCATGGCTGCGGGCA
TAAGGACACACACTGTTAGGGCAGTGAGCAGAGACCCCCCTCCCACCCCC
AACCCCACTGCGAGCATCACAAAAATCTTCCACCGAATAGCCATTCATCT
CCCAAAAAGAATGGGGGTTTTTTCTCG

>Seq240 [Gallus gallus] Ogolgye 34
GGGGGGCGGCGGCATCCCATCAGTGCATGGCAAAAGGGTGGTGAGGAGGA
GGAGGAGGACGGCGAGCCAGGTGTCAGCAGGGTGCAGCTGGATGCCCGAG
GCCAGGCGGTACTCGCGGTACTGCTGCACGCACATCTCGCGGATCACCTT
CGTCACCACTTTGTTCTCCATCTCCACCTCCGTTTGGTTTGCTGCCGCCA
CAGCCTCGGAGGTGTTCTTCTTGGCAGCAGGGCCAATGCTGTACTCAGTC
ACTGTGATGTTAAAGCAATCGGCCACGAAGACGTCCTGTGGCACGGGGCT
GCTGTAATCCCGGTAGTAAACCCGGTTGGGATAACGCGCCGAGTTCTCAC
TCCACCATCGGTACTCATCGGGGCTATCGAAGTGGTAGTTCATCCCTGAC
ATAACGCGCCCCATGGCGTAGCCCCCCAAGCCCCCCACCACAGCACCCGC
CGCTGCTGCCCCCGCCACGTGCTTGAAGTTGGTTTTGGGGGGTTTCCATG
GCTTCTGGTTGTGGTAACTTCCTCCGCTGGATGGGTTGTAGCCTTGACCC
CAGCCTGGGTAACCTGGGTTATGGGGGTAGCCAGGGTTCTGGGGGTAGCC
GGGGTTATGGGGATAGCCAGGGTTGTGGGGGTACCCTGGGTTATGGGGGT
ACCCTGGGTTATGAGGGTACCCCGGGTGATGAGGGTAGCTGGGCTGGCGA
TGGCACCTGGGGTGCCAATGGCTACCAGTGGGCTTGCCTTTGCCCCTGTT
GTAGACGTTGACCTTCTTGCAGACGGCGACCACCATGGACACGAGGAACA
ACATGGTCAGGAGCCTACACATGGGTGAGGAGCATAAGGATGCATGCTGG
TATGACGGACAACCACAGATACGGCTCCGAACACAGACCCCCCTGCCAGC
ATCACAAACATCTTCCACCGTAATCAGAACTTTTCCCAAAAATCAGGCAT
TCTTCCCAAAAACGTTCCCGTGGTGCCTTCTGTTGTAATCAC

>Seq241 [Gallus gallus] Ogolgye 35
GTCGGAATTTGTGATGCTCGCAGTGGGGGTGGGGGTGGGAGGGGGGTCTC
TGCTCACTGCCCGTAAGAGTGTGTGTCCTTATGCCCGCAGCCATGGCTAG
GCTCCTCACCACCTGCTGCCTGCTGGCCCTGCTGCTCGCCGCCTGCACCG
ACGTCGCCCTCTCCAAGAAGGGCAAAGGCAAACCCAGTGGTGGGGGTTGG
GGCGCCGGGAGCCATCGCCAGCCCAGCTACCCCCGCCAGCCGGGCTACCC
TCATAACCCAGGGTACCCCCATAACCCAGGGTACCCCCATAACCCAGGGT
ACCCCCACAACCCTGGCTATCCCCATAACCCCGGCTACCCCCAGAACCCT
GGCTACCCCCATAACCCAGGTTACCCAGGCTGGGGTCAAGGCTACAACCC
ATCCAGCGGAGGAAGTTACCACAACCAGAAGCCATGGAAACCCCCCAAAA
CCAACTTCAAGCACGTGGCGGGGGCAGCAGCGGCGGGTGCTGTGGTGGGG
GGCTTGGGGGGCTACGCCATGGGGCGCGTTATGTCAGGGATGAACTACCA
CTTCGATAGCCCCGATGAGTACCGATGGTGGAGTGAGAACTCGGCGCGTT
ATCCCAACCGGGTTTACTACCGGGATTACAGCAGCCCCGTGCCACAGGAC
GTCTTCGTGGCCGATTGCTTTAACATCACAGTGACTGAGTACAGCATTGG
CCCTGCTGCCAAGAAGAACACCTCCGAGGCTGTGGCGGCAGCAAACCAAA
CGGAGGTGGAGATGGAGAACAAAGTGGTGACGAAGGTGATCCGCGAGATG
TGCGTGCAGCAGTACCGCGAGTACCGCCCTGGCCTCGGGCATCCAGCTGC
ACCCTGCTGACACCTGGCTCGCCGTCCTCCTCTTCCTCCTCACCACCCTT
TTTTGCCCATCCACTGATGGGATGCCGTGCCCCGGCCCTGTGGGCAGTGA
AAAGAACTTCGTAGTTAAGCCGTAACGTTTCTCTCCCT

>Seq242 [Gallus gallus] Ogolgye 36
GAGGGGCGGAAGCATCATCAGTGCATGGCAAAGGGTGGTGAGGAGGAGGA
GGAGGACGGCGAGCCAGGTGTCAGCAGGGTGCAGCTGGATGCCCGAGGCC
AGGCGGTACTCGCGGTACTGCTGCACGCACATCTCGCGGATCACCTTCGT
CACCACTTTGTTCTCCATCTCCACCTCCGTTTGGTTTGCTGCCGCCACAG
CCTCGGAGGTGTTCTTCTTGGCAGCAGGGCCAATGCTGTACTCAGTCACT
GTGATGTTAAAGCAATCGGCCACGAAGACGTCCTGTGGCACGGGGCTGCT
GTAATCCCGGTAGTAAACCCGGTTGGGATAACGCGCCGAGTTCTCACTCC
ACCATCGGTACTCATCGGGGCTATCGAAGTGGTAGTTCATCCCTGACATA
ACGCGCCCCATGGCGTAGCCCCCCAAGCCCCCCACCACAGCACCCGCCGC
TGCTGCCCCCGCCACGTGCTTGAAGTTGGTTTTGGGGGGTTTCCATGGCT
TCTGGTTGTGGTAACTTCCTCCGCTGGATGGGTTGTAGCCTTGACCCCAG
CCTGGGTAACCTGGGTTATGGGGGTAGCCAGGGTTCTGGGGGTAGCCGGG
GTTATGGGGATAGCCAGGGTTGTGGGGGTACCCTGGGTTATGGGGGTACC
CTGGGTTATGGGGGTACCCTGGGTTATGAGGGTAGCCCGGCTGGCGGGGG
TAACTGAGCTGTAGAAGGCTCCCGGCGCGCCAAAACCCACCACTGGGGAT
GACATTGCCCTTCATGAACAAGGTGACTACTGAGCACGAGAACAAATAAC
AAGAGCCAACAGGGAA

>Seq243 [Gallus gallus] Ogolgye 37
CTGGGGCGGGGCGTCATCCATCAGTGCATGGCAAAAGGGTGGTGAGGAGG
AGGAGGAGGACGGCGAGCCAGGTGTCAGCAGGGTGCAGCTGGATGCCCGA
GGCCAGGCGGTACTCGCGGTACTGCTGCACGCACATCTCGCGGATCACCT
TCGTCACCACTTTGTTCTCCATCTCCACCTCCGTTTGGTTTGCTGCCGCC
ACAGCCTCGGAGGTGTTCTTCTTGGCAGCAGGGCCAATGCTGTACTCAGT
CACTGTGATGTTAAAGCAATCGGCCACGAAGACGTCCTGTGGCACGGGGC
TGCTGTAATCCCGGTAGTAAACCCGGTTGGGATAACGCGCCGAGTTCTCA
CTCCACCATCGGTACTCATCGGGGCTATCGAAGTGGTAGTTCATCCCTGA
CATAACGCGCCCCATGGCGTAGCCCCCCAAGCCCCCCACCACAGCACCCG
CCGCTGCTGCCCCCGCCACGTGCTTGAAGTTGGTTTTGGGGGGTTTCCAT
GGCTTCTGGTTGTGGTAACTTCCTCCGCTGGATGGGTTGTAGCCTTGACC
CCAGCCTGGGTAACCTGGGTTATGGGGGTAGCCAGGGTTCTGGGGGTAGC
CGGGGTTATGGGGATAGCCAGGGTTGTGGGGGTACCCTGGGTTATGGGGG
TACCCTGGGTTATGGGGGTACCCTGGGTTATGAGGGTAGCCCGGCTGGCG
GGGGTAGCTGGGCTGGCGATGGCTCCCGGCGCCCCAACCCCCACCACTGG
GTTTGCCTTTGCCCTTCTTGGAGAGGGCGACGTCGGTGCAGGCGGCGAGC
AGCAGGGCCAGCAGGCAGCAGGTGGTGAGGAACCTAACCATGGCTGCGGG
CATAAGGACACACACTGTTAGGGCAGTGAGCAGAGACCCCCCTCCCACCC
CCACCCCCACTGCGAGCATCACAAAAATCTTTCACCGAAATCAGCATTTA
TTCTCAACAAATTTTGGGGTTTATTTTTTTTTCTTT

>Seq244 [Gallus gallus] Ogolgye 38
GGGGGCGGGCGGCATCCATCAGTGCATGGCAAAAGGGTGGTGAGGAGGAG
GAGGAGGACGGCGAGCCAGGTGTCAGCAGGGTGCAGCTGGATGCCCGAGG
CCAGGCGGTACTCGCGGTACTGCTGCACGCACATCTCGCGGATCACCTTC
GTCACCACTTTGTTCTCCATCTCCACCTCCGTTTGGTTTGCTGCCGCCAC
AGCCTCGGAGGTGTTCTTCTTGGCAGCAGGGCCAATGCTGTACTCAGTCA
CTGTGATGTTAAAGCAATCGGCCACGAAGACGTCCTGTGGCACGGGGCTG
CTGTAATCCCGGTAGTAAACCCGGTTGGGATAACGCGCCGAGTTCTCACT
CCACCATCGGTACTCATCGGGGCTATCGAAGTGGTAGTTCATCCCTGACA
TAACGCGCCCCATGGCGTAGCCCCCCAAGCCCCCCACCACAGCACCCGCC
GCTGCTGCCCCCGCCACGTGCTTGAAGTTGGTTTTGGGGGGTTTCCATGG
CTTCTGGTTGTGGTAACTTCCTCCGCTGGATGGGTTGTAGCCTTGACCCC
AGCCTGGGTAACCTGGGTTATGGGGGTAGCCAGGGTTCTGGGGGTAGCCG
GGGTTATGGGGATAGCCAGGGTTGTGGGGGTACCCTGGGTTATGGGGGTA
CCCTGGGTTATGGGGGTACCCTGGGTTATGAGGGTAGCCCGGCTGGCGGG
GGTAGCTGGGCTGGCGATGGCTCCCGGCGCCCCAACCCCCACCACTGGGT
TTGCCTTTGCCCTTCTTGGAGAGGGCGACGTCGGTGCAGGCGGCGAGCAG
CAGGGCCAGCAGGCAGCAGGTGGTGAGGAGCCTAGCCATGGCTGCGGGCA
TAAGGACACACACTGTTAGGGCAGTGAGCAGAGACCCCCCTCCCACCCCC
ACCCCCACTGCGAGCATCACAAAAATCTTCCACCGAAATCAGCACATCTT
CCCCAAACCCAAACAGGGCGTTAGCAACCATCCCTCTTTTACACACCTCC
CTTCTAGAATAACTTCATCTTTACT

>Seq245 [Gallus gallus] Ogolgye 39
GTGGGGCGGGCGGCATCCATCAGTGCATGGCAAAGGGTGGTGAGGAGGAG
GAGGAGGACGGCGAGCCAGGTGTCAGCAGGGTGCAGCTGGATGCCCGAGG
CCAGGCGGTACTCGCGGTACTGCTGCACGCACATCTCGCGGATCACCTTC
GTCACCACTTTGTTCTCCATCTCCACCTCCGTTTGGTTTGCTGCCGCCAC
AGCCTCGGAGGTGTTCTTCTTGGCAGCAGGGCCAATGCTGTACTCAGTCA
CTGTGATGTTAAAGCAATCGGCCACGAAGACGTCCTGTGGCACGGGGCTG
CTGTAATCCCGGTAGTAAACCCGGTTGGGATAACGCGCCGAGTTCTCACT
CCACCATCGGTACTCATCGGGGCTATCGAAGTGGTAGTTCATCCCTGACA
TAACGCGCCCCATGGCGTAGCCCCCCAAGCCCCCCACCACAGCACCCGCC
GCTGCTGCCCCCGCCACGTGCTTGAAGTTGGTTTTGGGGGGTTTCCATGG
CTTCTGGTTGTGGTAACTTCCTCCGCTGGATGGGTTGTAGCCTTGACCCC
AGCCTGGGTAACCTGGGTTATGGGGGTAGCCAGGGTTCTGGGGGTAGCCG
GGGTTATGGGGATAGCCAGGGTTGTGGGGGTACCCTGGGTTATGGGGGTA
CCCTGGGTTATGGGGGTACCCTGGGTTATGAGGGTAGCCCGGCTGGCGGG
GGTAGCTGGGCTGGCGATGGCTCCCGGCGCCCCAACCCCCACCACTGGGG
TTTGCCTTTGCCCTTCTTGGAGAGGGCGACGTCGGTGCAGGCGGCGAGCA
GCAGGGCCAGCAGGCAGCAGGTGGTGAGGAGCCTAGCCATGGCTGCGGGC
ATAAGGACACACACTGTTTAGGGCAGGGAGCAAAAACCCCCCTTCCAACC
CCACCCCCACTGCGAGCATCACAAAAATCTTTCCACCGAAATCAGCATTC
ATCCCAAAAAAGAAACGCGACTTTGCTGGCGGCGACCC

>Seq246 [Gallus gallus] Ogolgye 40
TGGGGACGGGCGGTCATCCATCAGTGCATGGCAAAAGGGTGGTGAGGAGG
AGGAGGAGGACGGCGAGCCAGGTGTCAGCAGGGTGCAGCTGGATGCCCGA
GGCCAGGCGGTACTCGCGGTACTGCTGCACGCACATCTCGCGGATCACCT
TCGTCACCACTTTGTTCTCCATCTCCACCTCCGTTTGGTTTGCTGCCGCC
ACAGCCTCGGAGGTGTTCTTCTTGGCAGCAGGGCCAATGCTGTACTCAGT
CACTGTGATGTTAAAGCAATCGGCCACGAAGACGTCCTGTGGCACGGGGC
TGCTGTAATCCCGGTAGTAAACCCGGTTGGGATAACGCGCCGAGTTCTCA
CTCCACCATCGGTACTCATCGGGGGCTATCGAAGTGGGAAGTTCATCCCT
GGACATAAACGCCGCCCCCATGGGCGTAGCCCCCCCCAAGGCCCCCCCAC
CACAAGCAACCCCGCCGGCTGGCTGGCCCCCCCGCCCACCGTGGCTTTGA
AAAGTTTGGGTTTTTTGGGGCGGGGGTTTTTCCCAATGGGGCTTTTCTTG
GGGTTTGGTGGGGGTAAAACTTTTCCCCTTCCCCGGCCTTGGGGAATTGG
GGGGTTTTGGTTAAGACCCCCTTTTGGAAACCCCCCCCCAAAGGCCCCTT
GGGGGGGGTTAAAAACCCCCTTGGGGGGGGGTTTTTAAATTTGGGGGGG


>Seq247 [Gallus gallus] Ogolgye 41
GGGGGGCGGGCGGCATCCATCAGTGCATGGCAAAGGGTGGTGAGGAGGAG
GAGGAGGACGGCGAGCCAGGTGTCAGCAGGGTGCAGCTGGATGCCCGAGG
CCAGGCGGTACTCGCGGTACTGCTGCACGCACATCTCGCGGATCACCTTC
GTCACCACTTTGTTCTCCATCTCCACCTCCGTTTGGTTTGCTGCCGCCAC
AGCCTCGGAGGTGTTCTTCTTGGCAGCAGGGCCAATGCTGTACTCAGTCA
CTGTGATGTTAAAGCAATCGGCCACGAAGACGTCCTGTGGCACGGGGCTG
CTGTAATCCCGGTAGTAAACCCGGTTGGGATAACGCGCCGAGTTCTCACT
CCACCATCGGTACTCATCGGGGCTATCGAAGTGGTAGTTCATCCCTGACA
TAACGCGCCCCATGGCGTAGCCCCCCAAGCCCCCCACCACAGCACCCGCC
GCTGCTGCCCCCGCCACGTGCTTGAAGTTGGTTTTGGGGGGTTTCCATGG
CTTCTGGTTGTGGTAACTTCCTCCGCTGGATGGGTTGTAGCCTTGACCCC
AGCCTGGGTAACCTGGGTTATGGGGGTAGCCAGGGTTCTGGGGGTAGCCG
GGGTTATGGGGATAGCCAGGGTTGTGGGGGTACCCTGTGATATGGGGGTA
CCCTGGGTTATGAGGGTACCCCGCATGATGAGGGTACCTCGGCTGGCGAC
GGCTGCCGGGGACCACAACCCCCATCAGTGGCCTTGCCGCCTGAACTTGT
GGCTCAGGGTGACGTCCTTGCGAAAAGGTTGAGTACTTGTGGAGCCCAGC
GCAACCTCAGTGGGCACGAAGACAAACAGAGGCTGAGGCCACCAGCGATG
TGCTCTGTCACATGAGAACAAATCGAGAAAACGAACAGGGAGCCACAGAC
CCCCCTTGACAGTTACACCACTTAGCGTTGGCAGCAAAAGAAAGGATCCT
CCCCAAAGGGGACAGAACCGGTCTAAAGAGAGCTACTCCTCTTCTCGTTG
AAGAGTAGTGGCCGGGGG

>Seq248 [Gallus gallus] Ogolgye 42
GGGGGGGGGCAGCATCATCAGTGCATGGCAAAGGGTGGTGAGGAGGAGGA
GGAGGACGGCGAGCCAGGTGTCAGCAGGGTGCAGCTGGATGCCCGAGGCC
AGGCGGTACTCGCGGTACTGCTGCACGCACATCTCGCGGATCACCTTCGT
CACCACTTTGTTCTCCATCTCCACCTCCGTTTGGTTTGCTGCCGCCACAG
CCTCGGAGGTGTTCTTCTTGGCAGCAGGGCCAATGCTGTACTCAGTCACT
GTGATGTTAAAGCAATCGGCCACGAAGACGTCCTGTGGCACGGGGCTGCT
GTAATCCCGGTAGTAAACCCGGTTGGGATAACGCGCCGAGTTCTCACTCC
ACCATCGGTACTCATCGGGGCTATCGAAGTGGTAGTTCATCCCTGACATA
ACGCGCCCCATGGCGTAGCCCCCCAAGCCCCCCACCACAGCACCCGCCGC
TGCTGCCCCCGCCACGTGCTTGAAGTTGGTTTTGGGGGGTTTCCATGGCT
TCTGGTTGTGGTAACTTCCTCCGCTGGATGGGTTGTAGCCTTGACCCCAG
CCTGGGTAACCTGGGTTATGGGGGTAGCCAGGGTTCTGGGGGTAGCCGGG
GTTATGGGGATAGCCAGGGTTGTGGGGGTACCCTGGGTTATGGGGGTACC
CTGGGTTATGAGGGTACCCCGGGTGATGAGGGTAGCTGGGCTGGCGATGG
CTCCTGGGGTGGCAATGGCTACCAGTGGGCTTGCCTTTGCCCTTGTTGTA
GACGTTGACCTTCTTGGAGACGGCGACCACCATGGACAGGAGGAACAACG
TGGTCAGGAGGCTACACGTGGCTGAGGAGCCTAAGGATGGACGCTGTTAT
GACGACGAGCACAGATCCGGCTCTGAGCCACAGACCCCCCTGCGAGCATC
AAAAAAATCTTCCAGCGTAATCAGAATTTTTCCCCAAAAATCAGGAATTC
TTCCCCAAAAAAGGGAAGGGGGGGGTCGGCGCGGGGGCCTGGGGGGACAG
GGGAGAGGGGGAGGGGGGGGGCGGGGGAG

>Seq249 [Gallus gallus] Ogolgye 43
GAGGGCCGGCGGCATCCATCAGTGCATGGCAAAAGGGTGGTGAGGAGGAG
GAGGAGGACGGCGAGCCAGGTGTCAGCAGGGTGCAGCTGGATGCCCGAGG
CCAGGCGGTACTCGCGGTACTGCTGCACGCACATCTCGCGGATCACCTTC
GTCACCACTTTGTTCTCCATCTCCACCTCCGTTTGGTTTGCTGCCGCCAC
AGCCTCGGAGGTGTTCTTCTTGGCAGCAGGGCCAATGCTGTACTCAGTCA
CTGTGATGTTAAAGCAATCGGCCACGAAGACGTCCTGTGGCACGGGGCTG
CTGTAATCCCGGTAGTAAACCCGGTTGGGATAACGCGCCGAGTTCTCACT
CCACCATCGGTACTCATCGGGGCTATCGAAGTGGTAGTTCATCCCTGACA
TAACGCGCCCCATGGCGTAGCCCCCCAAGCCCCCCACCACAGCACCCGCC
GCTGCTGCCCCCGCCACGTGCTTGAAGTTGGTTTTGGGGGGTTTCCATGG
CTTCTGGTTGTGGTAACTTCCTCCGCTGGATGGGTTGTAGCCTTGACCCC
AGCCTGGGTAACCTGGGTTATGGGGGTAGCCAGGGTTCTGGGGGTAGCCG
GGGTTATGGGGATAGCCAGGGTTGTGGGGGTACCCTGGGTTATGGGGGTA
CCCTGGGTTATGGGGGTACCCTGGGTTATGAGGGTAGCCCGGCTGGCGGG
GGTAGCTGGGCTGGCGATGGCTCCCGGCGCCCCAACCCCCACCACTGGGT
TTGCCTTTGCCCTTCTTGGAGAGGGCGACGTCGGTGCAGGCGGCGAGCAG
CAGGGCCAGCAGGCAGCAGGTGGTGAGGAGCCTAGCCATGGCTGCGGGCA
TAAGGACACACACTGTTAAGGGCAGTGAGCAGAGACCCCCCTTCCACCCC
CACCCCCACTGCGGAGCATCACAAAAATCTTCCACCGAAATCAGCAATTC
TTTCTCAAATAAATTACTCGCTTTTTGCAATGGGCTCTCGCCCCAAATCT
CTATATATCCCCTTCTTAGAGACG

>Seq250 [Gallus gallus] Ogolgye 44
GAGGACGGCGGCATCCATCAGTGCATGGCAAAGGGTGGTGAGGAGGAGGA
GGAGGACGGCGAGCCAGGTGTCAGCAGGGTGCAGCTGGATGCCCGAGGCC
AGGCGGTACTCGCGGTACTGCTGCACGCACATCTCGCGGATCACCTTCGT
CACCACTTTGTTCTCCATCTCCACCTCCGTTTGGTTTGCTGCCGCCACAG
CCTCGGAGGTGTTCTTCTTGGCAGCAGGGCCAATGCTGTACTCAGTCACT
GTGATGTTAAAGCAATCGGCCACGAAGACGTCCTGTGGCACGGGGCTGCT
GTAATCCCGGTAGTAAACCCGGTTGGGATAACGCGCCGAGTTCTCACTCC
ACCATCGGTACTCATCGGGGCTATCGAAGTGGTAGTTCATCCCTGACATA
ACGCGCCCCATGGCGTAGCCCCCCAAGCCCCCCACCACAGCACCCGCCGC
TGCTGCCCCCGCCACGTGCTTGAAGTTGGTTTTGGGGGGTTTCCATGGCT
TCTGGTTGTGGTAACTTCCTCCGCTGGATGGGTTGTAGCCTTGACCCCAG
CCTGGGTAACCTGGGTTATGGGGGTAGCCAGGGTTCTGGGGGTAGCCGGG
GTTATGGGGATAGCCAGGGTTGTGGGGGTACCCTGGGTTATGGGGGTACC
CTGGGTTATGGGGGTACCCTGGGTTATGAAGGGCATCACGGCTGGCGGCG
GCAACTGGGCTGGCGAAGGCTTCCCGGCGCCCCAAACCACCACCACTGGG
GTATGGCCTTTGCCCCTACTTGGAAGATGGTGAACGTCGATGCAAGGGAT
CGAGCCAAAAAGGCCCAGCAGAGCACCATGAGGCTGAAGAAGCCCAAACC
ATGGATGGCGGGCCATAAAGAAACACCACTGGTTAGGGCATTGGAGCAGA
AAACCCCCCTTCCCAACAACAAACCCCACTGGCTAGCATTTAACAAAAAT
CATTCACCCTAGCATCAAGCATTCATCCCCGAAAAAGAAAAAAACAAAAC
GAAGCCGGAAAAATGA

>Seq251 [Gallus gallus] Ogolgye 45
GGGGCCGGCGGCATCATCAGTGCATGGCAAAGGGTGGTGAGGAGGAGGAG
GAGGACGGCGAGCCAGGTGTCAGCAGGGTGCAGCTGGATGCCCGAGGCCA
GGCGGTACTCGCGGTACTGCTGCACGCACATCTCGCGGATCACCTTCGTC
ACCACTTTGTTCTCCATCTCCACCTCCGTTTGGTTTGCTGCCGCCACAGC
CTCGGAGGTGTTCTTCTTGGCAGCAGGGCCAATGCTGTACTCAGTCACTG
TGATGTTAAAGCAATCGGCCACGAAGACGTCCTGTGGCACGGGGCTGCTG
TAATCCCGGTAGTAAACCCGGTTGGGATAACGCGCCGAGTTCTCACTCCA
CCATCGGTACTCATCGGGGCTATCGAAGTGGTAGTTCATCCCTGACATAA
CGCGCCCCATGGCGTAGCCCCCCAAGCCCCCCACCACAGCACCCGCCGCT
GCTGCCCCCGCCACGTGCTTGAAGTTGGTTTTGGGGGGTTTCCATGGCTT
CTGGTTGTGGTAACTTCCTCCGCTGGATGGGTTGTAGCCTTGACCCCAGC
CTGGGTAACCTGGGTTATGGGGGTAGCCAGGGTTCTGGGGGTAGCCGGGG
TTATGGGGATAGCCAGGGTTGTGGGGGTACCCTGGGTTATGGGGGTACCC
TGGGTTATGGGGGTACCCTGGGTTATGAGGGTAGCCCGGCTGGCGGGGGT
AGCTGGGCTGGCGATGGCTCCCGGCGCCCCAACCCCCACCACTGGGTTTG
CCTTTGCCCTTCTTGGAGAGGGCGACGTCGGTGCAGGCGGCGAGCAGCAG
GGCCAGCAGGCAGCAGGTGGGTGAGGAGCCTAGCCATGGCTGCGGGCATA
AGGACACACACTGTTAAGGGCAGTGAGCAGAGACCCCCCTCCCACCCCCA
CCCCCACTGCGAGCATCACAAAAATCTTCCACCGAATCAGAAATTCTTCT
CACAAAATCTAACGCGTTTGGCTTCCTCTCCTTTGGCATCTAAACGATCG
CCTTAGGAGAGTATAGCA

>Seq252 [Gallus gallus] Ogolgye 46
GGGGAGGGCGGCATCATCAGTGCATGGCAAAGGGTGGTGAGGAGGAGGAG
GAGGACGGCGAGCCAGGTGTCAGCAGGGTGCAGCTGGATGCCCGAGGCCA
GGCGGTACTCGCGGTACTGCTGCACGCACATCTCGCGGATCACCTTCGTC
ACCACTTTGTTCTCCATCTCCACCTCCGTTTGGTTTGCTGCCGCCACAGC
CTCGGAGGTGTTCTTCTTGGCAGCAGGGCCAATGCTGTACTCAGTCACTG
TGATGTTAAAGCAATCGGCCACGAAGACGTCCTGTGGCACGGGGCTGCTG
TAATCCCGGTAGTAAACCCGGTTGGGATAACGCGCCGAGTTCTCACTCCA
CCATCGGTACTCATCGGGGCTATCGAAGTGGTAGTTCATCCCTGACATAA
CGCGCCCCATGGCGTAGCCCCCCAAGCCCCCCACCACAGCACCCGCCGCT
GCTGCCCCCGCCACGTGCTTGAAGTTGGTTTTGGGGGGTTTCCATGGCTT
CTGGTTGTGGTAACTTCCTCCGCTGGATGGGTTGTAGCCTTGACCCCAGC
CTGGGTAACCTGGGTTATGGGGGTAGCCAGGGTTCTGGGGGTAGCCGGGG
TTATGGGGATAGCCAGGGTTGTGGGGGTACCCTGGGTTATGGGGGTACCC
TGGGTTATGAGGGTACCCTGGGTGATGAGGGTAGCTGGGCTGGCGATGGC
TCCTGGGGTGCCAATGGCTACCGGTGGGTTTGCCTTTGCCCTTGTTGTAG
ACGTTGACCTTCTTGCAGACGGCGACCACCATGGACAGCAGGAACAACGT
GGTGAAGAGCCTACACGTGGCTGCGAGCCTAAGGATGCACGCTGTTATGA
CGATGAGCACAGATACGCCTCTGACCACAGACCCACTGCCAGCATCACAA
AAATCTTCCAGCGAAATCAGAATTTTTCCCAAAAATCAGCGAGCACCCCA
AAAGGGTGTTGGGAGGGTGTCGTGGGGGAGGGAAAATGATTTTTAGATTT
AGAGCGTTCCGA

>Seq253 [Gallus gallus] Ogolgye 47
GGGGGGGGCGGGGCGGCATCATCAGTGCATGGCAAAAGGGTGGTGAGGAG
GAGGAGGAGGACGGCGAGCCAGGTGTCAGCAGGGTGCAGCTGGATGCCCG
AGGCCAGGCGGTACTCGCGGTACTGCTGCACGCACATCTCGCGGATCACC
TTCGTCACCACTTTGTTCTCCATCTCCACCTCCGTTTGGTTTGCTGCCGC
CACAGCCTCGGAGGTGTTCTTCTTGGCAGCAGGGCCAATGCTGTACTCAG
TCACTGTGATGTTAAAGCAATCGGCCACGAAGACGTCCTGTGGCACGGGG
CTGCTGTAATCCCGGTAGTAAACCCGGTTGGGATAACGCGCCGAGTTCTC
ACTCCACCATCGGTACTCATCGGGGCTATCGAAGTGGTAGTTCATCCCTG
ACATAACGCGCCCCATGGCGTAGCCCCCCAAGCCCCCCACCACAGCACCC
GCCGCTGCTGCCCCCGCCACGTGCTTGAAGTTGGTTTTGGGGGGTTTCCA
TGGCTTCTGGTTGTGGTAACTTCCTCCGCTGGATGGGTTGTAGCCTTGAC
CCCAGCCTGGGTAACCTGGGTTATGGGGGTAGCCAGGGTTCTGGGGGTAG
CCGGGGTTATGGGGATAGCCAGGGTTGTGGGGGTACCCTGGGTTATGGGG
GTACCCTGGGTTATGAGGGTACCCCGGGTGATGAGGGTAGCTGGGCTGGC
GATGGCTCCTGGGGTGGCAATGCCCACCACTGGGTTTGCCTTTGCCCTTG
TTGGAGACTGTGACCTTCTTGGAAACGGCGACCACCATGGCCAGCAGGAA
CAACGGGGTGAGGAGGCTAACCCATGGGGGGGGAGCATAAGGACACATGC
TGGGTATGGAGGACGCAACACAGATACCCCCACCGAACCCCAAGAACCCC
ACTGTCGAAGCATCAAAAAAAATATTTCCAACAGAAAATAAAAGAATTTT
CTCCCCAAAAAATCAAGCGTTCATTCCCCAAAAAAGGAGAAAG

>Seq254 [Gallus gallus] Ogolgye 48
GAGGGGCCGGGCGGCATCCATCAGTGCATGGCAAAAGGGTGGTGAGGAGG
AGGAGGAGGACGGCGAGCCAGGTGTCAGCAGGGTGCAGCTGGATGCCCGA
GGCCAGGCGGTACTCGCGGTACTGCTGCACGCACATCTCGCGGATCACCT
TCGTCACCACTTTGTTCTCCATCTCCACCTCCGTTTGGTTTGCTGCCGCC
ACAGCCTCGGAGGTGTTCTTCTTGGCAGCAGGGCCAATGCTGTACTCAGT
CACTGTGATGTTAAAGCAATCGGCCACGAAGACGTCCTGTGGCACGGGGC
TGCTGTAATCCCGGTAGTAAACCCGGTTGGGATAACGCGCCGAGTTCTCA
CTCCACCATCGGTACTCATCGGGGCTATCGAAGTGGTAGTTCATCCCTGA
CATAACGCGCCCCATGGCGTAGCCCCCCAAGCCCCCCACCACAGCACCCG
CCGCTGCTGCCCCCGCCACGTGCTTGAAGTTGGTTTTGGGGGGTTTCCAT
GGCTTCTGGTTGTGGTAACTTCCTCCGCTGGATGGGTTGTAGCCTTGACC
CCAGCCTGGGTAACCTGGGTTATGGGGGTAGCCAGGGTTCTGGGGGTAGC
CGGGGTTATGGGGATAGCCAGGGTTGTGGGGGTACCCTGGGTTATGGGGG
TACCCTGGGTTATGGGGGTACCCTGGGTTATGAGGGTAGCCCGGCTGGCG
GGGGTAGCTGGGCTGGCGATGGCTCCCGGCGCCCCAACCCCCACCACTGG
GTTTGCCTTTGCCCTTCTTGGAGAGGGCGACGTCGGTGCAGGCGGCGAGC
AGCAGGGCCAGCAGGCAGCAGGTGGTGAGGAGCCTAGCCATGGCTGCGGG
CATAAGGACACACACTGTTAGGGCAGTGAGCAGAGACCCCCCTCCCACCC
CCACCCCCACTGCGAGCATCACAAAAATCTTCCACCGAAACAAGATATTC
TTCTCAAAAATTCAATTGGGCATTCTCCTCCTCTTCTGTTGTGTAAGAGA
CAT

>Seq255 [Gallus gallus] Ogolgye 49
GTGGACGGCGCATCATCAGTGCATGGCAAAGGGTGGTGAGGAGGAGGAGG
AGGACGGCGAGCCAGGTGTCAGCAGGGTGCAGCTGGATGCCCGAGGCCAG
GCGGTACTCGCGGTACTGCTGCACGCACATCTCGCGGATCACCTTCGTCA
CCACTTTGTTCTCCATCTCCACCTCCGTTTGGTTTGCTGCCGCCACAGCC
TCGGAGGTGTTCTTCTTGGCAGCAGGGCCAATGCTGTACTCAGTCACTGT
GATGTTAAAGCAATCGGCCACGAAGACGTCCTGTGGCACGGGGCTGCTGT
AATCCCGGTAGTAAACCCGGTTGGGATAACGCGCCGAGTTCTCACTCCAC
CATCGGTACTCATCGGGGCTATCGAAGTGGTAGTTCATCCCTGACATAAC
GCGCCCCATGGCGTAGCCCCCCAAGCCCCCCACCACAGCACCCGCCGCTG
CTGCCCCCGCCACGTGCTTGAAGTTGGTTTTGGGGGGTTTCCATGGCTTC
TGGTTGTGGTAACTTCCTCCGCTGGATGGGTTGTAGCCTTGACCCCAGCC
TGGGTAACCTGGGTTATGGGGGTAGCCAGGGTTCTGGGGGTAGCCGGGGT
TATGGGGATAGCCAGGGTTGTGGGGGTACCCTGGGTTATGGGGGTACCCT
GGGTTATGGGGGTACCCTGGGTTATGAGGGTAGCCCGGCTGGCGGGGGTA
GCTGGGCTGGCGATGGCTCCCGGCGCCCCAACCCCCACCACTGGGTTTGC
CTTTGCCCTTCTTGGAGAGGGCGACGTCGGTGCAGGCGGCGAGCAGCAGG
GCCAGCAGGCAGCAGGTGGTGAGGAGCCTAGCCATGGCTGCGGGCATAAG
GACACACACTGTTTAGGGCAGTGAGCAGAGACCCCCCTCCCACCCCCACC
CCCACTGCGAAGCATCACAAAAATCTTCCACCGAAATCAGCATTTATTCT
CCCAAAACCAACCCCGGGGTGTTGCGAAGTGGGAATTAACGCGGAGACGC
CGTGCCACACCGCCACTAGAGACTAGCACAGAAGTACGCAGTAGGAC

>Seq256 [Gallus gallus] Ogolgye 50
GGGGGCGGCGGCATCCATCAGTGCATGGCAAAAGGGTGGTGAGGAGGAGG
AGGAGGACGGCGAGCCAGGTGTCAGCAGGGTGCAGCTGGATGCCCGAGGC
CAGGCGGTACTCGCGGTACTGCTGCACGCACATCTCGCGGATCACCTTCG
TCACCACTTTGTTCTCCATCTCCACCTCCGTTTGGTTTGCTGCCGCCACA
GCCTCGGAGGTGTTCTTCTTGGCAGCAGGGCCAATGCTGTACTCAGTCAC
TGTGATGTTAAAGCAATCGGCCACGAAGACGTCCTGTGGCACGGGGCTGC
TGTAATCCCGGTAGTAAACCCGGTTGGGATAACGCGCCGAGTTCTCACTC
CACCATCGGTACTCATCGGGGCTATCGAAGTGGTAGTTCATCCCTGACAT
AACGCGCCCCATGGCGTAGCCCCCCAAGCCCCCCACCACAGCACCCGCCG
CTGCTGCCCCCGCCACGTGCTTGAAGTTGGTTTTGGGGGGTTTCCATGGC
TTCTGGTTGTGGTAACTTCCTCCGCTGGATGGGTTGTAGCCTTGACCCCA
GCCTGGGTAACCTGGGTTATGGGGGTAGCCAGGGTTCTGGGGGTAGCCGG
GGTTATGGGGATAGCCAGGGTTGTGGGGGTACCCTGGGTTATGGGGGTAC
CCTGGGTTATGAGGGTACCCTGGGTGATGAGGGTAGCTGGGCTGGCGATG
GCTCCTGGGGTGGCAATGGCTACCAGTGGGTTTGCCTTTGCCCTTGTTGT
AGACGTTGACCTTCTTGCAGACGGCGACCACCATGCACACCACGAACCAC
GTGGTGAGGAGGCTACACATGGCTGCGAGCCTAAGGACGCATGCTGGTAT
GACAATGAACAATGATCACGGCTCTGACCACAGACCCCACTGCGAACATC
AAAAAAATCTTCCAGCAAAATAAAATATTTTCCCCAAAAATCAAGCAGTC
ATCCCAAAAAGGGAACCGGGGACAAGCCGACG


>Seq257 [Gallus gallus] Ogolgye 51
GAGAGCGCATCATCAGTGCATGGCAAAGGGTGGTGAGGAGGAGGAGGAGG
ACGGCGAGCCAGGTGTCAGCAGGGTGCAGCTGGATGCCCGAGGCCAGGCG
GTACTCGCGGTACTGCTGCACGCACATCTCGCGGATCACCTTCGTCACCA
CTTTGTTCTCCATCTCCACCTCCGTTTGGTTTGCTGCCGCCACAGCCTCG
GAGGTGTTCTTCTTGGCAGCAGGGCCAATGCTGTACTCAGTCACTGTGAT
GTTAAAGCAATCGGCCACGAAGACGTCCTGTGGCACGGGGCTGCTGTAAT
CCCGGTAGTAAACCCGGTTGGGATAACGCGCCGAGTTCTCACTCCACCAT
CGGTACTCATCGGGGCTATCGAAGTGGTAGTTCATCCCTGACATAACGCG
CCCCATGGCGTAGCCCCCCAAGCCCCCCACCACAGCACCCGCCGCTGCTG
CCCCCGCCACGTGCTTGAAGTTGGTTTTGGGGGGTTTCCATGGCTTCTGG
TTGTGGTAACTTCCTCCGCTGGATGGGTTGTAGCCTTGACCCCAGCCTGG
GTAACCTGGGTTATGGGGGTAGCCAGGGTTCTGGGGGTAGCCGGGGTTAT
GGGGATAGCCAGGGTTGTGGGGGTACCCTGGGTTATGGGGGTACCCTGGG
TTATGAGGGTACCCTGGGTGATGAGGGTAGCTGGGCTGGCGATGGCTCCT
GGCGTGCCAATGCCTACCACTGGGTTTGCCTTTGCCATTGTTGTAGACGT
TGACCTTCTTGCAGACGGCGACCACCATGCACACCAGGAACAACGTGGTG
AGGAGGCTACACATGGCTACGAGCATAAGGATGCATGCTGTTATGACGAC
GAACACAGACACGCCTCTGACCACAGACCCACTGCCAGCATCACAAAAAT
CTTCCACCGAAACAGAATTTTTTCCCCCAAAATCAGAATTTATTCCCAAA
AAATAAAAAAAATGTTTGT

>Seq258 [Gallus gallus] Ogolgye 52
GTGGACGGACGGCATCCATCAGTGCATGGCAAAGGGTGGTGAGGAGGAGG
AGGAGGACGGCGAGCCAGGTGTCAGCAGGGTGCAGCTGGATGCCCGAGGC
CAGGCGGTACTCGCGGTACTGCTGCACGCACATCTCGCGGATCACCTTCG
TCACCACTTTGTTCTCCATCTCCACCTCCGTTTGGTTTGCTGCCGCCACA
GCCTCGGAGGTGTTCTTCTTGGCAGCAGGGCCAATGCTGTACTCAGTCAC
TGTGATGTTAAAGCAATCGGCCACGAAGACGTCCTGTGGCACGGGGCTGC
TGTAATCCCGGTAGTAAACCCGGTTGGGATAACGCGCCGAGTTCTCACTC
CACCATCGGTACTCATCGGGGCTATCGAAGTGGTAGTTCATCCCTGACAT
AACGCGCCCCATGGCGTAGCCCCCCAAGCCCCCCACCACAGCACCCGCCG
CTGCTGCCCCCGCCACGTGCTTGAAGTTGGTTTTGGGGGGTTTCCATGGC
TTCTGGTTGTGGTAACTTCCTCCGCTGGATGGGTTGTAGCCTTGACCCCA
GCCTGGGTAACCTGGGTTATGGGGGTAGCCAGGGTTCTGGGGGTAGCCGG
GGTTATGGGGATAGCCAGGGTTGTGGGGGTACCCTGGGTTATGGGGGTAC
CCTGGGTTATGGGGGTACCCTGGGTTATGAGGGTAGCCCGGCTGGCGGGG
GTAGCTGGGCTGGCGATGGCTCCCGGCGCCCCAACCCCCACCACTGGGTT
TGCCTTTGCCCTTCTTGGAGAGGGCGACGTCGGTGCAGGCGGCGAGCAGC
AGGGCCAGCAGGCAGCAGGTGGTGAGGAGCCTAGCCATGGCTGCGGGCAT
AAGGACACACACTGTTAGGGCAGTGAGCAGAGACCCCCCTCCCACCCCCA
CCCCCACTGCGAGCATCACAAAAATCCTTCCACCGAAATCAAGCATTCTT
CCCAAAAATCCCCCGGGGGGTTGGGTAGGCGGGCTTACCGCCGGCGCCCT
GGGGAAACTTTTTTA

>Seq259 [Gallus gallus] Ogolgye 53
GAGGACGGCGCATCCATCAGTGCATGGCAAAGGGTGGTGAGGAGGAGGAG
GAGGACGGCGAGCCAGGTGTCAGCAGGGTGCAGCTGGATGCCCGAGGCCA
GGCGGTACTCGCGGTACTGCTGCACGCACATCTCGCGGATCACCTTCGTC
ACCACTTTGTTCTCCATCTCCACCTCCGTTTGGTTTGCTGCCGCCACAGC
CTCGGAGGTGTTCTTCTTGGCAGCAGGGCCAATGCTGTACTCAGTCACTG
TGATGTTAAAGCAATCGGCCACGAAGACGTCCTGTGGCACGGGGCTGCTG
TAATCCCGGTAGTAAACCCGGTTGGGATAACGCGCCGAGTTCTCACTCCA
CCATCGGTACTCATCGGGGCTATCGAAGTGGTAGTTCATCCCTGACATAA
CGCGCCCCATGGCGTAGCCCCCCAAGCCCCCCACCACAGCACCCGCCGCT
GCTGCCCCCGCCACGTGCTTGAAGTTGGTTTTGGGGGGTTTCCATGGCTT
CTGGTTGTGGTAACTTCCTCCGCTGGATGGGTTGTAGCCTTGACCCCAGC
CTGGGTAACCTGGGTTATGGGGGTAGCCAGGGTTCTGGGGGTAGCCGGGG
TTATGGGGATAGCCAGGGTTGTGGGGGTACCCTGGGTTATGGGGGTACCC
TGGGTTATGGGGGTACCCTGGGTTATGAGGGTAGCCCGGCTGGCGGGGGT
AGCTGGGCTGGCGATGGCTCCCGGCGCCCCAACCCCCACCACTGGGTTTG
CCTTTGCCCTTCTTGGAGAGGGCGACGTCGGTGCAGGCGGCGAGCAGCAG
GGCCAGCAGGCAGCAGGTGGTGAGGAACCTAACCATGGCTGCGGGGCATA
AGGACACACACTGTTTAGGGCAGTGAGCAGAAAACCCCCCTCCCACCCCC
AACCCCCACTGGGAAACATCACAAAAAATCTTTCCACCGAAAATCAGGCC
TTTCATCCCCAAAAACCCACCCGGGGTTTTGGTAACCGGGGGATTCAAGG
CGGACCCCGTGGTGAACTTACTT

>Seq260 [Gallus gallus] Ogolgye 54
GAAGGGACCGGACAGCATCCATCAGTGCATGGCAAAGGGTGGTGAGGAGG
AAGGAGGAGGACGGCGAGCCAGGTGTCAGCAGGGTGCAGCTGGATGCCCG
AGGCCAGGCGGTACTCGCGGTACTGCTGCACGCACATCTCGCGGATCACC
TTCGTCACCACTTTGTTCTCCATCTCCACCTCCGTTTGGTTTGCTGCCGC
CACAGCCTCGCGAGGTGTTCTTCTTGGCAGCAGGGCCAATGCTGTACTCA
GTCACTGTGATGTTAAAGCAATCGGCCACGAAGACGTCCTGTGGCACGGG
GCTGCTGTAATCCCGGTAGTAAACCCGGTTGGGATAACGCACCGAGATCT
CACTCAATCATCGGTACTCATCGGGGCTATCGAAGTGGTAGTTCATCCCT
GACATAACGCGCCCCATGGAGTAACCCCCCAAGCCCCCCACCACAGCAAC
CGCCGCTGCTGCCCCCACCACGTGCTTGAAGTTGGTTTTGGGGGGTTTAC
ATGGATAATGGGTGTGGCAACTTCACTCGCTGGGAAGGGTTGTAACCTTG
ACACCAGTCTGGGAAAACTGCGTAATGGGGGGAGTCGGGGTTCTGGGAGA
AGCAGGAGTTATGGGGTATAGTACACGGGCAGAGTCGGATACCCTGCGGT
TAAGGGGACACCCTGTGGATAAGAAGCCTAACCAGGGAATACCGATCGTA
TCAGGGATGGATTATGCAATTCTTGGCAGACAAAAGTCCAACCAGAGGAT
TAGACCCCCCAAAAAGCTTGGAGACGAGCGCCCCTTGTTGGAAGATGGTT
TATT

>Seq261 [Gallus gallus] Ogolgye 55
GGTGGACAGGGAGCATCCATCAGTGCATGGCAAAGGGTGGTGAGGAGGAG
GAGGAGGACGGCGAGCCAGGTGTCAGCAGGGTGCAGCTGGATGCCCGAGG
CCAGGCGGTACTCGCGGTACTGCTGCACGCACATCTCGCGGATCACCTTC
GTCACCACTTTGTTCTCCATCTCCACCTCCGTTTGGTTTGCTGCCGCCAC
AGCCTCGGAGGTGTTCTTCTTGGCAGCAGGGCCAATGCTGTACTCAGTCA
CTGTGATGTTAAAGCAATCGGCCACGAAGACGTCCTGTGGCACGGGGCTG
CTGTAATCCCGGTAGTAAACCCGGTTGGGATAACGCGCCGAGTTCTCACT
CCACCATCGGTACTCATCGGGGCTATCGAAGTGGTAGTTCATCCCTGACA
TAACGCGCCCCATGGCGTAGCCCCCCAAGCCCCCCACCACAGCACCCGCC
GCTGCTGCCCCCGCCACGTGCTTGAAGTTGGTTTTGGGGGGTTTCCATGG
CTTCTGGTTGTGGTAACTTCCTCCGCTGGATGGGTTGTAGCCTTGACCCC
AGCCTGGGTAACCTGGGTTATGGGGGTAGCCAGGGTTCTGGGGGTAGCCG
GGGTTATGGGGATAGCCAGGGTTGTGGGGGTACCCTGGGTTATGGGGGTA
CCCTGGGTTATGGGGGTACCCTGGGTTATGAGGGTAGCCCGGCTGGCGGG
GGTAGCTGGGCTGGCGATGGCTCCCGGCGCCCCAACCCCCACCACTGGGT
TTGCCTTTGCCCTTCATGGAGAGGGCGACGTCGGTGCAGGCGGCGAGCAG
CAGGGCCAGCAGGCAGCAGGTGGTGAGGAGCCTATCCATGGCTGCGGGCA
TAAGGACACACACTGTTAGGGCAGTGAACAAAGACCCCCCTCCCACCCCA
ACCCCCACTGGGAACATCACAAAAATCTTCCATCGAAATCAAGCATTATT
CCACAAAGGCTCCCCGGAGTATAACTGAACCTGGAAAAGCAAAAGTCAG

>Seq262 [Gallus gallus] Ogolgye 56
TAGGGCGGCGGCATCCATCAGTGCATGGCAAAGGGTGGTGAGGAGGAGGA
GGAGGACGGCGAGCCAGGTGTCAGCAGGGTGCAGCTGGATGCCCGAGGCC
AGGCGGTACTCGCGGTACTGCTGCACGCACATCTCGCGGATCACCTTCGT
CACCACTTTGTTCTCCATCTCCACCTCCGTTTGGTTTGCTGCCGCCACAG
CCTCGGAGGTGTTCTTCTTGGCAGCAGGGCCAATGCTGTACTCAGTCACT
GTGATGTTAAAGCAATCGGCCACGAAGACGTCCTGTGGCACGGGGCTGCT
GTAATCCCGGTAGTAAACCCGGTTGGGATAACGCGCCGAGTTCTCACTCC
ACCATCGGTACTCATCGGGGCTATCGAAGTGGTAGTTCATCCCTGACATA
ACGCGCCCCATGGCGTAGCCCCCCAAGCCCCCCACCACAGCACCCGCCGC
TGCTGCCCCCGCCACGTGCTTGAAGTTGGTTTTGGGGGGTTTCCATGGCT
TCTGGTTGTGGTAACTTCCTCCGCTGGATGGGTTGTAGCCTTGACCCCAG
CCTGGGTAACCTGGGTTATGGGGGTAGCCAGGGTTCTGGGGGTAGCCGGG
GTTATGGGGATAGCCAGGGTTGTGGGGGTACCCTGGGTTATGGGGGTACC
CTGGGTTATGGGGGTACCCTGGGTTATGAGGGTAGCCCGGCTGGCGGGGG
TAGCTGGGCTGGCGATGGCTCCCGGCGCCCCAACCCCCACCACTGGGTTT
GCCTTTGCCCTTCTTGGAGAGGGCGACGTCGGTGCAGGCGGCGAGCAGCA
GGGCCAGCAGGCAGCAGGTGGTGAGGAGCCTAGCCATGGCTGCGGGCATA
AGGACACACACTGTTAGGGCAGTGAGCAGAGACCCCCCTCCCACCCCCAC
CCCCACTGCGAGCATCACAAAAATCTTCCACCGAAATCAGCCATACATCC
CCAAAATCCGAACTGCCTTTACTGAAAGAACCGGTACTGCCAATCAGTCT
AACATG

>Seq263 [Gallus gallus] Ogolgye 57
GTGACGCAGCATCCATCAGTGCATGGCAAAGGGTGGTGAGGAGGAGGAGG
AGGACGGCGAGCCAGGTGTCAGCAGGGTGCAGCTGGATGCCCGAGGCCAG
GCGGTACTCGCGGTACTGCTGCACGCACATCTCGCGGATCACCTTCGTCA
CCACTTTGTTCTCCATCTCCACCTCCGTTTGGTTTGCTGCCGCCACAGCC
TCGGAGGTGTTCTTCTTGGCAGCAGGGCCAATGCTGTACTCAGTCACTGT
GATGTTAAAGCAATCGGCCACGAAGACGTCCTGTGGCACGGGGCTGCTGT
AATCCCGGTAGTAAACCCGGTTGGGATAACGCGCCGAGTTCTCACTCCAC
CATCGGTACTCATCGGGGCTATCGAAGTGGTAGTTCATCCCTGACATAAC
GCGCCCCATGGCGTAGCCCCCCAAGCCCCCCACCACAGCACCCGCCGCTG
CTGCCCCCGCCACGTGCTTGAAGTTGGTTTTGGGGGGTTTCCATGGCTTC
TGGTTGTGGTAACTTCCTCCGCTGGATGGGTTGTAGCCTTGACCCCAGCC
TGGGTAACCTGGGTTATGGGGGTAGCCAGGGTTCTGGGGGTAGCCGGGGT
TATGGGGATAGCCAGGGTTGTGGGGGTACCCTGGGTTATGGGGGTACCCT
GGGTTATGGGGGTACCCTGGGTTATGAGGGTAGCCCGGCTGGCGGGGGTA
GCTGGGCTGGCGATGGCTCCCGGCGCAAAAACCCCCACAACTGGGTTTGC
CTTTGCTCTTCTTGTAGAGGACGACGTCGGTGCACGCAGCGAGCAGCAAG
GCCAGCATGCACCCGGTGATGAGGACCCTATTCATGGGTGCGAGTCTAAA
GACAGACCCTGTTAAGGCCAGTGAGCAGAGACCCCCCACTCAACACCACC
CCCACTGCGAGCAGCACACAAATCGTCCACCGGAAAAAAGCACTGAGCCT
CAAACCACAACCCTGGTACACCCAACCTTCGAATGGTCACCTTGGTGC

>Seq264 [Gallus gallus] Ogolgye 58
TTGGACCGCAGCATCCATCAGTGCATGGCAAAGGGTGGTGAGGAGGAGGA
GGAGGACGGCGAGCCAGGTGTCAGCAGGGTGCAGCTGGATGCCCGAGGCC
AGGCGGTACTCGCGGTACTGCTGCACGCACATCTCGCGGATCACCTTCGT
CACCACTTTGTTCTCCATCTCCACCTCCGTTTGGTTTGCTGCCGCCACAG
CCTCGGAGGTGTTCTTCTTGGCAGCAGGGCCAATGCTGTACTCAGTCACT
GTGATGTTAAAGCAATCGGCCACGAAGACGTCCTGTGGCACGGGGCTGCT
GTAATCCCGGTAGTAAACCCGGTTGGGATAACGCGCCGAGTTCTCACTCC
ACCATCGGTACTCATCGGGGCTATCGAAGTGGTAGTTCATCCCTGACATA
ACGCGCCCCATGGCGTAGCCCCCCAAGCCCCCCACCACAGCACCCGCCGC
TGCTGCCCCCGCCACGTGCTTGAAGTTGGTTTTGGGGGGTTTCCATGGCT
TCTGGTTGTGGTAACTTCCTCCGCTGGATGGGTTGTAGCCTTGACCCCAG
CCTGGGTAACCTGGGTTATGGGGGTAGCCAGGGTTCTGGGGGTAGCCGGG
GTTATGGGGATAGCCAGGGTTGTGGGGGTACCCTGGGTTATGGGGGTACC
CTGGGTTATGGGGGTACCCTGGGTTATGAAGGTAACCCGGCTGGCGGGGG
TAGCTGGGCTGGCGATGGCTCCCGGCGCCCCAACCCCCACCACTGGGTTT
GCCTTTGCCCTTCTTGGAGAGGGCGACGTCGGTGCAAGCGGCCAAGCATC
ACGGTCCACCAGGCCAACAGGTGGGTGAGGAGACTCAACCATGGCTGCGG
GCAATAAGGACACACACTGTTTAGGGCATGGAGCAAAGACCCCCCCTCAC
AACACCACCCCCCACTGCGAAGCATAACAAAAAATCTTTCCCCCGAAAAT
CAAGGATCTATCCCACAACAAATGGGCGGGCTGATCCAGGGAAATCCGCA
AGGTA

>Seq265 [Gallus gallus] Ogolgye 59
GTGGACGGCGCATCCATCAGTGCATGGCAAAAGGGTGGTGAGGAGGAGGA
GGAGGACGGCGAGCCAGGTGTCAGCAGGGTGCAGCTGGATGCCCGAGGCC
AGGCGGTACTCGCGGTACTGCTGCACGCACATCTCGCGGATCACCTTCGT
CACCACTTTGTTCTCCATCTCCACCTCCGTTTGGTTTGCTGCCGCCACAG
CCTCGGAGGTGTTCTTCTTGGCAGCAGGGCCAATGCTGTACTCAGTCACT
GTGATGTTAAAGCAATCGGCCACGAAGACGTCCTGTGGCACGGGGCTGCT
GTAATCCCGGTAGTAAACCCGGTTGGGATAACGCGCCGAGTTCTCACTCC
ACCATCGGTACTCATCGGGGCTATCGAAGTGGTAGTTCATCCCTGACATA
ACGCGCCCCATGGCGTAGCCCCCCAAGCCCCCCACCACAGCACCCGCCGC
TGCTGCCCCCGCCACGTGCTTGAAGTTGGTTTTGGGGGGTTTCCATGGCT
TCTGGTTGTGGTAACTTCCTCCGCTGGATGGGTTGTAGCCTTGACCCCAG
CCTGGGTAACCTGGGTTATGGGGGTAGCCAGGGTTCTGGGGGTAGCCGGG
GTTATGGGGATAGCCAGGGTTGTGGGGGTACCCTGGGTTATGGGGGTACC
CTGGGTTATGGGGGTACCCTGGGTTATGAGGGTAGCCCGGCTGGCGGGGG
TAACTGGGCTGGCGATGGCTCCCGGCGCCCCAACCCCCACCACTGGGTTT
GCCTTTGCCCTTCTTGGAGAAGGCGACGTCGGTGCAGGCGGCGAGCAGCA
GGGCCAGCAGGCAGCAGGTGGTGAGGAACCTAACCATGGCTGCGGGCATA
AGGACACACACTGTTAGGGCAGTGAGCAGAGACCCCCCTCCAACCCCACC
CCCACTGCGAACATCACAAAAATCTTCCACCGAAATCAACATTCATCCCA
AAACGGAACCGGGGTTGGACCCGGGTTTTCACAAGTCACACTTTTTCTAT
A

>Seq266 [Gallus gallus] Ogolgye 60
TGGACGGCGGCATCCATCAGTGCATGGCAAAAGGGTGGTGAGGAGGAGGA
GGAGGACGGCGAGCCAGGTGTCAGCAGGGTGCAGCTGGATGCCCGAGGCC
AGGCGGTACTCGCGGTACTGCTGCACGCACATCTCGCGGATCACCTTCGT
CACCACTTTGTTCTCCATCTCCACCTCCGTTTGGTTTGCTGCCGCCACAG
CCTCGGAGGTGTTCTTCTTGGCAGCAGGGCCAATGCTGTACTCAGTCACT
GTGATGTTAAAGCAATCGGCCACGAAGACGTCCTGTGGCACGGGGCTGCT
GTAATCCCGGTAGTAAACCCGGTTGGGATAACGCGCCGAGTTCTCACTCC
ACCATCGGTACTCATCGGGGCTATCGAAGTGGTAGTTCATCCCTGACATA
ACGCGCCCCATGGCGTAGCCCCCCAAGCCCCCCACCACAGCACCCGCCGC
TGCTGCCCCCGCCACGTGCTTGAAGTTGGTTTTGGGGGGTTTCCATGGCT
TCTGGTTGTGGTAACTTCCTCCGCTGGATGGGTTGTAGCCTTGACCCCAG
CCTGGGTAACCTGGGTTATGGGGGTAGCCAGGGTTCTGGGGGTAGCCGGG
GTTATGGGGATAGCCAGGGTTGTGGGGGTACCCTGGGTTATGGGGGTACC
CTGGGTTATGGGGGTACCCTGGGTTATGAGGGTAACCCGGCTGGCGGGGG
TAGCTGGGCTGGCGATGGCTCCCGGCGCCCCAACCCCCACCACTGGGTTT
GCCTTTGCCCTTCTTGGAAAGGGCGACGTCGGTGCAAGCAGCGAGCATCA
AGGCCAGCACGCAACACGTGGTGAGGAGCCTAACCTGGCTGCGGGCATAA
GACAACACTGTTAGGCACTAACAAAGACCCCCTCCCACCCCACCCCACGG
GAGCATAAAAAAATCTTCTCCGAAATCAACATTTTCCAAAACGTAACTGA
CTCCCCTTAATGAAAACTGGTGTCCTTTAATTTACTGAACTGGATAATCA
AAATGAATAATACCA

>Seq267 [Gallus gallus] Ogolgye 61
TGGGCCGGCAGCATCCATCAGTGCATGGCAAAGGGTGGTGAGGAGGAGGA
GGAGGACGGCGAGCCAGGTGTCAGCAGGGTGCAGCTGGATGCCCGAGGCC
AGGCGGTACTCGCGGTACTGCTGCACGCACATCTCGCGGATCACCTTCGT
CACCACTTTGTTCTCCATCTCCACCTCCGTTTGGTTTGCTGCCGCCACAG
CCTCGGAGGTGTTCTTCTTGGCAGCAGGGCCAATGCTGTACTCAGTCACT
GTGATGTTAAAGCAATCGGCCACGAAGACGTCCTGTGGCACGGGGCTGCT
GTAATCCCGGTAGTAAACCCGGTTGGGATAACGCGCCGAGTTCTCACTCC
ACCATCGGTACTCATCGGGGCTATCGAAGTGGTAGTTCATCCCTGACATA
ACGCGCCCCATGGCGTAGCCCCCCAAGCCCCCCACCACAGCACCCGCCGC
TGCTGCCCCCGCCACGTGCTTGAAGTTGGTTTTGGGGGGTTTCCATGGCT
TCTGGTTGTGGTAACTTCCTCCGCTGGATGGGTTGTAGCCTTGACCCCAG
CCTGGGTAACCTGGGTTATGGGGGTAGCCAGGGTTCTGGGGGTAGCCGGG
GTTATGGGGATAGCCAGGGTTGTGGGGGTACCCTGGGTTATGGGGGTACC
CTGGGTTATGAGGGTACCCTGGGTGGTGAGGGTAGCAGGGCTGGCGATGG
CTGCTGGGGTGACAACCACCACCGCAGAGGTAGCGTCTGCCAGTGTTGTA
GAGGCCGACATCCTTGCAAACGGCCAACTGGACGAAGGCAAGTTTAAGCG
GTGAGGATCCGATGTTGATCGACCATTTAAACAAGCATACGTTACGAAAG
ACTGCACAGACATCCACCTACCTAACCCCACGTGTAAACAAAAACATCTT
TCAAAACACTGAGTGTATCCTAAACCCAGCTATATTACATAACCCTGCGA
AAGGAGACATAT

>Seq268 [Gallus gallus] Ogolgye 62
GTGGAAGTAGCATCCATCAGTGCATGGCAAAGGGTGGTGAGGAGGAGGAG
GAGGACGGCGAGCCAGGTGTCAGCAGGGTGCAGCTGGATGCCCGAGGCCA
GGCGGTACTCGCGGTACTGCTGCACGCACATCTCGCGGATCACCTTCGTC
ACCACTTTGTTCTCCATCTCCACCTCCGTTTGGTTTGCTGCCGCCACAGC
CTCGGAGGTGTTCTTCTTGGCAGCAGGGCCAATGCTGTACTCAGTCACTG
TGATGTTAAAGCAATCGGCCACGAAGACGTCCTGTGGCACGGGGCTGCTG
TAATCCCGGTAGTAAACCCGGTTGGGATAACGCGCCGAGTTCTCACTCCA
CCATCGGTACTCATCGGGGCTATCGAAGTGGTAGTTCATCCCTGACATAA
CGCGCCCCATGGCGTAGCCCCCCAAGCCCCCCACCACAGCACCCGCCGCT
GCTGCCCCCGCCACGTGCTTGAAGTTGGTTTTGGGGGGTTTCCATGGCTT
CTGGTTGTGGTAACTTCCTCCGCTGGATGGGTTGTAGCCTTGACCCCAGC
CTGGGTAACCTGGGTTATGGGGGTAGCCAGGGTTCTGGGGGTAGCCGGGG
TTATGGGGATAGCCAGGGTTGTGGGGGTACCCTGGGTTATGGGGGTACCC
TGGGTTATGGGGGTACCCTGGGTTATGAGGGTAGCCCGGCTGGCGGGGGT
AGCTGGGCTGGCGATGGCTCCCGGCGCCCCAACCCCCACCACTGGGTATG
CCTTTGCCCTTCTTGGAGAGGGCGACGTCGGTGCAGGCGGCGAACAGCAG
GGCCAGCAGGCAGCAGGTGGTGAGGAGCCTAACCATGGCTGCGGGCATAA
GGACACACACTGTTAGGGCAGTGAGCAGAGACCCCCCTTCCAACCCCACC
CCCACTGCGAGCATCACAAAAATCTTCCACCGAAATCAGCATCATCCCAA
AAAAAAAACCGGTGGTAGTACTTTTTTTTTCACAG

>Seq269 [Gallus gallus] Ogolgye 63
GCCGGACGACAGCATCCATCAGTGCATGGCAAAGGGTGGTGAGGAGGAGG
AGGAGGACGGCGAGCCAGGTGTCAGCAGGGTGCAGCTGGATGCCCGAGGC
CAGGCGGTACTCGCGGTACTGCTGCACGCACATCTCGCGGATCACCTTCG
TCACCACTTTGTTCTCCATCTCCACCTCCGTTTGGTTTGCTGCCGCCACA
GCCTCGGAGGTGTTCTTCTTGGCAGCAGGGCCAATGCTGTACTCAGTCAC
TGTGATGTTAAAGCAATCGGCCACGAAGACGTCCTGTGGCACGGGGCTGC
TGTAATCCCGGTAGTAAACCCGGTTGGGATAACGCGCCGAGTTCTCACTC
CACCATCGGTACTCATCGGGGCTATCGAAGTGGTAGTTCATCCCTGACAT
AACGCGCCCCATGGCGTAGCCCCCCAAAGCCCCCCACCACAGCACCCGCC
GCTGCTGCCCCCGCCACGTGCTTGAAGTTGGTTTTGGGGGGGTTTCCATG
GCTTCCGGTTGTGGTAACTTCCCTCCGCTGGATGGGTTGTAACCTTGAAC
CCAGCCTGGGGTAACCCTGGGGTT

>Seq270 [Gallus gallus] Ogolgye 64
TGTACGCGGCATCCATCAGTGCATGGCAAAGGGTGGTGAGGAGGAGGAGG
AGGACGGCGAGCCAGGTGTCAGCAGGGTGCAGCTGGATGCCCGAGGCCAG
GCGGTACTCGCGGTACTGCTGCACGCACATCTCGCGGATCACCTTCGTCA
CCACTTTGTTCTCCATCTCCACCTCCGTTTGGTTTGCTGCCGCCACAGCC
TCGGAGGTGTTCTTCTTGGCAGCAGGGCCAATGCTGTACTCAGTCACTGT
GATGTTAAAGCAATCGGCCACGAAGACGTCCTGTGGCACGGGGCTGCTGT
AATCCCGGTAGTAAACCCGGTTGGGATAACGCGCCGAGTTCTCACTCCAC
CATCGGTACTCATCGGGGCTATCGAAGTGGTAGTTCATCCCTGACATAAC
GCGCCCCATGGCGTAGCCCCCCAAGCCCCCCACCACAGCACCCGCCGCTG
CTGCCCCCGCCACGTGCTTGAAGTTGGTTTTGGGGGGTTTCCATGGCTTC
TGGTTGTGGTAACTTCCTCCGCTGGATGGGTTGTAGCCTTGACCCCAGCC
TGGGTAACCTGGGTTATGGGGGTAGCCAGGGTTCTGGGGGTAGCCGGGGT
TATGGGGATAGCCAGGGTTGTGGGGGTACCCTGGGTTATGGGGGTACCTT

>Seq271 [Gallus gallus] Ogolgye 65
GGCGGGGGCCGGGACTTCATCCATCAGTGCATGGCAAAGGGTGGTGAGGA
GGAGGAGGAGGACGGCGAGCCAGGTGTCAGCAGGGTGCAGCTGGATGCCC
GAGGCCAGGCGGTACTCGCGGTACTGCTGCACGCACATCTCGCGGATCAC
CTTCGTCACCACTTTGTTCTCCATCTCCACCTCCGTTTGGTTTGCTGCCG
CCACAGCCTCGGAGGTGTTCTTCTTGGCAGCAGGGCCAATGCTGTACTCA
GTCACTGTGATGTTAAAGCAATCGGCCACGAAGACGTCCTGTGGCACGGG
GCTGCTGTAATCCCGGTAGTAAACCCGGTTGGGATAACGCGCCGAGTTCT
CACTCCACCATCGGTACTCATCGGGGCTATCGAAGTGGTAGTTCATCCCT
GACATAACGCGCCCCATGGCGTAGCCCCCCAAGCCCCCCACCACAGCACC
CGCCGCTGCTGCCCCCGCCACGTGCTTGAAGTTGGTTTTGGGGGGTTTCC
ATGGCTTCTGGTTGTGGTAACTTCCTCCGCTGGATGGGTTGTAGCCTTGA
CCCCAGCCTGGGTAACCTGGGTTATGGGGGTAGCCAGGGTTCTGGGGGTA
GCCGGGGTTATGGGGATAGCCAAGGTTGTGGGGGTACCCTGGGTTATGGG
GGTACCCTGGGCTATGGGGGTACCCTGGGTTATGAGGGTAGACCGGCTGA
CGGGGGTAACTGGCCTGGCCAAGGCTCCCGGCACCCAAACTGCCACCAAT
GGGTATGGCATTGCCCTTCACTGCACAAGGAAAACGTCGGGGCA

>Seq272 [Gallus gallus] Ogolgye 66
GTCGGACGGCAGGCATCCATCAGTGCATGGCAAAGGGTGGTGAGGAGGAG
GAGGAGGACGGCGAGCCAGGTGTCAGCAGGGTGCAGCTGGATGCCCGAGG
CCAGGCGGTACTCGCGGTACTGCTGCACGCACATCTCGCGGATCACCTTC
GTCACCACTTTGTTCTCCATCTCCACCTCCGTTTGGTTTGCTGCCGCCAC
AGCCTCGGAGGTGTTCTTCTTGGCAGCAGGGCCAATGCTGTACTCAGTCA
CTGTGATGTTAAAGCAATCGGCCACGAAGACGTCCTGTGGCACGGGGCTG
CTGTAATCCCGGTAGTAAACCCGGTTGGGATAACGCGCCGAGTTCTCACT
CCACCATCGGTACTCATCGGGGCTATCGAAGTGGTAGTTCATCCCTGACA
TAACGCGCCCCATGGCGTAGCCCCCCAAGCCCCCCACCACAGCACCCGCC
GCTGCTGCCCCCGCCACGTGCTTGAAGTTGGTTTTGGGGGGTTTCCATGG
CTTCTGGTTGTGGTAACTTCCTCCGCTGGATGGGTTGTATCCTTGACCCC
CACCTGGGCAACCTGGGTTATGGCGGTAGACGCGATACAGGGTGTCGGCG
AGGTTAAGGGAG

>Seq273 [Gallus gallus] Ogolgye 67
TGGGATCACTTTGTCACCACTTTTTTTCCATTTCCACCTCCGTTGGTTGCT
GCCGCCACAGCCTCGGAGGTGTTCTTCTTGGCAGCAGGGCCAATGCTGTAC
TCAGTCACTGTGATGTTAAAGCAATCGGCCACGGAGACGTCCTGTGGCACG
GGGCTGCTGTAATCCCGGTAGTAAACCCGGTTGGGATAACGCGCCGAGTTC
TCACTCCACCATCGGTACTCATCGGGGCTATCGAAGTGGTAGTTCATCCCT
GACATAACGCGCCCCATGGCGTAGCCCCCCAAGCCCCCCACCACAGCACCC
GCCGCTGCTGCCCCCGCCACGTGCTTGAAGTTGGTTTTGGGGGGTTTCCAT
GGCTTATGGTTGAGGTAACTTCATCCGCTGGATGGGTTGTAGCCTTGACCC
CAGCCTGGGTAACCTGGGTTATGGGGGTAGCCAGGGTTCTGGGGGTAGCCG
GGGTTATGGGGATAGCCAGGGTTGTGGGGGTACCCTGGGTTATGGGGGTAC
CCTGGGTTATGGGGGTACCCTGGGTTATGAGGGTAGCCCGGCTGGCGGGGG
TAGATGGGCTGGCGATGGCTCCCGGCGCCCCAACCCCCACCACTGGGTTTG
CCTTTGCCCTTATTGGAGAGGGCGACGTCGGTGCAGGCGGCGAGCAGCAGG
GCCAGCAGGCAGCAGGTGGTGAGGAGCCTAGCCATGGCTGCGGGCTTAAGG
ACACACACTGTTAGGGCAGTGAGCAGAGACCCCCCTCCCACCCCCACCCCC
ACTGCGAGCATCACATCG

>Seq274 [Gallus gallus] Ogolgye 68
ATGAACGGCAGCATCCATCAGTGCATGGCAAAGGGTGGTGAGGAGGAGGA
GGAGGACGGCGAGCCAGGTGTCAGCAGGGTGCAGCTGGATGCCCGAGGCC
AGGCGGTACTCGCGGTACTGCTGCACGCACATCTCGCGGATCACCTTCGT
CACCACTTTGTTCTCCATCTCCACCTCCGTTTGGTTTGCTGCCGCCACAG
CCTCGGAGGTGTTCTTCTTGGCAGCAGGGCCAATGCTGTACTCAGTCACT
GTGATGTTAAAGCAATCGGCCACGAAGACGTCCTGTGGCACGGGGCTGCT
GTAATCCCGGTAGTAAACCCGGTTGGGATAACGCGCCGAGTTCTCACTCC
ACCATCGGTACTCATCGGGGCTATCGAAGTGGTAGTTCATCCCTGACATA
ACGCGCCCCATGGCGTAGCCCCCCAAGCCCCCCACCACAGCACCCGCCGC
TGCTGCCCCCGCCACGTGCTTGAAGTTGGATTTGGGGGGTTTCCATGGCT
TCTGGTTGTGAAAACTTCCTCCGCTGGATGGGTCGTATCCTTGAACCCAA
ACCTGGGCAAACAGCCGCACGGGGGAAGCCCAAGGTTCTGGAGGAA

>Seq275 [Gallus gallus] Ogolgye 69
GTGAACGGCAGCATCCATCAGTGCATGGCAAAAGGGTGGTGAGGAGGAGG
AGGAGGACGGCGAGCCAGGTGTCAGCAGGGTGCAGCTGGATGCCCGAGGC
CAGGCGGTACTCGCGGTACTGCTGCACGCACATCTCGCGGATCACCTTCG
TCACCACTTTGTTCTCCATCTCCACCTCCGTTTGGTTTGCTGCCGCCACA
GCCTCGGAGGTGTTCTTCTTGGCAGCAGGGCCAATGCTGTACTCAGTCAC
TGTGATGTTAAAGCAATCGGCCACGAAGACGTCCTGTGGCACGGGGCTGC
TGTAATCCCGGTAGTAAACCCGGTTGGGATAACGCGCCGAGTTCTCACTC
CACCATCGGTACTCATCGGGGCTATCGAAGTGGTAGTTCATCCCTGACAT
AACGCGCCCCATGGCGTAGCCCCCCAAGCCCCCCACCACAGCACCCGCCG
CTGCTGCCCCCGCCACGTGCTTGAAGTTGGTTTTGGGGGGTTTCCATGGC
TTCTGGTTGTGGTAACTTCCTCCGCTGGATGGGTTGTAGCCTTGACCCCA
GCCTGGGTAACCTGGGTTATGGGGGTAGCCAGGGTTCTGGGGGTAGCCGG
GGTTATGGGGATAGCCAGGGTTGTGGGGGTACCCTGGGTTATGGGGGTAC
CCTGGGTTATGAGGGTACCCCGGGTGGTGAGGGTAGCTGGGCTGGCGATG
GCTCCCGGCGCCCCAACCGCCACCACTGGGTTTGCCTTTGCCCCTCGTGT
AGAGGTCGACCTTCGTGCAGGCGGCGATCATCGTG

>Seq276 [Gallus gallus] Ogolgye 70
CCAGACGTAGGCATCCATCAGTGCATGGCAAAGGGTGGTGAGGAGGAGGA
GGAGGACGGCGAGCCAGGTGTCAGCAGGGTGCAGCTGGATGCCCGAGGCC
AGGCGGTACTCGCGGTACTGCTGCACGCACATCTCGCGGATCACCTTCGT
CACCACTTTGTTCTCCATCTCCACCTCCGTTTGGTTTGCTGCCGCCACAG
CCTCGGAGGTGTTCTTCTTGGCAGCAGGGCCAATGCTGTACTCAGTCACT
GTGATGTTAAAGCAATCGGCCACGAAGACGTCCTGTGGCACGGGGCTGCT
GTAATCCCGGTAGTAAACCCGGTTGGGATAACGCGCCGAGTTCTCACTCC
ACCATCGGTACTCATCGGGGCTATCGAAGTGGTAGTTCATCCCTGACATA
ACGCGCCCCATGGCGTAGCCCCCCAAGCCCCCCACCACAGCACCCGCCGC
TGCTGCCCCCGCCACGTGCTTGAAGTTGGTTTTGGGGGGTTTCCATGGCT
TCTGGTTGTGGTAACTTCCTCCGCTGGATGGGTTGTAGCCTTGACCCCAG
CCTGGGTAACCTGGGTTATGGGGGTAGCCAGGGTTCTGGGGGTAGCCGGG
GTTATGGGGATAGCCAGGGTTGTGGGGGTACCCTGGGTTATGGGGGTACC
CTGGGTTATGGGGGTACCCTGGGTTATGAGGGTA

>Seq277 [Gallus gallus] Ogolgye 71
TAAGGGATCTGTGATGCTCGCAGTGGGGGTGGGGGTGGGAGGGGGGTCTC
TGCTCACTGCCCTAACAGTGTGTGTCCTTATGCCCGCAGCCATGGCTAGG
CTCCTCACCACCTGCTGCCTGCTGGCCCTGCTGCTCGCCGCCTGCACCGA
CGTCGCCCTCTCCAAGAAGGGCAAAGGCAAACCCAGTGGTGGGGGTTGGG
GCGCCGGGAGCCATCGCCAGCCCAGCTACCCCCGCCAGCCGGGCTACCCT
CATAACCCAGGGTACCCCCATAACCCAGGGTACCCCCATAACCCAGGGTA
CCCCCACAACCCTGGCTATCCCCATAACCCCGGCTACCCCCAGAACCCTG
GCTACCCCCATAACCCAGGTTACCCAGGCTGGGGTCAAGGCTACAACCCA
TCCAGCGGAGGAAGTTACCACAACCAGAAGCCATGGAAACCCCCCAAAAC
CAACTTCAAGCACGTGGCGGGGGCAGCAGCGGCGGGTGCTGTGGTGGGGG
GCTTGGGGGGCTACGCCATGGGGCGCGTTATGTCAGGGATGAACTACCAC
TTCGATAGCCCCGATGAGTACCGATGGTGGAGTGAGAACTCGGCGCGTTA
TCCCAACCGGGTTTACTACCGGGATTACAGCAGCCCCGTGCCACAGGACG
TCTTCGTGGCCGATTGCTTTAACATCACAGTGACTGAGTACAGCATTGGC
CCTGCTGCCAAGAAGAACACCTCCGAGGCTGTGGCGGCAGCAAACCAAAC
GGAGGTGGAGATGGAGAACAAAGTGGTGACGAAGGTGATCCGCGAGATGT
GCGTGCAGCAA

>Seq278 [Gallus gallus] Ogolgye 72
GTGAACGCAGCATCCATCAGTGCATGGCAAAGGGTGGTGAGGAGGAGGAG
GAGGACGGCGAGCCAGGTGTCAGCAGGGTGCAGCTGGATGCCCGAGGCCA
GGCGGTACTCGCGGTACTGCTGCACGCACATCTCGCGGATCACCTTCGTC
ACCACTTTGTTCTCCATCTCCACCTCCGTTTGGTTTGCTGCCGCCACAGC
CTCGGAGGTGTTCTTCTTGGCAGCAGGGCCAATGCTGTACTCAGTCACTG
TGATGTTAAAGCAATCGGCCACGAAGACGTCCTGTGGCACGGGGCTGCTG
TAATCCCGGTAGTAAACCCGGTTGGGATAACGCGCCGAGTTCTCACTCCA
CCATCGGTACTCATCGGGGCTATCGAAGTGGTAGTTCATCCCTGACATAA
CGCGCCCCATGGCGTAGCCCCCCAAGCCCCCCACCACAGCACCCGCCGCT
GCTGCCCCCGCCACGTGCTTGAAGTTGGTTTTGGGGGGTTTCCATGGCTT
CTGGTTGTGGTAACTTCCTCCGCTGGATGGGTTGTAGCCTTGACCCCAGC
CTGGGTAACCTGGGTTATGGGGGTAGCCAGGGTTCTGGGGGTAGCCGGGG
TTATGGGGATAGCCAGGGTTGTGGGGGTACCCTGGGTTATGGGGGTACCC
TGGGTTATGGGGGTACCCTGGGTTATGAAGGTAGCCCGGCTGGCGGGGGT
ATCTG

>Seq279 [Gallus gallus] Ogolgye 73
GGCGTAAAATAAATGCGTCTAACTAGATGCATGTACAGAAACGAAGGTGA
AGAGGACTACGACGAAGGAGAGCCAGGTGTTGCCAGGTGCATCTGGATAC
CCGAGGCCCTCTGTAATCACGGTACTGCTGACGCACATCTCGCGAATCAC
CTACGTCACTACTTTGTTCTCCATCTCCACCTCCGTTTGGTTTGCTGCCG
CCACAGCCTCGGAGGTGTTCTTCTTGGCAGCAGGGCCAATGCTGTACTCA
CTCACTGTTATGTTAAAACAATCAGCAACTAAAATTTTTTGTGGTTGGGG
GAGGCTGGGCTACCAGAAATAAACCCGGTTCCATAACCCACCAACTTCCA
ACTCCACCA

>Seq280 [Gallus gallus] Ogolgye 74
ATGGACGACGGCATCCATCAGTGCATGGCAAAGGGTGGTGAGGAGGAGGA
GGAGGACGGCGAGCCAGGTGTCAGCAGGGTGCAGCTGGATGCCCGAGGCC
AGGCGGTACTCGCGGTACTGCTGCACGCACATCTCGCGGATCACCTTCGT
CACCACTTTGTTCTCCATCTCCACCTCCGTTTGGTTTGCTGCCGCCACAG
CCTCGGAGGTGTTCTTCTTGGCAGCAGGGCCAATGCTGTACTCAGTCACT
GTGATGTTAAAGCAATCGGCCACGAAGACGTCCTGTGGCACGGGGCTGCT
GTAATCCCGGTAGTAAACCCGGTTGGGATAACGCGCCGAGTTCTCACTCC
ACCATCGGTACTCATCGGGGCTATCGAAGTGGTAGTTCATCCCTGACATA
ACGCGCCCCATGGCGTAGCCCCCCAAGCCCCCCACCACAGCACCCGCCGC
TGCTGCCCCCGCCACGTGCTTGAAGTTGGTTTTGGGGGGTTTCCATGGCT
TCTGGTTGTGGTAACTTCCTCCGCTGGATGGGTTGTAGCCTTGACCCCAG
CCTGGGTAACCTGGGTTATGGGGGTAGCCAGGGTTCTGGGGGTAGCCGGG
GTTATGGGGATAGCCAGGGTTGTGGGGGTACCCTGGGTTATGGGGGTACC
CTGGGTTATGAGGGTACCCTGGCTGACGAGGGTAGCTGGGCTGGCGATGG
CACCCGGCGCCCCAACCGCTACCAGTGGGTTTGCCTTTGCCCTTCTGGAA
GAGGGAGACCTCCGTGCAGACGGCGAGAACCAAGCACACCAGGAATCAGG
TGGTGAGCAGGCTACCCGTGGCGACGGTCATAAGGATGTATACTGGCAGC
GCGGATCAGCACAGAACCGGCATTGACCAGAGCCCCCACTGCTAGCATCA
CCAAAACTTCTACCGTAATCAGATCTTACTCAAAAAAAAAAATGTTGCCA
AAAAAAATATGAGAGTGGGGAAATA

>Seq281 [Gallus gallus] Ogolgye 75
TGTACGCAGCATCCATCAGTGCATGGCAAAGGGTGGTGAGGAGGAGGAGG
AGGACGGCGAGCCAGGTGTCAGCAGGGTGCAGCTGGATGCCCGAGGCCAG
GCGGTACTCGCGGTACTGCTGCACGCACATCTCGCGGATCACCTTCGTCA
CCACTTTGTTCTCCATCTCCACCTCCGTTTGGTTTGCTGCCGCCACAGCC
TCGGAGGTGTTCTTCTTGGCAGCAGGGCCAATGCTGTACTCAGTCACTGT
GATGTTAAAGCAATCGGCCACGAAGACGTCCTGTGGCACGGGGCTGCTGT
AATCCCGGTAGTAAACCCGGTTGGGATAACGCGCCGAGTTCTCACTCCAC
CATCGGTACTCATCGGGGCTATCGAAGTGGTAGTTCATCCCTGACATAAC
GCGCCCCATGGCGTAGCCCCCCAAGCCCCCCAACACAGCACCCGCCGCTG
CTGCCCCCGCCACGTGCTTGAAGTTGGTTTTGGGGGGTTTACATGGCTGC
TGGTTGTGGCAACTTCCTCCGCTGGATGGGTTGTAACCTGGACCCCAAAC
TGGGTAAACTGGGGCAAGGGGGAAGCCAGGGTGCAGGGGAAAACCGGGGA
TAA

>Seq282 [Gallus gallus] Ogolgye 76
GTGACGGCGCATCCATCAGTGCATGGCAAAAGGGTGGTGAGGAGGAGGAG
GAGGACGGCGAGCCAGGTGTCAGCAGGGTGCAGCTGGATGCCCGAGGCCA
GGCGGTACTCGCGGTACTGCTGCACGCACATCTCGCGGATCACCTTCGTC
ACCACTTTGTTCTCCATCTCCACCTCCGTTTGGTTTGCTGCCGCCACAGC
CTCGGAGGTGTTCTTCTTGGCAGCAGGGCCAATGCTGTACTCAGTCACTG
TGATGTTAAAGCAATCGGCCACGAAGACGTCCTGTGGCACGGGGCTGCTG
TAATCCCGGTAGTAAACCCGGTTGGGATAACGCGCCGAGTTCTCACTCCA
CCATCGGTACTCATCGGGGCTATCGAAGTGGTAGTTCATCCCTGACATAA
CGCGCCCCATGGCGTAGCCCCCCAAGCCCCCCACCACAGCACCCGCCGCT
GCTGCCCCCGCCACGTGCTTGAAGTTGGTTTTGGGGGGTTTCCATGGCTT
CTGGTTGTGGTAACTTCCTCCGCTGGATGGGTTGTAGCCTTGACCCCAGC
CTGGGTAACCTGGGTTATGGGGGTAGCCAGGGTTCTGGGGGTAGCCGGGG
TTATGGGGATAGCCAGGGTTGTGGGGGTACCCTGGGTTATGGGGGTACCC
TGGGTTATGGGGGTACCCTGGGCTATGAGGGTAGCCCGGCTGGCGGGGGT
AGCTGGGCTGGCGATGGCTCCC

>Seq283 [Gallus gallus] Ogolgye 77
TGGAACGTAGCATCCATCAGTGCATGGCAAAGGGTGGTGAGGAGGAGGAG
GAGGACGGCGAGCCAGGTGTCAGCAGGGTGCAGCTGGATGCCCGAGGCCA
GGCGGTACTCGCGGTACTGCTGCACGCACATCTCGCGGATCACCTTCGTC
ACCACTTTGTTCTCCATCTCCACCTCCGTTTGGTTTGCTGCCGCCACAGC
CTCGGAGGTGTTCTTCTTGGCAGCAGGGCCAATGCTGTACTCAGTCACTG
TGATGTTAAAGCAATCGGCCACGAAGACGTCCTGTGGCACGGGGCTGCTG
TAATCCCGGTAGTAAACCCGGTTGGGATAACGCGCCGAGTTCTCACTCCA
CCATCGGTACTCATCGGGGCTATCGAAGTGGTAGTTCATCCCTGACATAA
CGCGCCCCATGGCGTAGCCCCCCAAGCCCCCCACCACAGCACCCGCCGCT
GCTGCCCCCGCCACGTGCTTGAAGTTGGTTTTGGGGGGTTTCCATGGCTT
CTGGTTGTGGTAACTTCCTCCGCTGGATGGGTTGTAGCCTTGACCCCAGC
CTGGGTAACCTGGGTTATGGGGGTAGCCAGGGTTCTGGGGGTAGCCGGGG
TTATGGGGATAGCCAGGGTTGTGGGGGTACCCTGGGTAATGGG

>Seq284 [Gallus gallus] Ogolgye 78
GAGGACGGCGGCATCCATCAGTGCATGGCAAAAGGGTGGTGAGGAGGAGG
AGGAGGACGGCGAGCCAGGTGTCAGCAGGGTGCAGCTGGATGCCCGAGGC
CAGGCGGTACTCGCGGTACTGCTGCACGCACATCTCGCGGATCACCTTCG
TCACCACTTTGTTCTCCATCTCCACCTCCGTTTGGTTTGCTGCCGCCACA
GCCTCGGAGGTGTTCTTCTTGGCAGCAGGGCCAATGCTGTACTCAGTCAC
TGTGATGTTAAAGCAATCGGCCACGAAGACGTCCTGTGGCACGGGGCTGC
TGTAATCCCGGTAGTAAACCCGGTTGGGATAACGCGCCGAGTTCTCACTC
CACCATCGGTACTCATCGGGGCTATCGAAGTGGTAGTTCATCCCTGACAT
AACGCGCCCCATGGCGTAGCCCCCCAAGCCCCCCACCACAGCACCCGCCG
CTGCTGCCCCCGCCACGTGCTTGAAGTTGGTTTTGGGGGGTTTCCATGGC
TTCTGGTTGTGGTAACTTCCTCCGCTGGATGGGTTGTAGCCTTGACCCCA
GCCTGGGTAACCTGGGTTATGGGGGTAGCCAGGGTTCTGGGGGTAGCCGG
GGTTATGGGGATAGCCAGGGTTGTGGGGGTACCCTGGGTTATGGGGGTAC
CCTGGGTTATGAGGGTACCCTGGCTGACGAGGGTA

>Seq285 [Gallus gallus] Ogolgye 79
TGGGCGTAGCATCCATCAGTGCATGGCAAAGGGTGGTGAGGAGGAGGAGG
AGGACGGCGAGCCAGGTGTCAGCAGGGTGCAGCTGGATGCCCGAGGCCAG
GCGGTACTCGCGGTACTGCTGCACGCACATCTCGCGGATCACCTTCGTCA
CCACTTTGTTCTCCATCTCCACCTCCGTTTGGTTTGCTGCCGCCACAGCC
TCGGAGGTGTTCTTTCTTGGCAGGAAGGCCAATGCTGTAACTCAGTCACT
GTGAAGTTAACAGCAATCCGCCACGAAGACCTTCCTGTGGGATGGGGCAT
GCTGTTAACCTAGGTAGTAAACCCCGTTGGGAAAACGCCGCCCAGTTCTC
ACTCCACCAATCGGTACTCATCGGGGGCTATCGAAGTGGTAAGTTCATCC
CCTGAAATAAAGCGCCCCATGGGCGTAACCCCCCAAGCCCCCCCAACACA
GCACCCGCCCGCTGCTGCCCCCGCCCCGTGGCTTGAAAATGGGTTTTGGG
GGGGTTTCCAAGGCCTTCTGGGTGGGGGTAACTTTCCCCCCGCTGGAAGG
GGTGTAAACCACTGACCCCAAACCTGGGGTAACCAGGGGCTAAAGGGGGG
ACACCCCGGATT

>Seq286 [Gallus gallus] Ogolgye 80
TAAGACGGCAGGCATCCATCAGTGCATGGCAAAGGGTGGTGAGGAGGAGG
AGGAGGACGGCGAGCCAGGTGTCAGCAGGGTGCAGCTGGATGCCCGAGGC
CAGGCGGTACTCGCGGTACTGCTGCACGCACATCTCGCGGATCACCTTCG
TCACCACTTTGTTCTCCATCTCCACCTCCGTTTGGTTTGCTGCCGCCACA
GCCTCGGAGGTGTTCTTCTTGGCAGCAGGGCCAATGCTGTACTCAGTCAC
TGTGATGTTAAAGCAATCGGCCACGAAGACGTCCTGTGGCACGGGGCTGC
TGTAATCCCGGTAGTAAACCCGGTTGGGATAACGCGCCGAGTTCTCACTC
CACCATCGGTACTCATCGGGGCTATCGAAGTGGTAGTTCATCCCTGACAT
AACGCGCCCCATGGCGTAGCCCCCCAAGCCCCCCACCACAGCACCCGCCG
CTGCTGCCCCCGCCACGTGCTTGAAGTTGGTTTTGGGGGGTTTCCATGGC
TTCTGGTTGTGGTAACTTCCTCCGCTGGATGGGTTGTAGCCTTGACCCCA
GCCTGGGTAACCTGGGTTATGGGGGTAGCCAGGGTTCTGGGGGTAGCCGG
GGTTATGGGGATAGCCAGGGTTGTGGGGGTACCCTGGGTTATGGGGGTAC
CCTGGGTTATGGGGGTACCCTGGGTTATGAAGGTAACCCGGCTGGCGGGG
GTAGCTGGGCTGGCGATGGCTCCCGGCGCCCCAACCCCCACCACTGGGTT
TGCCTTTGCCCTTCTTGGAAAAGGCCTAC


>Seq287 [Gallus gallus] Ogolgye 81
GTGGACGGCGCATCCATCAGTGCATGGCAAAGGGTGGTGAGGAGGAGGAG
GAGGACGGCGAGCCAGGTGTCAGCAGGGTGCAGCTGGATGCCCGAGGCCA
GGCGGTACTCGCGGTACTGCTGCACGCACATCTCGCGGATCACCTTCGTC
ACCACTTTGTTCTCCATCTCCACCTCCGTTTGGTTTGCTGCCGCCACAGC
CTCGGAGGTGTTCTTCTTGGCAGCAGGGCCAATGCTGTACTCAGTCACTG
TGATGTTAAAGCAATCGGCCACGAAGACGTCCTGTGGCACGGGGCTGCTG
TAATCCCGGTAATAAACCCGGTTGGGATAACGCGCCGAGTTCTCACTCCA
CCATCGGTACTCATCGGGGCTATCGAAGTGGTAGTTCATCCCTGACATAA
CGCGCCCCATGGCGTAGCCCCCCAAGCCCCCCACCACAGCACCCGCCGCT
GCTGCCCCCGCCACGTGCTTGAAGTTGGTTTTGGGGGGTTTCCATGGCCA
CTGGATGTGGAAACAACCCCCACCAGGAAAGGAAACAAACCAAGAACCAA
AACAGATAAACAA

>Seq288 [Gallus gallus] Ogolgye 82
ATGTACGGCGCATCATCAGTGCATGGCAAAAGGGTGGTGAGGAGGAGGAG
GAGGACGGCGAGCCAGGTGTCAGCAGGGTGCAGCTGGATGCCCGAGGCCA
GGCGGTACTCGCGGTACTGCTGCACGCACATCTCGCGGATCACCTTCGTC
ACCACTTTGTTCTCCATCTCCACCTCCGTTTGGTTTGCTGCCGCCACAGC
CTCGGAGGTGTTCTTCTTGGCAGCAGGGCCAATGCTGTACTCAGTCACTG
TGATGTTAAAGCAATCGGCCACGAAGACGTCCTGTGGCACGGGGCTGCTG
TAATCCCGGTAGTAAACCCGGTTGGGATAACGCGCCGAGTTCTCACTCCA
CCATCGGTACTCATCGGGGCTATCGAAGTGGTAGTTCATCCCTGACATAA
CGCGCCCCATGGCGTAGCCCCCCAAGCCCCCCACCACAGCACCCGCCGCT
GCTGCCCCCGCCACGTGCTTGAAGTTGGTTTTGGGGGGTTTCCATGGCTT
CTGGTTGTGGTAACTTCCTCCGCTGGATGGGTTGTAGCCTTGACCCCAGC
CTGGGTAACCTGGGTTATGGGGGTAGCCAGGGTTCTGGGGGTAGCCGGGG
TTATGGGGATAGCCAGGGTTGTGGGGGTACCCTGGGTTATGGGGGTACCC
TGGGTTATGGGGGTACCCTGGGTTATGAGGGTAGCCCGGCTGGCGGGGGT
AGCTGGGCTGGCGATGGCTCCCGGCGCCCCAACCCCCACCACTGGGGTTT
GCCTTTGTCCCTTCTTGGAGAGAGCGACAGTCGGTGCAGGCCGGCGAGCA
GCAAGGGCCAGCACGCCACCACGTGGTGAAGAAGCCTAACCCATGGCTGT
CGGACATAAAGGACACAACACTTGTTAGGGGCAGTGAAGCAGAGA

>Seq289 [Gallus gallus] Ogolgye 83
GTGACGTAGCATCCATCAGTGCATGGCAAAAGGGTGGTGAGGAGGAGGAG
GAGGACGGCGAGCCAGGTGTCAGCAGGGTGCAGCTGGATGCCCGAGGCCA
GGCGGTACTCGCGGTACTGCTGCACGCACATCTCGCGGATCACCTTCGTC
ACCACTTTGTTCTCCATCTCCACCTCCGTTTGGTTTGCTGCCGCCACAGC
CTCGGAGGTGTTCTTCTTGGCAGCAGGGCCAATGCTGTACTCAGTCACTG
TGATGTTAAAGCAATCGGCCACGAAGACGTCCTGTGGCACGGGGCTGCTG
TAATCCCGGTAGTAAACCCGGTTGGGATAACGCGCCGAGTTCTCACTCCA
CCATCGGTACTCATCGGGGCTATCGAAGTGGTAGTTCATCCCTGACATAA
CGCGCCCCATGGCGTAGCCCCCCAAGCCCCCCACCACAGCACCCGCCGCT
GCTGCCCCCGCCACGTGCTTGAAGTTGGTTTTGGGGGGTTTCCATGGCTT
CTGGTTGTGGTAACTTCCTCCGCTGGATGGGTTGTAGCCTTGACCCCAGC
CTGGGTAACCTGGGTTATGGGGGTAGCCAGGGTTCTGGGGGTAGCCGGGG
TTATGGGGATAGCCAGGGTTGTGGGGGTACCCTGGGTTATGGGGGTACCC
TGGGTTATGAGGGTACCCCGGCTGATGAGGGTAGCCCGGCTGGCGATGGC
ACCCGGCCCCCCAACCGCTACCACTGGGTTTACCTTTACCATTCTTGTAG
ACGTCGACCTCTCTGCAAGCGGCGAACACCAAGGCCAGCGAGGAACCAAG
ATGTCCAACAAACCCACACAGTGGCTGCAGAGCCTAACGGACGC

>Seq290 [Gallus gallus] Ogolgye 84
TGGACGCAGCATCATCAGTGCATGGCAAAGGGTGGTGAGGAGGAGGAGGA
GGACGGCGAGCCAGGTGTCAGCAGGGTGCAGCTGGATGCCCGAGGCCAGG
CGGTACTCGCGGTACTGCTGCACGCACATCTCGCGGATCACCTTCGTCAC
CACTTTGTTCTCCATCTCCACCTCCGTTTGGTTTGCTGCCGCCACAGCCT
CGGAGGTGTTCTTCTTGGCAGCAGGGCCAATGCTGTACTCAGTCACTGTG
ATGTTAAAGCAATCGGCCACGAAGACGTCCTGTGGCACGGGGCTGCTGTA
ATCCCGGTAGTAAACCCGGTTGGGATAACGCGCCGAGTTCTCACTCCACC
ATCGGTACTCATCGGGGCTATCGAAGTGGTAGTTCATCCCTGACATAACG
CGCCCCATGGCGTAGCCCCCCAAGCCCCCCACCACAGCACCCGCCGCTGC
TGCCCCCGCCACGTGCTTGAAGTTGGTTTTGGGGGGTTTCCATGGCTTCT
GGTTGTGGTAACTTCCTCCGCTGGATGGGTTGTAGCCTTGACCCCAGCCT
GGGTAACCTGGGTTATGGGGGTAGCCAGGGTTCTGGGGGTAGCCGGGGTT
ATGGGGATAGCCAGGGTTGTGGGGGTACCCTGGGTTATGGGGGTACCCTG
GGTTATGGGGGTACCCTGGGTTATGAGGGTAGCCCGGCTGGCGGGGGTAG
CTGGGCTGGCGATGGCTCCCGGCGCCCCAACCCCCACCACTGGGTTTGCC
TTTGCCCTTCTTGGAGAGGGCGACGTCGGTGCAGGCGGCGGAG

>Seq291 [Gallus gallus] Ogolgye 85
GAGGACGGCAGCATCATCAGTGCATGGCAAAAGGGTGGTGAGGAGGAGGA
GGAGGACGGCGAGCCAGGTGTCAGCAGGGTGCAGCTGGATGCCCGAGGCC
AGGCGGTACTCGCGGTACTGCTGCACGCACATCTCGCGGATCACCTTCGT
CACCACTTTGTTCTCCATCTCCACCTCCGTTTGGTTTGCTGCCGCCACAG
CCTCGGAGGTGTTCTTCTTGGCAGCAGGGCCAATGCTGTACTCAGTCACT
GTGATGTTAAAGCAATCGGCCACGAAGACGTCCTGTGGCACGGGGCTGCT
GTAATCCCGGTAGTAAACCCGGTTGGGATAACGCGCCGAGTTCTCACTCC
ACCATCGGTACTCATCGGGGCTATCGAAGTGGTAGTTCATCCCTGACATA
ACGCGCCCCATGGCGTAGCCCCCCAAGCCCCCCACCACAGCACCCGCCGC
TGCTGCCCCCGCCACGTGCTTGAAGTTGGTTTTGGGGGGTTTCCATGGCT
TCTGGTTGTGGTAACTTCCTCCGCTGGATGGGTTGTAGCCTTGACCCCAG
CCTGGGTAACCTGGGTTATGGGGGTAGCCAGGGTTCTGGGGGTAGCCGGG
GTTATGGGGATAGCCAGGGTTGTGGGGGTACCCTGGGTTATGGGGGTACC
CTGGGTTATGGGGGTACCCTGGGTTATGAGGGTAGCCCGGCTGGCGGGGG
TAGCTGGGCTGGCGATGGCTCCCGGCGCCCCAACCCCCACCACTGGGTTT
GCCTTTGCCCTTCTTGGAGAGGGCGACGTCGGTGCAGGCGGCGAGCAGCA
GGGCCAGCAGGCAGCAGGTGGTGAGGAGCCTAGCCATGGCTGCGGGCATA
AGGACACACACTGTTAAGGGCAGTGAGCAGAGACCCCCCTCCCACCCCCA
CCCCCACTGCGAAGCATCACAAAAATCTTCCACCGAATCGAAAATTTCTT
CTCCCACAAAAAGGAAAAAGAGTCTAATCCAAAATACAGAGCCTTGACTA

>Seq292 [Gallus gallus] Ogolgye 86
GGGGGAAGGCAGTCATCATCAGTGCATGGCAAAAGGGTGGTGAGGAGGAG
GAGGAGGACGGCGAGCCAGGTGTCAGCAGGGTGCAGCTGGATGCCCGAGG
CCAGGCGGTACTCGCGGTACTGCTGCACGCACATCTCGCGGATCACCTTC
GTCACCACTTTGTTCTCCATCTCCACCTCCGTTTGGTTTGCTGCCGCCAC
AGCCTCGGAGGTGTTCTTCTTGGCAGCAGGGCCAATGCTGTACTCAGTCA
CTGTGATGTTAAAGCAATCGGCCACGAAGACGTCCTGTGGCACGGGGCTG
CTGTAATCCCGGTAGTAAACCCGGTTGGGATAACGCGCCGAGTTCTCACT
CCACCATCGGTACTCATCGGGGCTATCGAAGTGGTAGTTCATCCCTGACA
TAACGCGCCCCATGGCGTAGCCCCCCAAGCCCCCCACCACAGCACCCGCC
GCTGCTGCCCCCGCCACGTGCTTGAAGTTGGTTTTGGGGGGTTTCCATGG
CTTCTGGTTGTGGTAACTTCCTCCGCTGGATGGGTTGTAGCCTTGACCCC
AGCCTGGGTAACCTGGGTTATGGGGGTAGCCAGGGTTCTGGGGGTAGCCG
GGGTTATGGGGATAGCCAGGGTTGTGGGGGTACCCTGGGTTATGGGGGTA
CCCTGGGTTATGGGGGTACCCTGGGTTATGAGGGTAGCCCGGCTGGCGGG
GGTAGCTGGGCTGGCGATGGCTCCCGGCGCCCCAACCCCCACCACTGGGT
TTGCCTTTGCCCTTCTTGGAGAGGGCGACGTCGGTGCAGGCGGCGAGCAG
CAGGGCCAGCAGGCAGCAGGTGGTGAGGAGCCTAGCCATGGCTGCGGGCA
TAAGGACACACACTGTTAGGGCAGTGAGCAGAGACCCCCCTCCCACCCCC
ACCCCCACTGCGAGCATCACAAAAATCTTCCACCGAATCAGCAATTTATC
TCCCATAGAGCCCCTCTCTGTTTTTTTTTTTCCTTTTTTTT

>Seq293 [Gallus gallus] Ogolgye 87
GGGGGCCGGGGCTGGCATCTATCAGTGCATGGCGAAAGGGTGGTGAGGAG
GAGGAGGAGGACGGCGAGCCAGGTGTCAGCAGGGTGCAGCTGGATGCCCG
AGGCCAGGCGGTACTCGCGGTACTGCTGCACGCACATCTCGCGGATCACC
TTCGTCACCACTTTGTTCTCCATCTCCACCTCCGTTTGGTTTGCTGCCGC
CACAGCCTCGGAGGTGTTCTTCTTGGCAGCAGGGCCAATGCTGTACTCAG
TCACTGTGATGTTAAAGCAATCGGCCACGAAGACGTCCTGTGGCACGGGG
CTGCTGTAATCCCGGTAGTAAACCCGGTTGGGATAACGCGCCGAGTTCTC
ACTCCACCATCGGTACTCATCGGGGCTATCGAAGTGGTAGTTCATCCCTG
ACATAACGCGCCCCATGGCGTAGCCCCCCAAGCCCCCCACCACAGCACCC
GCCGCTGCTGCCCCCGCCACGTGCTTGAAGTTGGTTTTGGGGGGTTTCCA
TGGCTTCTGGTTGTGGTAACTTCCTCCGCTGGATGGGTTGTAGCCTTGAC
CCCAGCCTGGGTAACCTGGGTTATGGGGGTAGCCAGGGTTCTGGGGGTAG
CCGGGGTTATGGGGATAGCCAGGGTTGTGGGGGTACCCTGGGTTATGGGG
GTACCCTGGGTTATGGGGGTACCCTGGGTTATGAGGGTAGCCCGGCTGGC
GGGGGTAGCTGGGCTGGCGATGGCTCCCGGCGCCCCAACCCCCACCACTG
GGTTTGCCTTTGCCCTTCTTGGAGAGGGCGACGTCGGTGCAGGCGGCGAG
CAGCAGGGCCAGCAGGCAGCAGGTGGTGAGGAGCCTAGCCATGGCTGCGG
GCATAAGGACACACACTGTTAGGGCAGTGAGCAGAGACCCCCCTCCCACC
TCCACCCCCACTGCGAGCATCACAAAAATCTTTCCACCGAAATCAGCCCT
TCATTCCCAAAGGAAATCCCGCGGGCCGCTCCAACGCCGTTCATCCCCAT
CCTCCA

>Seq294 [Gallus gallus] Ogolgye 88
GTGGGGCGGAAGCATCCATCAGTGCATGGCAAAAGGGTGGTGAGGAGGAG
GAGGAGGACGGCGAGCCAGGTGTCAGCAGGGTGCAGCTGGATGCCCGAGG
CCAGGCGGTACTCGCGGTACTGCTGCACGCACATCTCGCGGATCACCTTC
GTCACCACTTTGTTCTCCATCTCCACCTCCGTTTGGTTTGCTGCCGCCAC
AGCCTCGGAGGTGTTCTTCTTGGCAGCAGGGCCAATGCTGTACTCAGTCA
CTGTGATGTTAAAGCAATCGGCCACGAAGACGTCCTGTGGCACGGGGCTG
CTGTAATCCCGGTAGTAAACCCGGTTGGGATAACGCGCCGAGTTCTCACT
CCACCATCGGTACTCATCGGGGCTATCGAAGTGGTAGTTCATCCCTGACA
TAACGCGCCCCATGGCGTAGCCCCCCAAGCCCCCCACCACAGCACCCGCC
GCTGCTGCCCCCGCCACGTGCTTGAAGTTGGTTTTGGGGGGTTTCCATGG
CTTCTGGTTGTGGTAACTTCCTCCGCTGGATGGGTTGTAGCCTTGACCCC
AGCCTGGGTAACCTGGGTTATGGGGGTAGCCAGGGTTCTGGGGGTAGCCG
GGGTTATGGGGATAGCCAGGGTTGTGGGGGTACCCTGGGTTATGGGGGTA
CCCTGGGTTATGAGGGTACCCTGGGTGATGAGGGTAGCTGGGCTGGCGAT
GGCACCTGGGGTGCCAATGGCTACCAGTGGGTTTGCCTTTGCCATTGTTG
TAGACGTTGACCTTCTTGCAGACGGCGACCACCATGGACACCACGAACAA
CGTGGTGAGGAGGCTACACATGGCTACGAGCATAAGGATGCATGCTGTTA
TGACGACGAGCACAGACACGGCTCTGACCACAGACCCACTGCCAGCATCA
CAAAAACTGCCACGAACGAAAATTTTTCCCCAAAATAGGGGTTTTTTTCC
CCAAAAAAGGGGGGGGGGGGGGGGGAGAAGGGGGTATTGT

>Seq295 [Gallus gallus] Ogolgye 89
GCGGGCGGCAGCATCCATCAGTGCATGGCAAAAGGGTGGTGAGGAGGAGG
AGGAGGACGGCGAGCCAGGTGTCAGCAGGGTGCAGCTGGATGCCCGAGGC
CAGGCGGTACTCGCGGTACTGCTGCACGCACATCTCGCGGATCACCTTCG
TCACCACTTTGTTCTCCATCTCCACCTCCGTTTGGTTTGCTGCCGCCACA
GCCTCGGAGGTGTTCTTCTTGGCAGCAGGGCCAATGCTGTACTCAGTCAC
TGTGATGTTAAAGCAATCGGCCACGAAGACGTCCTGTGGCACGGGGCTGC
TGTAATCCCGGTAGTAAACCCGGTTGGGATAACGCGCCGAGTTCTCACTC
CACCATCGGTACTCATCGGGGCTATCGAAGTGGTAGTTCATCCCTGACAT
AACGCGCCCCATGGCGTAGCCCCCCAAGCCCCCCACCACAGCACCCGCCG
CTGCTGCCCCCGCCACGTGCTTGAAGTTGGTTTTGGGGGGTTTCCATGGC
TTCTGGTTGTGGTAACTTCCTCCGCTGGATGGGTTGTAGCCTTGACCCCA
GCCTGGGTAACCTGGGTTATGGGGGTAGCCAGGGTTCTGGGGGTAGCCGG
GGTTATGGGGATAGCCAGGGTTGTGGGGGTACCCTGGGTTATGGGGGTAC
CCTGGGTTATGAGGGTACCCTGGGTGATGAGGGTAGCTGGGCTGGCGATG
GCTCCTGGGGTGCCAATGGCTACCAGTGGGCCCAGCCTTTGCCATTGTTG
TAGACGTTGACCTTCTTGCAGACGGCGACCACCATGGACACCACGCAGCA
ACATGGGTCAGGAGGCTACACATGGCTGAGGAGCCTAAGGATGCACTGCT
GGTCATGAAGGAGAAACACAGATCCCGCCTCCCGACCCACAGACCCCACT
GCGCAGCATCCACAAAAAATCTGTCCAGCATAACAGAAAATTTTTTCCCC
CAAAAATCGGAAATTTTTTTTTCAAAAAAACCGCCCCCGCGCGGGGGGGT
CCTTGTTTTCCCTACTTCTTTTTTCTTCT

>Seq296 [Gallus gallus] Ogolgye 90
TGGAGCGGAGGCATCATCAGTGCATGGCAAAAGGGTGGTGAGGAGGAGGA
GGAGGACGGCGAGCCAGGTGTCAGCAGGGTGCAGCTGGATGCCCGAGGCC
AGGCGGTACTCGCGGTACTGCTGCACGCACATCTCGCGGATCACCTTCGT
CACCACTTTGTTCTCCATCTCCACCTCCGTTTGGTTTGCTGCCGCCACAG
CCTCGGAGGTGTTCTTCTTGGCAGCAGGGCCAATGCTGTACTCAGTCACT
GTGATGTTAAAGCAATCGGCCACGAAGACGTCCTGTGGCACGGGGCTGCT
GTAATCCCGGTAGTAAACCCGGTTGGGATAACGCGCCGAGTTCTCACTCC
ACCATCGGTACTCATCGGGGCTATCGAAGTGGTAGTTCATCCCTGACATA
ACGCGCCCCATGGCGTAGCCCCCCAAGCCCCCCACCACAGCACCCGCCGC
TGCTGCCCCCGCCACGTGCTTGAAGTTGGTTTTGGGGGGTTTCCATGGCT
TCTGGTTGTGGTAACTTCCTCCGCTGGATGGGTTGTAGCCTTGACCCCAG
CCTGGGTAACCTGGGTTATGGGGGTAGCCAGGGTTCTGGGGGTAGCCGGG
GTTATGGGGATAGCCAGGGTTGTGGGGGTACCCTGGGTTATGGGGGTACC
CTGGGTTATGGGGGTACCCTGGGTTATGAGGGTAGCCCGGCTGGCGGGGG
TAGCTGGGCTGGCGATGGCTCCCGGCGCCCCAACCCCCACCACTGGGTTT
GCCTTTGCCCTTCTTGGAGAGGGCGACGTCGGTGCAGGCGGCGAGCAGCA
GGGCCAGCAGGCAGCAGGTGGTGAGGAGCCTAGCCATGGCTGCGGGCATA
AGGACACACACTGTTAGGGCAGTGAGCAGAGACCCCCCTCCCACCCCCAC
CCCCACTGCGAGCATCACAAAATTCTTCCACGATAAAAAAATTTTTCTCT
CCACACAAAGGGGGGGGGGGGGGGGGGGGGGGAAAAGGGAGGGGGGGGAA
GAGGAGGG


>Seq297 [Gallus gallus] Ogolgye 91
GAGAGCGGGCAGCATCCATCAGTGCATGGCAAAAGGGTGGTGAGGAGGAG
GAGGAGGACGGCGAGCCAGGTGTCAGCAGGGTGCAGCTGGATGCCCGAGG
CCAGGCGGTACTCGCGGTACTGCTGCACGCACATCTCGCGGATCACCTTC
GTCACCACTTTGTTCTCCATCTCCACCTCCGTTTGGTTTGCTGCCGCCAC
AGCCTCGGAGGTGTTCTTCTTGGCAGCAGGGCCAATGCTGTACTCAGTCA
CTGTGATGTTAAAGCAATCGGCCACGAAGACGTCCTGTGGCACGGGGCTG
CTGTAATCCCGGTAGTAAACCCGGTTGGGATAACGCGCCGAGTTCTCACT
CCACCATCGGTACTCATCGGGGCTATCGAAGTGGTAGTTCATCCCTGACA
TAACGCGCCCCATGGCGTAGCCCCCCAAGCCCCCCACCACAGCACCCGCC
GCTGCTGCCCCCGCCACGTGCTTGAAGTTGGTTTTGGGGGGTTTCCATGG
CTTCTGGTTGTGGTAACTTCCTCCGCTGGATGGGTTGTAGCCTTGACCCC
AGCCTGGGTAACCTGGGTTATGGGGGTAGCCAGGGTTCTGGGGGTAGCCG
GGGTTATGGGGATAGCCAGGGTTGTGGGGGTACCCTGGGTTATGGGGGTA
CCCTGGGTTATGGGGGTACCCTGGGTTATGAGGGTAGCCCGGCTGGCGGG
GGTAGCTGGGCTGGCGATGGCTCCCGGCGCCCCAACCCCCACCACTGGGT
TTGCCTTTGCCCTTCTTGGAGAGGGCGACGTCGGTGCAGGCGGCGAGCAG
CAGGGCCAGCAGGCAGCAGGTGGTGAGGAGCCTAGCCATGGCTGCGGGCA
TAAGGACACACACTGTTAGGGCAGTGAGCAGAGACCCCCCTCCCACCCCC
ACCCCCACTGCGAGCATCACAAAATCTTCACGAGCAAATTTTTCTCTCCT
CATACAAGGGGGGGGGGGGGTGGTAAGAAAACCCCTAGCGAAGCATAATA
GGATAAAAGAAA

>Seq298 [Gallus gallus] Ogolgye 92
CCGGGCATCATCAGTGCATGGCAAAAGGGTGGTGAGGAGGAGGAGGAGGA
CGGCGAGCCAGGTGTCAGCAGGGTGCAGCTGGATGCCCGAGGCCAGGCGG
TACTCGCGGTACTGCTGCACGCACATCTCGCGGATCACCTTCGTCACCAC
TTTGTTCTCCATCTCCACCTCCGTTTGGTTTGCTGCCGCCACAGCCTCGG
AGGTGTTCTTCTTGGCAGCAGGGCCAATGCTGTACTCAGTCACTGTGATG
TTAAAGCAATCGGCCACGAAGACGTCCTGTGGCACGGGGCTGCTGTAATC
CCGGTAGTAAACCCGGTTGGGATAACGCGCCGAGTTCTCACTCCACCATC
GGTACTCATCGGGGCTATCGAAGTGGTAGTTCATCCCTGACATAACGCGC
CCCATGGCGTAGCCCCCCAAGCCCCCCACCACAGCACCCGCCGCTGCTGC
CCCCGCCACGTGCTTGAAGTTGGTTTTGGGGGGTTTCCATGGCTTCTGGT
TGTGGTAACTTCCTCCGCTGGATGGGTTGTAGCCTTGACCCCAGCCTGGG
TAACCTGGGTTATGGGGGTAGCCAGGGTTCTGGGGGTAGCCGGGGTTATG
GGGATAGCCAGGGTTGTGGGGGTACCCTGGGTTATGGGGGTACCCTGGGT
TATGGGGGTACCCTGGGTTATGAGGGTAGCCCGGCTGGCGGGGGTAGCTG
GGCTGGCGATGGCTCCCGGCGCCCCAACCCCCACCACTGGGGTTTGCCTT
TGCCCTTCTTGGAGAGGGCGACGTCGGTGCAGGCGGCGAGCAGCAGGGCC
AGCAGGCAGCAGGGGGGGGAGGAGCCTAGCCATGGCTGGGGGCATAAAGG
ACACACACTGTTTAGGGCAGTGAGCAAAGAACCCCCTTCCACCCCCACCC
CCACTGGGAGCATCACAAAAATCTTCCACCGATAGAATCTCTTTCTCCAC
ACAAAAATTTTTTTCTTTTCGCGGGGTTTGGGGTGGGGGGGAGTGGAA

>Seq299 [Gallus gallus] Ogolgye 93
GTGGACGGGCGGCATCCATCAGTGCATGGCAAAAGGGTGGTGAGGAGGAG
GAGGAGGACGGCGAGCCAGGTGTCAGCAGGGTGCAGCTGGATGCCCGAGG
CCAGGCGGTACTCGCGGTACTGCTGCACGCACATCTCGCGGATCACCTTC
GTCACCACTTTGTTCTCCATCTCCACCTCCGTTTGGTTTGCTGCCGCCAC
AGCCTCGGAGGTGTTCTTCTTGGCAGCAGGGCCAATGCTGTACTCAGTCA
CTGTGATGTTAAAGCAATCGGCCACGAAGACGTCCTGTGGCACGGGGCTG
CTGTAATCCCGGTAGTAAACCCGGTTGGGATAACGCGCCGAGTTCTCACT
CCACCATCGGTACTCATCGGGGCTATCGAAGTGGTAGTTCATCCCTGACA
TAACGCGCCCCATGGCGTAGCCCCCCAAGCCCCCCACCACAGCACCCGCC
GCTGCTGCCCCCGCCACGTGCTTGAAGTTGGTTTTGGGGGGTTTCCATGG
CTTCTGGTTGTGGTAACTTCCTCCGCTGGATGGGTTGTAGCCTTGACCCC
AGCCTGGGTAACCTGGGTTATGGGGGTAGCCAGGGTTCTGGGGGTAGCCG
GGGTTATGGGGATAGCCAGGGTTGTGGGGGTACCCTGGGTTATGGGGGTA
CCCTGGGTTATGGGGGTACCCTGGGTTATGAGGGTAGCCCGGCTGGCGGG
GGTAGCTGGGCTGGCGATGGCTCCCGGCGCCCCAACCCCCACCACTGGGT
TTGCCTTTGCCCTTCTTGGAGAGGGCGACGTCGGTGCAGGCGGCGAGCAG
CAGGGCCAGCAGGCAGCAGGTGGTGAGGAGCCTAGCCATGGCTGCGGGGC
ATAAGGACACACACTGTTTAGGGCAGTGAGCAGAGACCCCCCCTCCCACC
CCCACCCCCACTGCGAAGCATCACAAAAATCTTCCACCGAATAGAAAATT
TTTTCTCTCACAAAACCCCCCCCTCCTTTTTATATACTAATTCTCTGTAT
ATCTCTTCTTTTATTATTTATATGTTT

>Seq300 [Gallus gallus] Ogolgye 94
GTGGAAGGACGGGCATCATCAGTGCATGGCAAAGGGTGGTGAGGAGGAGG
AGGAGGACGGCGAGCCAGGTGTCAGCAGGGTGCAGCTGGATGCCCGAGGC
CAGGCGGTACTCGCGGTACTGCTGCACGCACATCTCGCGGATCACCTTCG
TCACCACTTTGTTCTCCATCTCCACCTCCGTTTGGTTTGCTGCCGCCACA
GCCTCGGAGGTGTTCTTCTTGGCAGCAGGGCCAATGCTGTACTCAGTCAC
TGTGATGTTAAAGCAATCGGCCACGAAGACGTCCTGTGGCACGGGGCTGC
TGTAATCCCGGTAGTAAACCCGGTTGGGATAACGCGCCGAGTTCTCACTC
CACCATCGGTACTCATCGGGGCTATCGAAGTGGTAGTTCATCCCTGACAT
AACGCGCCCCATGGCGTAGCCCCCCAAGCCCCCCACCACAGCACCCGCCG
CTGCTGCCCCCGCCACGTGCTTGAAGTTGGTTTTGGGGGGTTTCCATGGC
TTCTGGTTGTGGTAACTTCCTCCGCTGGATGGGTTGTAGCCTTGACCCCA
GCCTGGGTAACCTGGGTTATGGGGGTAGCCAGGGTTCTGGGGGTAGCCGG
GGTTATGGGGATAGCCAGGGTTGTGGGGGTACCCTGGGTTATGGGGGTAC
CCTGGGTTATGGGGGTACCCTGGGTTATGAGGGTAGCCCGGCTGGCGGGG
GTAGCTGGGCTGGCGATGGCTCCCGGCGCCCCAACCCCCACCACTGGGTT
TGCCTTTGCCCTTCTTGGAGAGGGCGACGTCGGTGCAGGCGGCGAGCAGC
AGGGCCAGCAGGCAGCAGGTGGTGAGGAGCCTAGCCATGGCTGCGGGCAT
AAGGACACACACTGTTAGGGCAGTGAGCAGAGACCCCCCTCCCACCCCCA
CCCCCACTGCGAGCATCACAAAAATCTTCCACCGAATCGACAATCTCTTC
TCCAAAAAAAAAACCGCGCGACCCACAAACCTCATTTTCTCCAGATTTTT
TGCAGCCC

>Seq301 [Gallus gallus] Ogolgye 95
GTGGGCGGGCGGCATCATCAGTGCATGGCAAAAGGGTGGTGAGGAGGAGG
AGGAGGACGGCGAGCCAGGTGTCAGCAGGGTGCAGCTGGATGCCCGAGGC
CAGGCGGTACTCGCGGTACTGCTGCACGCACATCTCGCGGATCACCTTCG
TCACCACTTTGTTCTCCATCTCCACCTCCGTTTGGTTTGCTGCCGCCACA
GCCTCGGAGGTGTTCTTCTTGGCAGCAGGGCCAATGCTGTACTCAGTCAC
TGTGATGTTAAAGCAATCGGCCACGAAGACGTCCTGTGGCACGGGGCTGC
TGTAATCCCGGTAGTAAACCCGGTTGGGATAACGCGCCGAGTTCTCACTC
CACCATCGGTACTCATCGGGGCTATCGAAGTGGTAGTTCATCCCTGACAT
AACGCGCCCCATGGCGTAGCCCCCCAAGCCCCCCACCACAGCACCCGCCG
CTGCTGCCCCCGCCACGTGCTTGAAGTTGGTTTTGGGGGGTTTCCATGGC
TTCTGGTTGTGGTAACTTCCTCCGCTGGATGGGTTGTAGCCTTGACCCCA
GCCTGGGTAACCTGGGTTATGGGGGTAGCCAGGGTTCTGGGGGTAGCCGG
GGTTATGGGGATAGCCAGGGTTGTGGGGGTACCCTGGGTTATGGGGGTAC
CCTGGGTTATGGGGGTACCCTGGGTTATGAGGGTAGCCCGGCTGGCGGGG
GTAGCTGGGCTGGCGATGGCTCCCGGCGCCCCAACCCCCACCACTGGGTT
TGCCTTTGCCCTTCTTGGAGAGGGCGACGTCGGTGCAGGCGGCGAGCAGC
AGGGCCAGCAGGCAGCAGGTGGTGAGGAGCCTAGCCATGGCTGCGGGCAT
AAGGACACACACTGTTAGGGCAGTGAGCAGAGACCCCCCTCCCACCCCCA
CCCCCACTGCGAGCATCACAAAAATCTTCCACCGAATAAGAAATTATCTC
TCCAAGGAGCCGCCCGGGGGGGGGCCGGGCGCCAGGACGCGGGGGGTTTT

>Seq302 [Gallus gallus] Ogolgye 96
AGGGGCGGCAGGCATCCATCAGTGCATGGCAAAGGGTGGTGAGGAGGAGG
AGGAGGACGGCGAGCCAGGTGTCAGCAGGGTGCAGCTGGATGCCCGAGGC
CAGGCGGTACTCGCGGTACTGCTGCACGCACATCTCGCGGATCACCTTCG
TCACCACTTTGTTCTCCATCTCCACCTCCGTTTGGTTTGCTGCCGCCACA
GCCTCGGAGGTGTTCTTCTTGGCAGCAGGGCCAATGCTGTACTCAGTCAC
TGTGATGTTAAAGCAATCGGCCACGAAGACGTCCTGTGGCACGGGGCTGC
TGTAATCCCGGTAGTAAACCCGGTTGGGATAACGCGCCGAGTTCTCACTC
CACCATCGGTACTCATCGGGGCTATCGAAGTGGTAGTTCATCCCTGACAT
AACGCGCCCCATGGCGTAGCCCCCCAAGCCCCCCACCACAGCACCCGCCG
CTGCTGCCCCCGCCACGTGCTTGAAGTTGGTTTTGGGGGGTTTCCATGGC
TTCTGGTTGTGGTAACTTCCTCCGCTGGATGGGTTGTAGCCTTGACCCCA
GCCTGGGTAACCTGGGTTATGGGGGTAGCCAGGGTTCTGGGGGTAGCCGG
GGTTATGGGGATAGCCAGGGTTGTGGGGGTACCCTGGGTTATGGGGGTAC
CCTGGGTTATGAGGGTACCCTGGGTGATGAGGGTAGCTGGGCTGGCGATG
GCACCTGGGGTGCCAATGCCTACCACTGGGCTTGCCTCTACCATTGTTGT
AGACGTTGACCTTCTTGCAGACGGCGACCACCATGGACACCACGAACAAC
ATGGTGAGGAGGCTACACATGGCTACGAGCATAACGATGCATGCTGGTAT
GACGACAAACACAGATACGCCTCTGAGCACAGACCCACTGCCAGCATCAC
AAAAACTTCCAGCGTAATAAGATTTTATCCCCAAAATCAGGAATTCTTCC
CAAAAAAAGCATCGCGTGCTTCCCCTTCCCCCCCTCCTCTTTTTCCT

>Seq303 [Gallus gallus] Ogolgye 97
GTGGAGGTCAGTCATCCATCAGTGCATGGCAAAGGGTGGTGAGGAGGAGG
AGGAGGACGGCGAGCCAGGTGTCAGCAGGGTGCAGCTGGATGCCCGAGGC
CAGGCGGTACTCGCGGTACTGCTGCACGCACATCTCGCGGATCACCTTCG
TCACCACTTTGTTCTCCATCTCCACCTCCGTTTGGTTTGCTGCCGCCACA
GCCTCGGAGGTGTTCTTCTTGGCAGCAGGGCCAATGCTGTACTCAGTCAC
TGTGATGTTAAAGCAATCGGCCACGAAGACGTCCTGTGGCACGGGGCTGC
TGTAATCCCGGTAGTAAACCCGGTTGGGATAACGCGCCGAGTTCTCACTC
CACCATCGGTACTCATCGGGGCTATCGAAGTGGTAGTTCATCCCTGACAT
AACGCGCCCCATGGCGTAGCCCCCCAAGCCCCCCACCACAGCACCCGCCG
CTGCTGCCCCCGCCACGTGCTTGAAGTTGGTTTTGGGGGGTTTCCATGGC
TTCTGGTTGTGGTAACTTCCTCCGCTGGATGGGTTGTAGCCTTGACCCCA
GCCTGGGTAACCTGGGTTATGGGGGTAGCCAGGGTTCTGGGGGTAGCCGG
GGTTATGGGGATAGCCAGGGTTGTGGGGGTACCCTGGGTTATGGGGGTAC
CCTGGGTTATGGGGGTACCCTGGGTTATGAGGGTAGCCCGGCTGGCGGGG
GTAGCTGGGCTGGCGATGGCTCCCGGCGCCCCAACCCCCACCACTGGGTT
TGCCTTTGCCCTTCTTGGAGAGGGCGACGTCGGTGCAGGCGGCGAGCAGC
AGGGCCAGCAGGCAGCAGGTGGTGAGGAGCCTAGCCATGGCTGCGGGCAT
AAGGACACACACTGTTAGGGCAGTGAGCAGAGACCCCCCTCCCACCCCCA
CCCCCACTGCGAGCATCACAAAAATCTTCCACCGAATCGAAATTTATTTC
TCCCAAACCCCCCCCGCG

>Seq304 [Gallus gallus] Ogolgye 98
GGGGGGCCGGGCGGGCATCTCATCAGTGCATGGCAAAAGGGTGGTGAGGA
GGAGGAGGAGGACGGCGAGCCAGGTGTCAGCAGGGTGCAGCTGGATGCCC
GAGGCCAGGCGGTACTCGCGGTACTGCTGCACGCACATCTCGCGGATCAC
CTTCGTCACCACTTTGTTCTCCATCTCCACCTCCGTTTGGTTTGCTGCCG
CCACAGCCTCGGAGGTGTTCTTCTTGGCAGCAGGGCCAATGCTGTACTCA
GTCACTGTGATGTTAAAGCAATCGGCCACGAAGACGTCCTGTGGCACGGG
GCTGCTGTAATCCCGGTAGTAAACCCGGTTGGGATAACGCGCCGAGTTCT
CACTCCACCATCGGTACTCATCGGGGCTATCGAAGTGGTAGTTCATCCCT
GACATAACGCGCCCCATGGCGTAGCCCCCCAAGCCCCCCACCACAGCACC
CGCCGCTGCTGCCCCCGCCACGTGCTTGAAGTTGGTTTTGGGGGGTTTCC
ATGGCTTCTGGTTGTGGTAACTTCCTCCGCTGGATGGGTTGTAGCCTTGA
CCCCAGCCTGGGTAACCTGGGTTATGGGGGTAGCCAGGGTTCTGGGGGTA
GCCGGGGTTATGGGGATAGCCAGGGTTGTGGGGGTACCCTGGGTTATGGG
GGTACCCTGGGTTATGAGGGTACCCTGGGTGATGAGGGTAGCTCGGCTGG
CGATGGCACCTGGGGTGCCAATGGCTACCAGTGGGCCTACCTTTGCCATT
GTTGTAGACGTTGACCTTCTTGCAGACGGCGACCACCATGGACACGACGA
ACAACATGGTGAGGAGGCTACACATGGCTGACGAGCATAAGGATGCATGC
TGGTATGACGGACGACGCACAGATACGCCTCTGACCACAGACCCCACTGC
GAGCATCACAAACATCTGCCAGCGTCATAAAAAATTTTTCCCCAAAAATC
AGCCATTCATCCCAAAAATTGCTTTT

>Seq305 [Gallus gallus] Ogolgye 99
GTGGGCGGTCAGCATCCATCAGTGCATGGCAAAGGGTGGTGAGGAGGAGG
AGGAGGACGGCGAGCCAGGTGTCAGCAGGGTGCAGCTGGATGCCCGAGGC
CAGGCGGTACTCGCGGTACTGCTGCACGCACATCTCGCGGATCACCTTCG
TCACCACTTTGTTCTCCATCTCCACCTCCGTTTGGTTTGCTGCCGCCACA
GCCTCGGAGGTGTTCTTCTTGGCAGCAGGGCCAATGCTGTACTCAGTCAC
TGTGATGTTAAAGCAATCGGCCACGAAGACGTCCTGTGGCACGGGGCTGC
TGTAATCCCGGTAGTAAACCCGGTTGGGATAACGCGCCGAGTTCTCACTC
CACCATCGGTACTCATCGGGGCTATCGAAGTGGTAGTTCATCCCTGACAT
AACGCGCCCCATGGCGTAGCCCCCCAAGCCCCCCACCACAGCACCCGCCG
CTGCTGCCCCCGCCACGTGCTTGAAGTTGGTTTTGGGGGGTTTCCATGGC
TTCTGGTTGTGGTAACTTCCTCCGCTGGATGGGTTGTAGCCTTGACCCCA
GCCTGGGTAACCTGGGTTATGGGGGTAGCCAGGGTTCTGGGGGTAGCCGG
GGTTATGGGGATAGCCAGGGTTGTGGGGGTACCCTGGGTTATGGGGGTAC
CCTGGGTTATGAGGGTACCCTGGGTGATGAGGGTAGCTGGGCTGGCGATG
GCTCCTGGGGTGCCAATGGCTACCACTGGGTTAGCCTTTGCCATTGTTGT
AGACTTTGACCTTCTTGCAGACGGCGACCACCATGGACACCACGAACAAC
ATGGTGAGGAGGCTACACATGGCTGAGGAGCATAAGGATGCATGCTGTCA
TGAGGACGAGCACAGACACGGCTCCGAACCACAGACCCCACTGCCAGCAT
CACAAAAATCTTCCAGCATAACAGAAATTTTTTTCCCCAAAATCAGAATT
TTTTTCTCCCCAAGGGGGTTTCCTGGGGGGGGGGGGATGGGGGGGGGTGG
TGGGTG

>Seq306 [Gallus gallus] Ogolgye 100
GGGGAGCGGCGGGCATCCATCAGTGCATGGCAAAAGGGTGGTGAGGAGGA
GGAGGAGGACGGCGAGCCAGGTGTCAGCAGGGTGCAGCTGGATGCCCGAG
GCCAGGCGGTACTCGCGGTACTGCTGCACGCACATCTCGCGGATCACCTT
CGTCACCACTTTGTTCTCCATCTCCACCTCCGTTTGGTTTGCTGCCGCCA
CAGCCTCGGAGGTGTTCTTCTTGGCAGCAGGGCCAATGCTGTACTCAGTC
ACTGTGATGTTAAAGCAATCGGCCACGAAGACGTCCTGTGGCACGGGGCT
GCTGTAATCCCGGTAGTAAACCCGGTTGGGATAACGCGCCGAGTTCTCAC
TCCACCATCGGTACTCATCGGGGCTATCGAAGTGGTAGTTCATCCCTGAC
ATAACGCGCCCCATGGCGTAGCCCCCCAAGCCCCCCACCACAGCACCCGC
CGCTGCTGCCCCCGCCACGTGCTTGAAGTTGGTTTTGGGGGGTTTCCATG
GCTTCTGGTTGTGGTAACTTCCTCCGCTGGATGGGTTGTAGCCTTGACCC
CAGCCTGGGTAACCTGGGTTATGGGGGTAGCCAGGGTTCTGGGGGTAGCC
GGGGTTATGGGGATAGCCAGGGTTGTGGGGGTACCCTGGGTTATGGGGGT
ACCCTGGGTTATGAGGGTACCCTGGGTGATGAGGGTAGCTGGGCTGGCGA
TGGCACCTGGGGTGCCAATGGCTACCACTGGGTTAACCTTTGCCATTGTT
GTAGACGTTGACCTTCTTGCAGACGGCGACCACCAGGGACACCACGAACA
ACATGGCCAGGAGGCTACACATGGCTGAGGAGCATAAGGATGCACTGCTG
GTTATGACGGACGAGCACAGATCCCGGCTCCGAGCCACAGACCCCACTGC
CAGCCATCACAAAAATCTTCCAGCATAATAAAAATTTTTTCCCCAAAAAT
CAGAGTTTTTTCTTCAAAGGGGGTTATTGGGGTTTTGTTTTTTTGTGGGT
TTTTTGTGTG

>Seq307 [Gallus gallus] Korean native chicken 1
GCGGGGGGAGGCATCATCAGTGCATGGCAAAAGGGTGGTGAGGAGGAGGA
GGAGGACGGCGAGCCAGGTGTCAGCAGGGTGCAGCTGGATGCCCGAGGCC
AGGCGGTACTCGCGGTACTGCTGCACGCACATCTCGCGGATCACCTTCGT
CACCACTTTGTTCTCCATCTCCACCTCCGTTTGGTTTGCTGCCGCCACAG
CCTCGGAGGTGTTCTTCTTGGCAGCAGGGCCAATGCTGTACTCAGTCACT
GTGATGTTAAAGCAATCGGCCACGAAGACGTCCTGTGGCACGGGGCTGCT
GTAATCCCGGTAGTAAACCCGGTTGGGATAACGCGCCGAGTTCTCACTCC
ACCATCGGTACTCATCGGGGCTATCGAAGTGGTAGTTCATCCCTGACATA
ACGCGCCCCATGGCGTAGCCCCCCAAGCCCCCCACCACAGCACCCGCCGC
TGCTGCCCCCGCCACGTGCTTGAAGTTGGTTTTGGGGGGTTTCCATGGCT
TCTGGTTGTGGTAACTTCCTCCGCTGGATGGGTTGTAGCCTTGACCCCAG
CCTGGGTAACCTGGGTTATGGGGGTAGCCAGGGTTCTGGGGGTAGCCGGG
GTTATGGGGATAGCCAGGGTTGTGGGGGTACCCTGGGTTATGGGGGTACC
CTGGGTTATGAGGGTACCCTGGGTGATGAGGGTAGCTGGGCTGGCGATGG
CACCTGGGGTGCCAATGGCTACCACTGGGTTTGCCTTTGCCCTTGTTGTA
GACGTTGACCTTCTTGCAGACGGCGACCACCATGCACACCAGGAACAACG
TGGTGAGGAGGCTACACGTGGCTGAGGAGCATAAGGATGCACGCTGGTTA
TGACAGAGAAACACAGACCCCGCCTCCCACCCCCACACCCCACTGCCAGC
ATCACAAAAATCTTCCACCAATCAGAATTTTTTCCCCAAAAAATAGAAAG
AGTTCCCCAAAAAAAGGGGGAGGCGGGGGGTGTTCCGCCCCCCGCTTGCC
CGAGAGAACTGGGGCGCCCGTGCCCCGTCGAGGCCGGGGGGGGTTGGGAG
GGGGCGTTGGGGATGTTCCCCCTCCCCCATAGCGCAGAAGTAGAGAAGGA
CGACGCCAAAGCGGGGGAAGAGGAAGAC

>Seq308 [Gallus gallus] Korean native chicken 2
GGGGGCCGGGCGGCATCCATCAGTGCATGGCAAAAGGGTGGTGAGGAGGA
GGAGGAGGACGGCGAGCCAGGTGTCAGCAGGGTGCAGCTGGATGCCCGAG
GCCAGGCGGTACTCGCGGTACTGCTGCACGCACATCTCGCGGATCACCTT
CGTCACCACTTTGTTCTCCATCTCCACCTCCGTTTGGTTTGCTGCCGCCA
CAGCCTCGGAGGTGTTCTTCTTGGCAGCAGGGCCAATGCTGTACTCAGTC
ACTGTGATGTTAAAGCAATCGGCCACGAAGACGTCCTGTGGCACGGGGCT
GCTGTAATCCCGGTAGTAAACCCGGTTGGGATAACGCGCCGAGTTCTCAC
TCCACCATCGGTACTCATCGGGGCTATCGAAGTGGTAGTTCATCCCTGAC
ATAACGCGCCCCATGGCGTAGCCCCCCAAGCCCCCCACCACAGCACCCGC
CGCTGCTGCCCCCGCCACGTGCTTGAAGTTGGTTTTGGGGGGTTTCCATG
GCTTCTGGTTGTGGTAACTTCCTCCGCTGGATGGGTTGTAGCCTTGACCC
CAGCCTGGGTAACCTGGGTTATGGGGGTAGCCAGGGTTCTGGGGGTAGCC
GGGGTTATGGGGATAGCCAGGGTTGTGGGGGTACCCTGGGTTATGGGGGT
ACCCTGGGTTATGGGGGTACCCTGGGTTATGAGGGTAGCCCGGCTGGCGG
GGGTAGCTGGGCTGGCGATGGCTCCCGGCGCCCCAACCCCCACCACTGGG
TTTGCCTTTGCCCTTCTTGGAGAGGGCGACGTCGGTGCAGGCGGCGAGCA
GCAGGGCCAGCAGGCAGCAGGTGGGTGAGGAGCCTAGCCATGGCTGCGGG
CATAAGGACACACACTGTTTAGGGCAGTGAGCAGAGACCCCCCTCCCACC
CCCACCCCCACTGCGAGCATCACAAAAATCTTCCACGATAGAAAAATATT
TCCACACACACAAGGAAAAGAGAGGGGTTTTTAGAAAGGCGTATGACGGA
AAAGAGAGAGAG

>Seq309 [Gallus gallus] Korean native chicken 3
GCGGCGGGCGGCATCCATCAGTGCATGGCAAAAAGGGTGGTGAGGAGGAG
GAGGAGGACGGCGAGCCAGGTGTCAGCAGGGTGCAGCTGGATGCCCGAGG
CCAGGCGGTACTCGCGGTACTGCTGCACGCACATCTCGCGGATCACCTTC
GTCACCACTTTGTTCTCCATCTCCACCTCCGTTTGGTTTGCTGCCGCCAC
AGCCTCGGAGGTGTTCTTCTTGGCAGCAGGGCCAATGCTGTACTCAGTCA
CTGTGATGTTAAAGCAATCGGCCACGAAGACGTCCTGTGGCACGGGGCTG
CTGTAATCCCGGTAGTAAACCCGGTTGGGATAACGCGCCGAGTTCTCACT
CCACCATCGGTACTCATCGGGGCTATCGAAGTGGTAGTTCATCCCTGACA
TAACGCGCCCCATGGCGTAGCCCCCCAAGCCCCCCACCACAGCACCCGCC
GCTGCTGCCCCCGCCACGTGCTTGAAGTTGGTTTTGGGGGGTTTCCATGG
CTTCTGGTTGTGGTAACTTCCTCCGCTGGATGGGTTGTAGCCTTGACCCC
AGCCTGGGTAACCTGGGTTATGGGGGTAGCCAGGGTTCTGGGGGTAGCCG
GGGTTATGGGGATAGCCAGGGTTGTGGGGGTACCCTGGGTTATGGGGGTA
CCCTGGGTTATGGGGGTACCCTGGGTTATGAGGGTAGCCCGGCTGGCGGG
GGTAGCTGGGCTGGCGATGGCTCCCGACGCCCCAACCCCCACCACTGGGT
TTGCCTTTGCCCTTCTTGGAGAGGGCGACGTCGGTGCAGGCGGCGATCAG
TAGGAACAGCAAGCAGCAGGCGGAGTAGGAGTCTAGCCATGGATGCGTGG
CATACGGACACACACTGTTAGGAGCAGTGA

>Seq310 [Gallus gallus] Korean native chicken 4
GTGGGCCGGAGGCATCCATCAGTGCATGGCAAAAAGGGTGGTGAGGAGGA
GGAGGAGGACGGCGAGCCAGGTGTCAGCAGGGTGCAGCTGGATGCCCGAG
GCCAGGCGGTACTCGCGGTACTGCTGCACGCACATCTCGCGGATCACCTT
CGTCACCACTTTGTTCTCCATCTCCACCTCCGTTTGGTTTGCTGCCGCCA
CAGCCTCGGAGGTGTTCTTCTTGGCAGCAGGGCCAATGCTGTACTCAGTC
ACTGTGATGTTAAAGCAATCGGCCACGAAGACGTCCTGTGGCACGGGGCT
GCTGTAATCCCGGTAGTAAACCCGGTTGGGATAACGCGCCGAGTTCTCAC
TCCACCATCGGTACTCATCGGGGCTATCGAAGTGGTAGTTCATCCCTGAC
ATAACGCGCCCCATGGCGTAGCCCCCCAAGCCCCCCACCACAGCACCCGC
CGCTGCTGCCCCCGCCACGTGCTTGAAGTTGGTTTTGGGGGGTTTCCATG
GCTTCTGGTTGTGGTAACTTCCTCCGCTGGATGGGTTGTAGCCTTGACCC
CAGCCTGGGTAACCTGGGTTATGGGGGTAGCCAGGGTTCTGGGGGTAGCC
GGGGTTATGGGGATAGCCAGGGTTGTGGGGGTACCCTGGGTTATGGGGGT
ACCCTGGGTTATGGGGGTACCCTGGGTTATGAGGGTAGCCCGGCTGGCGG
GGGTAGCTGGGCTGGCGATGGCTCCCGGCGCCCCAACCCCCACCACTGGG
TTTGCCTTTGCCCTTCTTGGAGAGGGCGACGTCGGTGCAGGCGGCGAGCA
GCAGGGCCAGCAGGCAGCAGGTGGGTGAGGAGCCTAGCCATGGCTGCGGG
CATAAGGACACACACTGTTTAGGGCAGTGGAGCAGAGACCCCCCCTCCCA
CCCCCACCCTCACTGCGAGCATCACAAAAATCTTCCACCGAATCAGGATA
TCTTCCCACAAGACGGGGGATGCGTGGCGCGGGGGTGAGGCGGGTGGTCT
GT

>Seq311 [Gallus gallus] Korean native chicken 5
GTGGCGGGCGGGCATCCATCAGTGCATGGCAAAAAGGGTGGTGAGGAGGA
GGAGGAGGACGGCGAGCCAGGTGTCAGCAGGGTGCAGCTGGATGCCCGAG
GCCAGGCGGTACTCGCGGTACTGCTGCACGCACATCTCGCGGATCACCTT
CGTCACCACTTTGTTCTCCATCTCCACCTCCGTTTGGTTTGCTGCCGCCA
CAGCCTCGGAGGTGTTCTTCTTGGCAGCAGGGCCAATGCTGTACTCAGTC
ACTGTGATGTTAAAGCAATCGGCCACGAAGACGTCCTGTGGCACGGGGCT
GCTGTAATCCCGGTAGTAAACCCGGTTGGGATAACGCGCCGAGTTCTCAC
TCCACCATCGGTACTCATCGGGGCTATCGAAGTGGTAGTTCATCCCTGAC
ATAACGCGCCCCATGGCGTAGCCCCCCAAGCCCCCCACCACAGCACCCGC
CGCTGCTGCCCCCGCCACGTGCTTGAAGTTGGTTTTGGGGGGTTTCCATG
GCTTCTGGTTGTGGTAACTTCCTCCGCTGGATGGGTTGTAGCCTTGACCC
CAGCCTGGGTAACCTGGGTTATGGGGGTAGCCAGGGTTCTGGGGGTAGCC
GGGGTTATGGGGATAGCCAGGGTTGTGGGGGTACCCTGGGTTATGGGGGT
ACCCTGGGTTATGAGGGTACCCTGGCTGATGAGGGTAGCTGGGCTGGCGA
TGGCTCCTGGCGTGCCAATGCCTACCACTGGGTTTGCCTTTGCCATTGTT
GTAGAGGTTGACCTTCTTGAAGATGGCGATCACCAGGCTCACCAGGAAGC
AGCATGGCGTGGCAGGCTATCCCATGGCTGACGAGCATAAGGCATGCACT
GCTGCTCATAACAGAGAAGCACAGATCAGCGCTTCTGAGCCACATACCCC
ACTGCTGAGCATCATCAACTATCTGTCGAACAGAAATCAGAGATTTTTTC
CCCAAAAAACCAACATTTTTTTCCCAAAAAATTCGGAAGCCCGGGGGGGG
GCGCGGCCCCCCGG

>Seq312 [Gallus gallus] Korean native chicken 6
TGGGGGCGGGCGGCATCCATCAGTGCATGGCAAAAGGGTGGTGAGGAGGA
GGAGGAGGACGGCGAGCCAGGTGTCAGCAGGGTGCAGCTGGATGCCCGAG
GCCAGGCGGTACTCGCGGTACTGCTGCACGCACATCTCGCGGATCACCTT
CGTCACCACTTTGTTCTCCATCTCCACCTCCGTTTGGTTTGCTGCCGCCA
CAGCCTCGGAGGTGTTCTTCTTGGCAGCAGGGCCAATGCTGTACTCAGTC
ACTGTGATGTTAAAGCAATCGGCCACGAAGACGTCCTGTGGCACGGGGCT
GCTGTAATCCCGGTAGTAAACCCGGTTGGGATAACGCGCCGAGTTCTCAC
TCCACCATCGGTACTCATCGGGGCTATCGAAGTGGTAGTTCATCCCTGAC
ATAACGCGCCCCATGGCGTAGCCCCCCAAGCCCCCCACCACAGCACCCGC
CGCTGCTGCCCCCGCCACGTGCTTGAAGTTGGTTTTGGGGGGTTTCCATG
GCTTCTGGTTGTGGTAACTTCCTCCGCTGGATGGGTTGTAGCCTTGACCC
CAGCCTGGGTAACCTGGGTTATGGGGGTAGCCAGGGTTCTGGGGGTAGCC
GGGGTTATGGGGATAGCCAGGGTTGTGGGGGTACCCTGGGTTATGGGGGT
ACCCTGGGTTATGAGGGTAGCCCGGGTGATGAGGGTAGCTGGGCTGGCGA
TGGCTCCTGGCGTGCCAACGCCCACCACTGAGTTTGCCTTTGCCATTGTT
GGAGACGTTGACATCCTTGCAGACGGCGACCACCACGAACACCACGAAAC
ATGGCGGAGCATCAGCCTAAACATGACTGACGAGCATAACGACGCTCACT
GGTCATAGCGATACACACAGATAAGCCTCCGACCACATACCCACTACCAC
CAACACTAACACTTTCAACGTAATCAAGATTTCTCACCAAAATCTAGTTT
CATCCCAAGAAAGCAAAGGCCCGCCCC

>Seq313 [Gallus gallus] Korean native chicken 7
GGGAGGGGGCAGGCATCCATCAGTGCATGGCAAAAGGGTGGTGAGGAGGA
GGAGGAGGACGGCGAGCCAGGTGTCAGCAGGGTGCAGCTGGATGCCCGAG
GCCAGGCGGTACTCGCGGTACTGCTGCACGCACATCTCGCGGATCACCTT
CGTCACCACTTTGTTCTCCATCTCCACCTCCGTTTGGTTTGCTGCCGCCA
CAGCCTCGGAGGTGTTCTTCTTGGCAGCAGGGCCAATGCTGTACTCAGTC
ACTGTGATGTTAAAGCAATCGGCCACGAAGACGTCCTGTGGCACGGGGCT
GCTGTAATCCCGGTAGTAAACCCGGTTGGGATAACGCGCCGAGTTCTCAC
TCCACCATCGGTACTCATCGGGGCTATCGAAGTGGTAGTTCATCCCTGAC
ATAACGCGCCCCATGGCGTAGCCCCCCAAGCCCCCCACCACAGCACCCGC
CGCTGCTGCCCCCGCCACGTGCTTGAAGTTGGTTTTGGGGGGTTTCCATG
GCTTCTGGTTGTGGTAACTTCCTCCGCTGGATGGGTTGTAGCCTTGACCC
CAGCCTGGGTAACCTGGGTTATGGGGGTAGCCAGGGTTCTGGGGGTAGCC
GGGGTTATGGGGATAGCCAGGGTTGTGGGGGTACCCTGGGTTATGGGGGT
ACCCTGGGTTATGGGGGTACCCTGGGTTATGAGGGTAGCCCGGCTGGCGG
GGGTAGCTGGGCTGGCGATGGCTCCCGGCGCCCCAACCCCCACCACTGGG
TTTGCCTTTGCCCTTCTTGGAGAGGGCGACGTCGGTGCAGGCGGCGAGCA
GCAGGGCCAGCAGGCAGCAGGTGGTGAGGAGCCTAGCCATGGCTGCGGGC
ATAAGGACACACACTGTTAGGGCAGTGAGCAGAGACCCCCCTCCCACCCC
CACCCCCACTGCGAAGCATCACAAAAATCTTCCACCGAAAGAATCTTTTT
TCTCCACAAAGCCGGAAAGGGGGGGCGCCGCGAGCAGGAAAAGG

>Seq314 [Gallus gallus] Korean native chicken 8
GGGGGGGGGCGGCATCATCAGTGCATGGCAAAAAGGGTGGTGAGGAGGAG
GAGGAGGACGGCGAGCCAGGTGTCAGCAGGGTGCAGCTGGATGCCCGAGG
CCAGGCGGTACTCGCGGTACTGCTGCACGCACATCTCGCGGATCACCTTC
GTCACCACTTTGTTCTCCATCTCCACCTCCGTTTGGTTTGCTGCCGCCAC
AGCCTCGGAGGTGTTCTTCTTGGCAGCAGGGCCAATGCTGTACTCAGTCA
CTGTGATGTTAAAGCAATCGGCCACGAAGACGTCCTGTGGCACGGGGCTG
CTGTAATCCCGGTAGTAAACCCGGTTGGGATAACGCGCCGAGTTCTCACT
CCACCATCGGTACTCATCGGGGCTATCGAAGTGGTAGTTCATCCCTGACA
TAACGCGCCCCATGGCGTAGCCCCCCAAGCCCCCCACCACAGCACCCGCC
GCTGCTGCCCCCGCCACGTGCTTGAAGTTGGTTTTGGGGGGTTTCCATGG
CTTCTGGTTGTGGTAACTTCCTCCGCTGGATGGGTTGTAGCCTTGACCCC
AGCCTGGGTAACCTGGGTTATGGGGGTAGCCAGGGTTCTGGGGGTAGCCG
GGGTTATGGGGATAGCCAGGGTTGTGGGGGTACCCTGGGTTATGGGGGTA
CCCTGGGTTATGGGGGTACCCTGGGTTATGAGGGTAGCCCGGCTGGCGGG
GGTAGCTGGGCTGGCGATGGCTCCCGGCGCCCCAACCCCCACCACTGGGT
TTGCCTTTGCCCTTCTTGGAGAGGGCGACGTCGGTGCAGGCGGCGAGCAG
CAGGGCCAGCAGGCAGCAGGTGGTGAGGAGCCTAGCCATGGCTGCGGGCA
TAAGGACACACACTGTTAGGGCAGTGAGCAGAGACCCCCCTCCCACCCCC
ACCCCCACTGCGAAGCATCACAAAAATCTTCCACGAAGAATAATTTTTCT
CTCACACAAAGGGAAGAGGGGGGTGTGTTTTAGTTTCTTTGCGGTGGGTG
GGGTG

>Seq315 [Gallus gallus] Korean native chicken 9
GGGTGCGGGCGGGCATCCATCAGTGCATGGCAAAAAGGGTGGTGAGGAGG
AGGAGGAGGACGGCGAGCCAGGTGTCAGCAGGGTGCAGCTGGATGCCCGA
GGCCAGGCGGTACTCGCGGTACTGCTGCACGCACATCTCGCGGATCACCT
TCGTCACCACTTTGTTCTCCATCTCCACCTCCGTTTGGTTTGCTGCCGCC
ACAGCCTCGGAGGTGTTCTTCTTGGCAGCAGGGCCAATGCTGTACTCAGT
CACTGTGATGTTAAAGCAATCGGCCACGAAGACGTCCTGTGGCACGGGGC
TGCTGTAATCCCGGTAGTAAACCCGGTTGGGATAACGCGCCGAGTTCTCA
CTCCACCATCGGTACTCATCGGGGCTATCGAAGTGGTAGTTCATCCCTGA
CATAACGCGCCCCATGGCGTAGCCCCCCAAGCCCCCCACCACAGCACCCG
CCGCTGCTGCCCCCGCCACGTGCTTGAAGTTGGTTTTGGGGGGTTTCCAT
GGCTTCTGGTTGTGGTAACTTCCTCCGCTGGATGGGTTGTAGCCTTGACC
CCAGCCTGGGTAACCTGGGTTATGGGGGTAGCCAGGGTTCTGGGGGTAGC
CGGGGTTATGGGGATAGCCAGGGTTGTGGGGGTACCCTGGGTTATGGGGG
TACCCTGGGTTATGGGGGTACCCTGGGTTATGAGGGTAGCCCGGCTGGCG
GGGGTAGCTGGGCTGGCGATGGCTCCCGGCGCCCCAACCCCCACCACTGG
GTTTGCCTTTGCCCTTCTTGGAGAGGGCGACGTCGGTGCAGGCGGCGAGC
AGCAGGGCCAGCAGGCAGCAGGTGGTGAGGAGCCTAGCCATGGCTGCGGG
CATAAGGACACACACTGTTAGGGCAGTGAGCAGAGACCCCCCTCCCACCC
CCACCCCCACTGCGAAGCATCACAAAAATCTTCCACCGAAAGAGATTTTT
TTCTCCACACAAAAACAAAACCGGGCCCCCACAAAAGGGACCCCCTGCCC
CCGGCCGGGGGG

>Seq316 [Gallus gallus] Korean native chicken 10
GTGGAGCGGCGGCATCCATCAGTGCATGGCAAAAAGGGTGGTGAGGAGGA
GGAGGAGGACGGCGAGCCAGGTGTCAGCAGGGTGCAGCTGGATGCCCGAG
GCCAGGCGGTACTCGCGGTACTGCTGCACGCACATCTCGCGGATCACCTT
CGTCACCACTTTGTTCTCCATCTCCACCTCCGTTTGGTTTGCTGCCGCCA
CAGCCTCGGAGGTGTTCTTCTTGGCAGCAGGGCCAATGCTGTACTCAGTC
ACTGTGATGTTAAAGCAATCGGCCACGAAGACGTCCTGTGGCACGGGGCT
GCTGTAATCCCGGTAGTAAACCCGGTTGGGATAACGCGCCGAGTTCTCAC
TCCACCATCGGTACTCATCGGGGCTATCGAAGTGGTAGTTCATCCCTGAC
ATAACGCGCCCCATGGCGTAGCCCCCCAAGCCCCCCACCACAGCACCCGC
CGCTGCTGCCCCCGCCACGTGCTTGAAGTTGGTTTTGGGGGGTTTCCATG
GCTTCTGGTTGTGGTAACTTCCTCCGCTGGATGGGTTGTAGCCTTGACCC
CAGCCTGGGTAACCTGGGTTATGGGGGTAGCCAGGGTTCTGGGGGTAGCC
GGGGTTATGGGGATAGCCAGGGTTGTGGGGGTACCCTGGGTTATGGGGGT
ACCCTGGGTTATGGGGGTACCCTGGGTTATGAGGGTAGCCCGGCTGGCGG
GGGTAGCTGGGCTGGCGATGGCTCCCGGCGCCCCAACCCCCACCACTGGG
TTTGCCTTTGCCCTTCTTGGAGAGGGCGACGTCGGTGCAGGCGGCGAGCA
GCAGGGCCAGCAGGCAGCAGGTGGTGAGGAGCCTAGCCATGGCTGCGGGC
ATAAGGACACACACTGTTAGGGCAGTGAGCAGAGACCCCCCTCCCACCCC
CACCCCCACTGCGAGCATCACAAAAATCTTCCACCGAATAGAATTCTATT
CCCACAAAAAGGGAGAAGGGGGGGGGGGGGGGGCCACAGCGAGGCGAGG

>Seq317 [Gallus gallus] Korean native chicken 11
TGGGCGGGGCGGGCATCATCAGTGCATGGCAAAAGGGTGGTGAGGAGGAG
GAGGAGGACGGCGAGCCAGGTGTCAGCAGGGTGCAGCTGGATGCCCGAGG
CCAGGCGGTACTCGCGGTACTGCTGCACGCACATCTCGCGGATCACCTTC
GTCACCACTTTGTTCTCCATCTCCACCTCCGTTTGGTTTGCTGCCGCCAC
AGCCTCGGAGGTGTTCTTCTTGGCAGCAGGGCCAATGCTGTACTCAGTCA
CTGTGATGTTAAAGCAATCGGCCACGAAGACGTCCTGTGGCACGGGGCTG
CTGTAATCCCGGTAGTAAACCCGGTTGGGATAACGCGCCGAGTTCTCACT
CCACCATCGGTACTCATCGGGGCTATCGAAGTGGTAGTTCATCCCTGACA
TAACGCGCCCCATGGCGTAGCCCCCCAAGCCCCCCACCACAGCACCCGCC
GCTGCTGCCCCCGCCACGTGCTTGAAGTTGGTTTTGGGGGGTTTCCATGG
CTTCTGGTTGTGGTAACTTCCTCCGCTGGATGGGTTGTAGCCTTGACCCC
AGCCTGGGTAACCTGGGTTATGGGGGTAGCCAGGGTTCTGGGGGTAGCCG
GGGTTATGGGGATAGCCAGGGTTGTGGGGGTACCCTGGGTTATGGGGGTA
CCCTGGGTTATGGGGGTACCCTGGGTTATGAGGGTAGCCCGGCTGGCGGG
GGTAGCTGGGCTGGCGATGGCTCCCGGCGCCCCAACCCCCACCACTGGGT
TTGCCTTTGCCCTTCTTGGAGAGGGCGACGTCGGTGCAGGCGGCGAGCAG
CAGGGCCAGCAGGCAGCAGGTGGTGAGGAGCCTAGCCATGGCTGCGGGCA
TAAGGACACACACTGTTAGGGCAGTGAGCAGAGACCCCCCTCTCACCCCC
ACCCCCACTGCGAGCATCACAAAAATCTTCCACCGAATCAGCATGTCTTC
ACAAAGACGCAGATGGGGGCGCGGAGTTAGGCGAAGGTTGGTGGG

>Seq318 [Gallus gallus] Korean native chicken 12
GGGGGGGGGCGGCATCATCAGTGCATGGCAAAAGGGTGGTGAGGAGGAGG
AGGAGGACGGCGAGCCAGGTGTCAGCAGGGTGCAGCTGGATGCCCGAGGC
CAGGCGGTACTCGCGGTACTGCTGCACGCACATCTCGCGGATCACCTTCG
TCACCACTTTGTTCTCCATCTCCACCTCCGTTTGGTTTGCTGCCGCCACA
GCCTCGGAGGTGTTCTTCTTGGCAGCAGGGCCAATGCTGTACTCAGTCAC
TGTGATGTTAAAGCAATCGGCCACGAAGACGTCCTGTGGCACGGGGCTGC
TGTAATCCCGGTAGTAAACCCGGTTGGGATAACGCGCCGAGTTCTCACTC
CACCATCGGTACTCATCGGGGCTATCGAAGTGGTAGTTCATCCCTGACAT
AACGCGCCCCATGGCGTAGCCCCCCAAGCCCCCCACCACAGCACCCGCCG
CTGCTGCCCCCGCCACGTGCTTGAAGTTGGTTTTGGGGGGTTTCCATGGC
TTCTGGTTGTGGTAACTTCCTCCGCTGGATGGGTTGTAGCCTTGACCCCA
GCCTGGGTAACCTGGGTTATGGGGGTAGCCAGGGTTCTGGGGGTAGCCGG
GGTTATGGGGATAGCCAGGGTTGTGGGGGTACCCTGGGTTATGGGGGTAC
CCTGGGTTATGAGGGTACCCTGGGTGATGAGGGTAGCTGGGCTGGCGATG
GCTCCTGGCGTGCCAATGGCTACCACTGGGTTTGCCTTTGCCATTGTTGT
AGACTTTGACCTTCTTGCAGACGGCGACCACCATGGACACCACGAACAAC
ATGGTGAGGAGGCTACACATGGCTAGGAGCATAAGGATGCATGCTGTTAT
GACGACAAACACAGACACGCCTCCGACCCACACACCCACTGCCAGCATCA
CAAAAATCTTCCAGCTAATAGAATTTTTTTCCCCAAAAATAGAAGTTTTT
TTCCCCAAAAAACAGAAAAAAGGGGGAAAAGGGGGGGGGGCGGGGGGTTT
GTTTGTGTGGGGT

>Seq319 [Gallus gallus] Korean native chicken 13
GGGGGGCGGGGCGGGCATCATCAGTGCATGGCAAAAAGGGTGGTGAGGAG
GAGGAGGAGGACGGCGAGCCAGGTGTCAGCAGGGTGCAGCTGGATGCCCG
AGGCCAGGCGGTACTCGCGGTACTGCTGCACGCACATCTCGCGGATCACC
TTCGTCACCACTTTGTTCTCCATCTCCACCTCCGTTTGGTTTGCTGCCGC
CACAGCCTCGGAGGTGTTCTTCTTGGCAGCAGGGCCAATGCTGTACTCAG
TCACTGTGATGTTAAAGCAATCGGCCACGAAGACGTCCTGTGGCACGGGG
CTGCTGTAATCCCGGTAGTAAACCCGGTTGGGATAACGCGCCGAGTTCTC
ACTCCACCATCGGTACTCATCGGGGCTATCGAAGTGGTAGTTCATCCCTG
ACATAACGCGCCCCATGGCGTAGCCCCCCAAGCCCCCCACCACAGCACCC
GCCGCTGCTGCCCCCGCCACGTGCTTGAAGTTGGTTTTGGGGGGTTTCCA
TGGCTTCTGGTTGTGGTAACTTCCTCCGCTGGATGGGTTGTAGCCTTGAC
CCCAGCCTGGGTAACCTGGGTTATGGGGGTAGCCAGGGTTCTGGGGGTAG
CCGGGGTTATGGGGATAGCCAGGGTTGTGGGGGTACCCTGGGTTATGGGG
GTACCCTGGGTTATGGGGGTACCCTGGGTTATGAGGGTAGCCCGGCTGGC
GGGGGTAGCTGGGCTGGCGATGGCTCCCGGCGCCCCAACCCCCACCACTG
GGTTTGCCTTTGCCCTTCTTGGAGAGGGCGACGTCGGTGCAGGCGGCGAG
CAGCAGGGCCAGCAGGCAGCAGGTGGTGAGGAGCCTAGCCATGGCTGCGG
GCATAAGGACACACACTGTTAGGGCAGTGAGCAGAGACCCCCCTCCCACC
CCCACCCCCACTGCGAAGCATCACAAAAATCTTCCACGATGAAAAATTTT
TTTCTCCATACACAAGGGGAAAAGGGGGGGGGTGTCTGTGGTTTTGTGGG
GGGGTGTTGTGTGCTGTGTT

>Seq320 [Gallus gallus] Korean native chicken 14
GGGGCGGGAGGCATCCATCAGTGCATGGCAAAAGGGTGGTGAGGAGGAGG
AGGAGGACGGCGAGCCAGGTGTCAGCAGGGTGCAGCTGGATGCCCGAGGC
CAGGCGGTACTCGCGGTACTGCTGCACGCACATCTCGCGGATCACCTTCG
TCACCACTTTGTTCTCCATCTCCACCTCCGTTTGGTTTGCTGCCGCCACA
GCCTCGGAGGTGTTCTTCTTGGCAGCAGGGCCAATGCTGTACTCAGTCAC
TGTGATGTTAAAGCAATCGGCCACGAAGACGTCCTGTGGCACGGGGCTGC
TGTAATCCCGGTAGTAAACCCGGTTGGGATAACGCGCCGAGTTCTCACTC
CACCATCGGTACTCATCGGGGCTATCGAAGTGGTAGTTCATCCCTGACAT
AACGCGCCCCATGGCGTAGCCCCCCAAGCCCCCCACCACAGCACCCGCCG
CTGCTGCCCCCGCCACGTGCTTGAAGTTGGTTTTGGGGGGTTTCCATGGC
TTCTGGTTGTGGTAACTTCCTCCGCTGGATGGGTTGTAGCCTTGACCCCA
GCCTGGGTAACCTGGGTTATGGGGGTAGCCAGGGTTCTGGGGGTAGCCGG
GGTTATGGGGATAGCCAGGGTTGTGGGGGTACCCTGGGTTATGGGGGTAC
CCTGGGTTATGGGGGTACCCTGGGTTATGAGGGTAGCCCGGCTGGCGGGG
GTAGCTGGGCTGGCGATGGCTCCCGGCGCCCCAACCCCCACCACTGGGTT
TGCCTTTGCCCTTCTTGGAGAGGGCGACGTCGGTGCAGGCGGCGAGCAGC
AGGGCCAGCAGGCAGCAGGGTGGTGAGGAGCCTAGCCATGGCTGCGGGCA
TAAGGACACACACTGTTTAGGGCAGTGAGCAGAGACCCCCCTCCCACCCC
CACCCCCACTGCGAGCATCACAAAAATCTTCCACGAATAGAAATTTATTC
TCCACAAAAAACCCCAAAACCGCCTTT

>Seq321 [Gallus gallus] Korean native chicken 15
GGGGGGCGGGCGGCATCCATCAGTGCATGGCAAAAGGGTGGTGAGGAGGA
GGAGGAGGACGGCGAGCCAGGTGTCAGCAGGGTGCAGCTGGATGCCCGAG
GCCAGGCGGTACTCGCGGTACTGCTGCACGCACATCTCGCGGATCACCTT
CGTCACCACTTTGTTCTCCATCTCCACCTCCGTTTGGTTTGCTGCCGCCA
CAGCCTCGGAGGTGTTCTTCTTGGCAGCAGGGCCAATGCTGTACTCAGTC
ACTGTGATGTTAAAGCAATCGGCCACGAAGACGTCCTGTGGCACGGGGCT
GCTGTAATCCCGGTAGTAAACCCGGTTGGGATAACGCGCCGAGTTCTCAC
TCCACCATCGGTACTCATCGGGGCTATCGAAGTGGTAGTTCATCCCTGAC
ATAACGCGCCCCATGGCGTAGCCCCCCAAGCCCCCCACCACAGCACCCGC
CGCTGCTGCCCCCGCCACGTGCTTGAAGTTGGTTTTGGGGGGTTTCCATG
GCTTCTGGTTGTGGTAACTTCCTCCGCTGGATGGGTTGTAGCCTTGACCC
CAGCCTGGGTAACCTGGGTTATGGGGGTAGCCAGGGTTCTGGGGGTAGCC
GGGGTTATGGGGATAGCCAGGGTTGTGGGGGTACCCTGGGTTATGGGGGT
ACCCTGGGTTATGGGGGTACCCTGGGTTATGAGGGTAGCCCGGCTGGCGG
GGGTAGCTGGGCTGGCGATGGCTCCCGGCGCCCCAACCCCCACCACTGGG
TTTGCCTTTGCCCTTCTTGGAGAGGGCGACGTCGGTGCAGGCGGCGAGCA
GCAGGGCCAGCAGGCAGCAGGGTGGTGAGGAGCCTAGCCATGGCTGCGGG
GCATAAGGACACACACTGTTAAGGGCAGTGAGCAGAGACCCCCCTCCCAC
CCCCACCCCCACTGCGAAGCATCACAAAAATCTTCCACCGATATAATATT
TTTTCTCACACACAAAAGTAAAAGAACCGCGGCACCCACGACAACGCAGC
CGCGC

>Seq322 [Gallus gallus] Korean native chicken 16
CTAACGGCGGCATCCATCAGTGCATGGCAAAAAGGGTGGTGAGGAGGAGG
AGGAGGACGGCGAGCCAGGTGTCAGCAGGGTGCAGCTGGATGCCCGAGGC
CAGGCGGTACTCGCGGTACTGCTGCACGCACATCTCGCGGATCACCTTCG
TCACCACTTTGTTCTCCATCTCCACCTCCGTTTGGTTTGCTGCCGCCACA
GCCTCGGAGGTGTTCTTCTTGGCAGCAGGGCCAATGCTGTACTCAGTCAC
TGTGATGTTAAAGCAATCGGCCACGAAGACGTCCTGTGGCACGGGGCTGC
TGTAATCCCGGTAGTAAACCCGGTTGGGATAACGCGCCGAGTTCTCACTC
CACCATCGGTACTCATCGGGGCTATCGAAGTGGTAGTTCATCCCTGACAT
AACGCGCCCCATGGCGTAGCCCCCCAAGCCCCCCACCACAGCACCCGCCG
CTGCTGCCCCCGCCACGTGCTTGAAGTTGGTTTTGGGGGGTTTCCATGGC
TTCTGGTTGTGGTAACTTCCTCCGCTGGATGGGTTGTAGCCTTGACCCCA
GCCTGGGTAACCTGGGTTATGGGGGTAGCCAGGGTTCTGGGGGTAGCCGG
GGTTATGGGGATAGCCAGGGTTGTGGGGGTACCCTGGGTTATGGGGGTAC
CCTGGGTTATGGGGGTACCCTGGGTTATGAGGGTAGCCCGGCTGGCGGGG
GTAGCTGGGCTGGCGATGGCTCCCGGCGCCCCAACCCCCACCACTGGGTT
TGCCTTTGCCCTTCTTGGAGAGGGCGACGTCGGTGCAGGCGGCGAGCAGC
AGGGCCAGCAGGCAGCAGGGTGGTGAGGAGCCTAGCCATGGCTGCGGGGC
ATAAGGACACACACTGTTAAGGGCAGTGAGCAGAGACCCCCCTCCCACCC
CCACCCCCACTGCGAAGCATCACAAAAATCTTCCACGATGAAATTTTTTT
CCATACACACAAAAAAAAAAAGACCGCTTCTCTCTC

>Seq323 [Gallus gallus] Korean native chicken 17
TGGGACGGGCAGCATCCATCAGTGCATGGCAAAAGGGTGGTGAGGAGGAG
GAGGAGGACGGCGAGCCAGGTGTCAGCAGGGTGCAGCTGGATGCCCGAGG
CCAGGCGGTACTCGCGGTACTGCTGCACGCACATCTCGCGGATCACCTTC
GTCACCACTTTGTTCTCCATCTCCACCTCCGTTTGGTTTGCTGCCGCCAC
AGCCTCGGAGGTGTTCTTCTTGGCAGCAGGGCCAATGCTGTACTCAGTCA
CTGTGATGTTAAAGCAATCGGCCACGAAGACGTCCTGTGGCACGGGGCTG
CTGTAATCCCGGTAGTAAACCCGGTTGGGATAACGCGCCGAGTTCTCACT
CCACCATCGGTACTCATCGGGGCTATCGAAGTGGTAGTTCATCCCTGACA
TAACGCGCCCCATGGCGTAGCCCCCCAAGCCCCCCACCACAGCACCCGCC
GCTGCTGCCCCCGCCACGTGCTTGAAGTTGGTTTTGGGGGGTTTCCATGG
CTTCTGGTTGTGGTAACTTCCTCCGCTGGATGGGTTGTAGCCTTGACCCC
AGCCTGGGTAACCTGGGTTATGGGGGTAGCCAGGGTTCTGGGGGTAGCCG
GGGTTATGGGGATAGCCAGGGTTGTGGGGGTACCCTGGGTTATGGGGGTA
CCCTGGGTTATGGGGGTACCCTGGGTTATGAGGGTAGCCCGGCTGGCGGG
GGTAGCTGGGCTGGCGATGGCTCCCGGCGCCCCAACCCCCACCACTGGGT
TTGCCTTTGCCCTTCTTGGAGAGGGCGACGTCGGTGCAGGCGGCGAGCAG
CAGGGCCAGCAGGCAGCAGGTGGTGAGGAGCCTAGCCATGGCTGCGGGCA
TAAGGACACACACTGTTAGGGCAGTGAGCAGAGACCCCCCTCCCACCCCC
ACCCCCACTGCGAAGCATCACAAAAATCTTCCACCGATAGAAAAACTATT
CTCCACACAACCCCACACACCTGTTTCCTCTTGGTGTCCCGCCCCTTGCC
CCT

>Seq324 [Gallus gallus] Korean native chicken 18
GCCATCAAGTGCATGGCAAAAAGGGTGGTGAGGAGGAGGAGGAGGACGGC
GAGCCAGGTGTCAGCAGGGTGCAGCTGGATGCCCGAGGCCAGGCGGTACT
CGCGGTACTGCTGCACGCACATCTCGCGGATCACCTTCGTCACCACTTTG
TTCTCCATCTCCACCTCCGTTTGGTTTGCTGCCGCCACAGCCTCGGAGGT
GTTCTTCTTGGCAGCAGGGCCAATGCTGTACTCAGTCACTGTGATGTTAA
AGCAATCGGCCACGAAGACGTCCTGTGGCACGGGGCTGCTGTAATCCCGG
TAGTAAACCCGGTTGGGATAACGCGCCGAGTTCTCACTCCACCATCGGTA
CTCATCGGGGCTATCGAAGTGGTAGTTCATCCCTGACATAACGCGCCCCA
TGGCGTAGCCCCCCAAGCCCCCCACCACAGCACCCGCCGCTGCTGCCCCC
GCCACGTGCTTGAAGTTGGTTTTGGGGGGTTTCCATGGCTTCTGGTTGTG
GTAACTTCCTCCGCTGGATGGGTTGTAGCCTTGACCCCAGCCTGGGTAAC
CTGGGTTATGGGGGTAGCCAGGGTTCTGGGGGTAGCCGGGGTTATGGGGA
TAGCCAGGGTTGTGGGGGTACCCTGGGTTATGGGGGTACCCTGGGTTATG
GGGGTACCCTGGGTTATGAGGGTAGCCCGGCTGGCGGGGGTAGCTGGGCT
GGCGATGGCTCCCGGCGCCCCAACCCCCACCACTGGGTTTGCCTTTGCCC
TTCTTGGAGAGGGCGACGTCGGTGCAGGCGGCGAGCAGCAGGGCCAGCAG
GCAGCAGGTGGGTGAGGAGCCTAGCCATGGCTGCGGGCATAAGGACACAC
ACTGTTTAGGGCAGTGAGCAGAGACCCCCCCTCCCACCCCCACCCCCACT
GCGAAGCATCACAAAAATCTTCCACGAATAGATTTTTTCTCCAACAAAAA
AAAAAAAAAAGAGGAGGGGATTGAGGGGGGGGGGGGGGAAGGGGGACGGG
GGGAGGGGGGGGGGAGGAA

>Seq325 [Gallus gallus] Korean native chicken 19
GTGACGCGGCATCATCAGTGCATGGCAAAAGGGTGGTGAGGAGGAGGAGG
AGGACGGCGAGCCAGGTGTCAGCAGGGTGCAGCTGGATGCCCGAGGCCAG
GCGGTACTCGCGGTACTGCTGCACGCACATCTCGCGGATCACCTTCGTCA
CCACTTTGTTCTCCATCTCCACCTCCGTTTGGTTTGCTGCCGCCACAGCC
TCGGAGGTGTTCTTCTTGGCAGCAGGGCCAATGCTGTACTCAGTCACTGT
GATGTTAAAGCAATCGGCCACGAAGACGTCCTGTGGCACGGGGCTGCTGT
AATCCCGGTAGTAAACCCGGTTGGGATAACGCGCCGAGTTCTCACTCCAC
CATCGGTACTCATCGGGGCTATCGAAGTGGTAGTTCATCCCTGACATAAC
GCGCCCCATGGCGTAGCCCCCCAAGCCCCCCACCACAGCACCCGCCGCTG
CTGCCCCCGCCACGTGCTTGAAGTTGGTTTTGGGGGGTTTCCATGGCTTC
TGGTTGTGGTAACTTCCTCCGCTGGATGGGTTGTAGCCTTGACCCCAGCC
TGGGTAACCTGGGTTATGGGGGTAGCCAGGGTTCTGGGGGTAGCCGGGGT
TATGGGGATAGCCAGGGTTGTGGGGGTACCCTGGGTTATGGGGGTACCCT
GGGTTATGGGGGTACCCTGGGTTATGAGGGTAGCCCGGCTGGCGGGGGTA
GCTGGGCTGGCGATGGCTCCCGGCGCCCCAACCCCCACCACTGGGTTTGC
CTTTGCCCTTCTTGGAGAGGGCGACGTCGGTGCAGGCGGCGAGCAGCAGG
GCCAGCAGGCAGCAGGGTGGTGAGGAGCCTAGCCATGGCTGCGGGGCATA
AGGACACACACTGTTTAGGGCAGTGAGCAGAGACCCCCCTCCCACCCCCA
CCCTCACTGCGAAGCATCACAAAAATCTTCCACCGAATAGAATATTTTTT
CCCACACACAAAATTCAACAACGGGCTTTGGTGCTTGGTCCGTGGGCGGG
GGCCGGGCGAGAG

>Seq326 [Gallus gallus] Korean native chicken 20
GTGAGCGGCGGCATCCATCAGTGCATGGCAAAAGGGTGGTGAGGAGGAGG
AGGAGGACGGCGAGCCAGGTGTCAGCAGGGTGCAGCTGGATGCCCGAGGC
CAGGCGGTACTCGCGGTACTGCTGCACGCACATCTCGCGGATCACCTTCG
TCACCACTTTGTTCTCCATCTCCACCTCCGTTTGGTTTGCTGCCGCCACA
GCCTCGGAGGTGTTCTTCTTGGCAGCAGGGCCAATGCTGTACTCAGTCAC
TGTGATGTTAAAGCAATCGGCCACGAAGACGTCCTGTGGCACGGGGCTGC
TGTAATCCCGGTAGTAAACCCGGTTGGGATAACGCGCCGAGTTCTCACTC
CACCATCGGTACTCATCGGGGCTATCGAAGTGGTAGTTCATCCCTGACAT
AACGCGCCCCATGGCGTAGCCCCCCAAGCCCCCCACCACAGCACCCGCCG
CTGCTGCCCCCGCCACGTGCTTGAAGTTGGTTTTGGGGGGTTTCCATGGC
TTCTGGTTGTGGTAACTTCCTCCGCTGGATGGGTTGTAGCCTTGACCCCA
GCCTGGGTAACCTGGGTTATGGGGGTAGCCAGGGTTCTGGGGGTAGCCGG
GGTTATGGGGATAGCCAGGGTTGTGGGGGTACCCTGGGTTATGGGGGTAC
CCTGGGTTATGGGGGTACCCTGGGTTATGAGGGTAGCCCGGCTGGCGGGG
GTAGCTGGGCTGGCGATGGCTCCCGGCGCCCCAACCCCCACCACTGGGTT
TGCCTTTGCCCTTCTTGGAGAGGGCGACGTCGGTGCAGGCGGCGAGCAGC
AGGGCCAGCAGGCAGCAGGGTGGTGAGGAGCCTAGCCATGGCTGCGGGCA
TAAGGACACACACTGTTTAGGGCAGTGAGCAGAGACCCTCCTCCCACCCC
CACCCCCACTGCGAAGCATCACAAAAATCTTCCACGACGAAAATTTTTTC
TCACACACACACAAAAATACCCCCACACCACAAGAGAGGGCAAAAAAGGA
GGAGGAAAACGA


>Seq327 [Gallus gallus] Korean native chicken 21
GAGGGGGGCGGCATCATCAGTGCATGGCAAAAGGGTGGTGAGGAGGAGGA
GGAGGACGGCGAGCCAGGTGTCAGCAGGGTGCAGCTGGATGCCCGAGGCC
AGGCGGTACTCGCGGTACTGCTGCACGCACATCTCGCGGATCACCTTCGT
CACCACTTTGTTCTCCATCTCCACCTCCGTTTGGTTTGCTGCCGCCACAG
CCTCGGAGGTGTTCTTCTTGGCAGCAGGGCCAATGCTGTACTCAGTCACT
GTGATGTTAAAGCAATCGGCCACGAAGACGTCCTGTGGCACGGGGCTGCT
GTAATCCCGGTAGTAAACCCGGTTGGGATAACGCGCCGAGTTCTCACTCC
ACCATCGGTACTCATCGGGGCTATCGAAGTGGTAGTTCATCCCTGACATA
ACGCGCCCCATGGCGTAGCCCCCCAAGCCCCCCACCACAGCACCCGCCGC
TGCTGCCCCCGCCACGTGCTTGAAGTTGGTTTTGGGGGGTTTCCATGGCT
TCTGGTTGTGGTAACTTCCTCCGCTGGATGGGTTGTAGCCTTGACCCCAG
CCTGGGTAACCTGGGTTATGGGGGTAGCCAGGGTTCTGGGGGTAGCCGGG
GTTATGGGGATAGCCAGGGTTGTGGGGGTACCCTGGGTTATGGGGGTACC
CTGGGTTATGGGGGTACCCTGGGTTATGAGGGTAGCCCGGCTGGCGGGGG
TAGCTGGGCTGGCGATGGCTCCCGGCGCCCCAACCCCCACCACTGGGTTT
GCCTTTGCCCTTCTTGGAGAGGGCGACGTCGGTGCAGGCGGCGAGCAGCA
GGGCCAGCAGGCAGCAGGTGGTGAGGAGCCTAGCCATGGCTGCGGGCATA
AGGACACACACTGTTAGGGCAGTGAGCAGAGACCCCCCTCCCACCCCCAC
CCCCACTGCGAGCATCACAAAAATCTTCACGACAAAACATTCTCTCCAAT
ACAAGGGCCCCCGCGGGGTGCGAGAGGGGGGGGAAGGGGGGGGGGGGGGG
GGGGGG

>Seq328 [Gallus gallus] Korean native chicken 22
GGGGGCGGTAGGCATCCATCAGTGCATGGCAAAAAGGGTGGTGAGGAGGA
GGAGGAGGACGGCGAGCCAGGTGTCAGCAGGGTGCAGCTGGATGCCCGAG
GCCAGGCGGTACTCGCGGTACTGCTGCACGCACATCTCGCGGATCACCTT
CGTCACCACTTTGTTCTCCATCTCCACCTCCGTTTGGTTTGCTGCCGCCA
CAGCCTCGGAGGTGTTCTTCTTGGCAGCAGGGCCAATGCTGTACTCAGTC
ACTGTGATGTTAAAGCAATCGGCCACGAAGACGTCCTGTGGCACGGGGCT
GCTGTAATCCCGGTAGTAAACCCGGTTGGGATAACGCGCCGAGTTCTCAC
TCCACCATCGGTACTCATCGGGGCTATCGAAGTGGTAGTTCATCCCTGAC
ATAACGCGCCCCATGGCGTAGCCCCCCAAGCCCCCCACCACAGCACCCGC
CGCTGCTGCCCCCGCCACGTGCTTGAAGTTGGTTTTGGGGGGTTTCCATG
GCTTCTGGTTGTGGTAACTTCCTCCGCTGGATGGGTTGTAGCCTTGACCC
CAGCCTGGGTAACCTGGGTTATGGGGGTAGCCAGGGTTCTGGGGGTAGCC
GGGGTTATGGGGATAGCCAGGGTTGTGGGGGTACCCTGGGTTATGGGGGT
ACCCTGGGTTATGAGGGTACCCTGGCTGATGAGGGTAGCTGGGCTGGCGA
TGGCTCCTGGGGTGCCAATGGCTACCACTGGGTTTGCCTTTGCCATTGTT
GTAGACGGTGACCTTCTTGCAGACGGCGACCACCATGGACACCAGGAACA
AGGTGGTGAGGAGGCTACACATGGCTACGAGCATAAGGATGCATGCTGTT
ATGACGACGAGCACAGACACGCCTCTGAACCACAGACCCCACTTCCAGCA
TCACAAAAATCTTCCACCGTAATCAGAATTTTTTCCCAAAAATCAGCCTT
TCATCCCAAAATGTTTTATTTGGTTGGGGGGGGTT

>Seq329 [Gallus gallus] Korean native chicken 23
GGGACGGGCGGCATCCATCAGTGCATGGCAAAAGGGTGGTGAGGAGGAGG
AGGAGGACGGCGAGCCAGGTGTCAGCAGGGTGCAGCTGGATGCCCGAGGC
CAGGCGGTACTCGCGGTACTGCTGCACGCACATCTCGCGGATCACCTTCG
TCACCACTTTGTTCTCCATCTCCACCTCCGTTTGGTTTGCTGCCGCCACA
GCCTCGGAGGTGTTCTTCTTGGCAGCAGGGCCAATGCTGTACTCAGTCAC
TGTGATGTTAAAGCAATCGGCCACGAAGACGTCCTGTGGCACGGGGCTGC
TGTAATCCCGGTAGTAAACCCGGTTGGGATAACGCGCCGAGTTCTCACTC
CACCATCGGTACTCATCGGGGCTATCGAAGTGGTAGTTCATCCCTGACAT
AACGCGCCCCATGGCGTAGCCCCCCAAGCCCCCCACCACAGCACCCGCCG
CTGCTGCCCCCGCCACGTGCTTGAAGTTGGTTTTGGGGGGTTTCCATGGC
TTCTGGTTGTGGTAACTTCCTCCGCTGGATGGGTTGTAGCCTTGACCCCA
GCCTGGGTAACCTGGGTTATGGGGGTAGCCAGGGTTCTGGGGGTAGCCGG
GGTTATGGGGATAGCCAGGGTTGTGGGGGTACCCTGGGTTATGGGGGTAC
CCTGGGTTATGAGGGTACCCTGGGTGATGAGGGTAGCTGGGCTGGCGATG
GCTCCTGGGGTGCCAATGCCTACCACTGGGTTTGCCTTTGCCCTTGTTGT
AGACGTTGACCTTCTTGCAGACGGCGACCACCAGGGACACCACGAACAAC
ATGGTGAGGAGGCTACACATGGCTACGAGCATAAGGATGCATGCTGTTAT
GACAACGAGCACAGACACCCCTCCGACCACACACCCACTGCCAGCATCAC
AAAATCTGCCACCTATAGAATTTTTTTCCCAAAAAATAGAATTTTTTTTC
CAAAAAAAAAAGGGGAAGGGGGGGGAGGGGGAGAGGGACGGGGGGG

>Seq330 [Gallus gallus] Korean native chicken 24
GGGGGGGGGCGGCATCATCAGTGCATGGCAAAAGGGTGGTGAGGAGGAGG
AGGAGGACGGCGAGCCAGGTGTCAGCAGGGTGCAGCTGGATGCCCGAGGC
CAGGCGGTACTCGCGGTACTGCTGCACGCACATCTCGCGGATCACCTTCG
TCACCACTTTGTTCTCCATCTCCACCTCCGTTTGGTTTGCTGCCGCCACA
GCCTCGGAGGTGTTCTTCTTGGCAGCAGGGCCAATGCTGTACTCAGTCAC
TGTGATGTTAAAGCAATCGGCCACGAAGACGTCCTGTGGCACGGGGCTGC
TGTAATCCCGGTAGTAAACCCGGTTGGGATAACGCGCCGAGTTCTCACTC
CACCATCGGTACTCATCGGGGCTATCGAAGTGGTAGTTCATCCCTGACAT
AACGCGCCCCATGGCGTAGCCCCCCAAGCCCCCCACCACAGCACCCGCCG
CTGCTGCCCCCGCCACGTGCTTGAAGTTGGTTTTGGGGGGTTTCCATGGC
TTCTGGTTGTGGTAACTTCCTCCGCTGGATGGGTTGTAGCCTTGACCCCA
GCCTGGGTAACCTGGGTTATGGGGGTAGCCAGGGTTCTGGGGGTAGCCGG
GGTTATGGGGATAGCCAGGGTTGTGGGGGTACCCTGGGTTATGGGGGTAC
CCTGGGTTATGGGGGTACCCTGGGTTATGAGGGTAGCCCGGCTGGCGGGG
GTAGCTGGGCTGGCGATGGCTCCCGGCGCCCCAACCCCCACCACTGGGTT
TGCCTTTGCCCTTCTTGGAGAGGGCGACGTCGGTGCAGGCGGCGAGCAGC
AGGGCCAGCAGGCAGCAGGGTGGTGAGGAGCCTAGCCATGGCTGCGGGGC
ATAAGGACACACACTGTTTAGGGCAGTGAGCAGAGACCCCCCCTCCCACC
CCCACCCCCACTGCGAAGCATCACAAAAATCTTCCACGATAGAAAATATC
TCTCTCCACACACAAAGGTCAATCCCCTCCCCGTGGCGGGGGGGGGGGGG
GGGGGGAAGGAAGGGG

>Seq331 [Gallus gallus] Korean native chicken 25
TTGGACGGGCGCATCCATCAGTGCATGGCAAAAGGGTGGTGAGGAGGAGG
AGGAGGACGGCGAGCCAGGTGTCAGCAGGGTGCAGCTGGATGCCCGAGGC
CAGGCGGTACTCGCGGTACTGCTGCACGCACATCTCGCGGATCACCTTCG
TCACCACTTTGTTCTCCATCTCCACCTCCGTTTGGTTTGCTGCCGCCACA
GCCTCGGAGGTGTTCTTCTTGGCAGCAGGGCCAATGCTGTACTCAGTCAC
TGTGATGTTAAAGCAATCGGCCACGAAGACGTCCTGTGGCACGGGGCTGC
TGTAATCCCGGTAGTAAACCCGGTTGGGATAACGCGCCGAGTTCTCACTC
CACCATCGGTACTCATCGGGGCTATCGAAGTGGTAGTTCATCCCTGACAT
AACGCGCCCCATGGCGTAGCCCCCCAAGCCCCCCACCACAGCACCCGCCG
CTGCTGCCCCCGCCACGTGCTTGAAGTTGGTTTTGGGGGGTTTCCATGGC
TTCTGGTTGTGGTAACTTCCTCCGCTGGATGGGTTGTAGCCTTGACCCCA
GCCTGGGTAACCTGGGTTATGGGGGTAGCCAGGGTTCTGGGGGTAGCCGG
GGTTATGGGGATAGCCAGGGTTGTGGGGGTACCCTGGGTTATGGGGGTAC
CCTGGGTTATGAGGGTACCCTGGGTGATGAGGGTAGCTGGGCTGGCGATG
GTTCCTGTCGTGCCAACGGCTACCAGTGGGTCAGCCTTTGCCATTGTTGT
AGACTTTGACCTTCTTGCAGACGGCGACCACCATGCACACGACGAACAAC
ATGGTCAGGAGGCTACACATGGCTGAGGAGCATAACCATGCACTGCTGGT
CATAAAAGACAAACACAGATCACGCCACTGAACCACAGACCCCACTGCCA
AGCATCAACAAAAAACTGTCAAGCATAATAAAAAATTTTTCCCCCAAAAA
TCAGGATTCTCTTCCAAAAAATGAATTACCGGGGGTTATGA

>Seq332 [Gallus gallus] Korean native chicken 26
CGCGGGGAAGGCATCCATCAGTGCATGGCAAAAGGGTGGTGAGGAGGAGG
AGGAGGACGGCGAGCCAGGTGTCAGCAGGGTGCAGCTGGATGCCCGAGGC
CAGGCGGTACTCGCGGTACTGCTGCACGCACATCTCGCGGATCACCTTCG
TCACCACTTTGTTCTCCATCTCCACCTCCGTTTGGTTTGCTGCCGCCACA
GCCTCGGAGGTGTTCTTCTTGGCAGCAGGGCCAATGCTGTACTCAGTCAC
TGTGATGTTAAAGCAATCGGCCACGAAGACGTCCTGTGGCACGGGGCTGC
TGTAATCCCGGTAGTAAACCCGGTTGGGATAACGCGCCGAGTTCTCACTC
CACCATCGGTACTCATCGGGGCTATCGAAGTGGTAGTTCATCCCTGACAT
AACGCGCCCCATGGCGTAGCCCCCCAAGCCCCCCACCACAGCACCCGCCG
CTGCTGCCCCCGCCACGTGCTTGAAGTTGGTTTTGGGGGGTTTCCATGGC
TTCTGGTTGTGGTAACTTCCTCCGCTGGATGGGTTGTAGCCTTGACCCCA
GCCTGGGTAACCTGGGTTATGGGGGTAGCCAGGGTTCTGGGGGTAGCCGG
GGTTATGGGGATAGCCAGGGTTGTGGGGGTACCCTGGGTTATGGGGGTAC
CCTGGGTTATGGGGGTACCCTGGGTTATGAGGGTAGCCCGGCTGGCGGGG
GTAGCTGGGCTGGCGATGGCTCCCGGCGCCCCAACCCCCACCACTGGGTT
TGCCTTTGCCCTTCTTGGAGAGGGCGACGTCGGTGCAGGCGGCGAGCAGC
AGGGCCAGCAGGCAGCAGGTGGGGGAGGAGCCTAGCCATGGCTGCGGGCA
TAAGGACACACACTGTTTAGGGCAGTGAGCAGAGACCCCCCTTCCAACCC
CCACCCCCACTGCGAAGCATCACAAAAATCTTCCACCGAATCGCAATTTA
ATTCTCACAAAAAACTTCAGACCGGCCAAGGGGGGGGGGGGGGGGGGGGG
GGGGGGG

>Seq333 [Gallus gallus] Korean native chicken 27
GGGGACGGCAGCATCCATCAGTGCATGGCAAAAGGGTGGTGAGGAGGAGG
AGGAGGACGGCGAGCCAGGTGTCAGCAGGGTGCAGCTGGATGCCCGAGGC
CAGGCGGTACTCGCGGTACTGCTGCACGCACATCTCGCGGATCACCTTCG
TCACCACTTTGTTCTCCATCTCCACCTCCGTTTGGTTTGCTGCCGCCACA
GCCTCGGAGGTGTTCTTCTTGGCAGCAGGGCCAATGCTGTACTCAGTCAC
TGTGATGTTAAAGCAATCGGCCACGAAGACGTCCTGTGGCACGGGGCTGC
TGTAATCCCGGTAGTAAACCCGGTTGGGATAACGCGCCGAGTTCTCACTC
CACCATCGGTACTCATCGGGGCTATCGAAGTGGTAGTTCATCCCTGACAT
AACGCGCCCCATGGCGTAGCCCCCCAAGCCCCCCACCACAGCACCCGCCG
CTGCTGCCCCCGCCACGTGCTTGAAGTTGGTTTTGGGGGGTTTCCATGGC
TTCTGGTTGTGGTAACTTCCTCCGCTGGATGGGTTGTAGCCTTGACCCCA
GCCTGGGTAACCTGGGTTATGGGGGTAGCCAGGGTTCTGGGGGTAGCCGG
GGTTATGGGGATAGCCAGGGTTGTGGGGGTACCCTGGGTTATGGGGGTAC
CCTGGGTTATGGGGGTACCCTGGGTTATGAGGGTAGCCCGGCTGGCGGGG
GTAGCTGGGCTGGCGATGGCTCCCGGCGCCCCAACCCCCACCACTGGGTT
TGCCTTTGCCCTTCTTGGAGAGGGCGACGTCGGTGCAGGCGGCGAGCAGC
AGGGCCAGCAGGCAGCAGGTGGTGAGGAGCCTAGCCATGGCTGCGGGGCA
TAAGGACACACACTGTTAAGGGCAGTGAGCAGAGACCCCCCTCCCACCCC
CACCCCCACTGCGAAGCATCACAAAAATCTTCCACCGAATAGAGTTTTTT
TTCTCACAAAAATTTAACAAGGGGGTGGTG

>Seq334 [Gallus gallus] Korean native chicken 28
ATGAGGTGGCATCCATCAGTGCATGGCAAAAAGGGTGGTGAGGAGGAGGA
GGAGGACGGCGAGCCAGGTGTCAGCAGGGTGCAGCTGGATGCCCGAGGCC
AGGCGGTACTCGCGGTACTGCTGCACGCACATCTCGCGGATCACCTTCGT
CACCACTTTGTTCTCCATCTCCACCTCCGTTTGGTTTGCTGCCGCCACAG
CCTCGGAGGTGTTCTTCTTGGCAGCAGGGCCAATGCTGTACTCAGTCACT
GTGATGTTAAAGCAATCGGCCACGAAGACGTCCTGTGGCACGGGGCTGCT
GTAATCCCGGTAGTAAACCCGGTTGGGATAACGCGCCGAGTTCTCACTCC
ACCATCGGTACTCATCGGGGCTATCGAAGTGGTAGTTCATCCCTGACATA
ACGCGCCCCATGGCGTAGCCCCCCAAGCCCCCCACCACAGCACCCGCCGC
TGCTGCCCCCGCCACGTGCTTGAAGTTGGTTTTGGGGGGTTTCCATGGCT
TCTGGTTGTGGTAACTTCCTCCGCTGGATGGGTTGTAGCCTTGACCCCAG
CCTGGGTAACCTGGGTTATGGGGGTAGCCAGGGTTCTGGGGGTAGCCGGG
GTTATGGGGATAGCCAGGGTTGTGGGGGTACCCTGGGTTATGGGGGTACC
CTGGGTTATGGGGGTACCCTGGGTTATGAGGGTAGCCCGGCTGGCGGGGG
TAGCTGGGCTGGCGATGGCTCCCGGCGCCCCAACCCCCACCACTGGGTTT
GCCTTTGCCCTTCTTGGAGAGGGCGACGTCGGTGCAGGCGGCGAGCAGCA
GGGCCAGCAGGCAGCAGGTGGTGAGGAGCCTAGCCATGGCTGCGGGCATA
AGGACACACACTGTTTAGGGCAGTGAGCAGAGACCCCCCTCCCACCCCCA
CCCCCACTGCGAAGCATCACAAAAATCTTCCACCAAATCAGATTTCTTTC
TCACAAAAAACCCAAAACTGCGGGGGTGATTTGTGTATTTTGGAGGTGTT
GT

>Seq335 [Gallus gallus] Korean native chicken 29
ATGGCGGAGGGCATCATCAGTGCATGGCAAAAAGGGTGGTGAGGAGGAGG
AGGAGGACGGCGAGCCAGGTGTCAGCAGGGTGCAGCTGGATGCCCGAGGC
CAGGCGGTACTCGCGGTACTGCTGCACGCACATCTCGCGGATCACCTTCG
TCACCACTTTGTTCTCCATCTCCACCTCCGTTTGGTTTGCTGCCGCCACA
GCCTCGGAGGTGTTCTTCTTGGCAGCAGGGCCAATGCTGTACTCAGTCAC
TGTGATGTTAAAGCAATCGGCCACGAAGACGTCCTGTGGCACGGGGCTGC
TGTAATCCCGGTAGTAAACCCGGTTGGGATAACGCGCCGAGTTCTCACTC
CACCATCGGTACTCATCGGGGCTATCGAAGTGGTAGTTCATCCCTGACAT
AACGCGCCCCATGGCGTAGCCCCCCAAGCCCCCCACCACAGCACCCGCCG
CTGCTGCCCCCGCCACGTGCTTGAAGTTGGTTTTGGGGGGTTTCCATGGC
TTCTGGTTGTGGTAACTTCCTCCGCTGGATGGGTTGTAGCCTTGACCCCA
GCCTGGGTAACCTGGGTTATGGGGGTAGCCAGGGTTCTGGGGGTAGCCGG
GGTTATGGGGATAGCCAGGGTTGTGGGGGTACCCTGGGTTATGGGGGTAC
CCTGGGTTATGGGGGTACCCTGGGTTATGAGGGTAGCCCGGCTGGCGGGG
GTAGCTGGGCTGGCGATGGCTCCCGGCGCCCCAACCCCCACCACTGGGTT
TGCCTTTGCCCTTCTTGGAGAGGGCGACGTCGGTGCAGGCGGCGAGCAGC
AGGGCCAGCAGGCAGCAGGTGGTGAGGAGCCTAGCCATGGCTGCGGGCAT
AAGGACACACACTGTTAGGGCAGTGAGCAGAGACCCCCCTCCCACCCCCA
CCCCCACTGCGAAGCATCACAAAAATCTTCCACGTACGAAAATTTTTTCT
CCATACAAAGGCCCCCGGGGGGGGGGGCTCTCTGGCTGCTCTGTCGTGAA
GTTTTGTT

>Seq336 [Gallus gallus] Korean native chicken 30
GAGGACGGCGGCATCCATCAGTGCATGGCAAAAGGGTGGTGAGGAGGAGG
AGGAGGACGGCGAGCCAGGTGTCAGCAGGGTGCAGCTGGATGCCCGAGGC
CAGGCGGTACTCGCGGTACTGCTGCACGCACATCTCGCGGATCACCTTCG
TCACCACTTTGTTCTCCATCTCCACCTCCGTTTGGTTTGCTGCCGCCACA
GCCTCGGAGGTGTTCTTCTTGGCAGCAGGGCCAATGCTGTACTCAGTCAC
TGTGATGTTAAAGCAATCGGCCACGAAGACGTCCTGTGGCACGGGGCTGC
TGTAATCCCGGTAGTAAACCCGGTTGGGATAACGCGCCGAGTTCTCACTC
CACCATCGGTACTCATCGGGGCTATCGAAGTGGTAGTTCATCCCTGACAT
AACGCGCCCCATGGCGTAGCCCCCCAAGCCCCCCACCACAGCACCCGCCG
CTGCTGCCCCCGCCACGTGCTTGAAGTTGGTTTTGGGGGGTTTCCATGGC
TTCTGGTTGTGGTAACTTCCTCCGCTGGATGGGTTGTAGCCTTGACCCCA
GCCTGGGTAACCTGGGTTATGGGGGTAGCCAGGGTTCTGGGGGTAGCCGG
GGTTATGGGGATAGCCAGGGTTGTGGGGGTACCCTGGGTTATGGGGGTAC
CCTGGGTTATGGGGGTACCCTGGGTTATGAGGGTAGCCCGGCTGGCGGGG
GTAGCTGGGCTGGCGATGGCTCCCGGCGCCCCAACCCCCACCACTGGGTT
TGCCTTTGCCCTTCTTGGAGAGGGCGACGTCGGTGCAGGCGGCGAGCAGC
AGGGCCAGCAGGCAGCAGGGTGGTGAGGAGCCTAGCCATGGCTGCGGGGC
ATAAGGACACACACTGTTTAGGGCCAGTGAGCAAGAGACCCCCCCTCCCA
CCCCCACCCCCACTGCGAAGCATCACAAAAATCTTCACGAGTAATTTTTT
CTCCCCCTACACACACCAAGAAGGCCGGGCCGCGCGGCCGCACACCCCCC
CCGCCGCACCGGCAACCCGAGCGCTCCCCGCCACCACGC

>Seq337 [Gallus gallus] Korean native chicken 31
GTGACGGCGGCATCATCAGTGCATGGCAAAAGGGTGGTGAGGAGGAGGAG
GAGGACGGCGAGCCAGGTGTCAGCAGGGTGCAGCTGGATGCCCGAGGCCA
GGCGGTACTCGCGGTACTGCTGCACGCACATCTCGCGGATCACCTTCGTC
ACCACTTTGTTCTCCATCTCCACCTCCGTTTGGTTTGCTGCCGCCACAGC
CTCGGAGGTGTTCTTCTTGGCAGCAGGGCCAATGCTGTACTCAGTCACTG
TGATGTTAAAGCAATCGGCCACGAAGACGTCCTGTGGCACGGGGCTGCTG
TAATCCCGGTAGTAAACCCGGTTGGGATAACGCGCCGAGTTCTCACTCCA
CCATCGGTACTCATCGGGGCTATCGAAGTGGTAGTTCATCCCTGACATAA
CGCGCCCCATGGCGTAGCCCCCCAAGCCCCCCACCACAGCACCCGCCGCT
GCTGCCCCCGCCACGTGCTTGAAGTTGGTTTTGGGGGGTTTCCATGGCTT
CTGGTTGTGGTAACTTCCTCCGCTGGATGGGTTGTAGCCTTGACCCCAGC
CTGGGTAACCTGGGTTATGGGGGTAGCCAGGGTTCTGGGGGTAGCCGGGG
TTATGGGGATAGCCAGGGTTGTGGGGGTACCCTGGGTTATGGGGGTACCC
TGGGTTATGGGGGTACCCTGGGTTATGAGGGTAGCCCGGCTGGCGGGGGT
AGCTGGGCTGGCGATGGCTCCCGGCGCCCCAACCCCCACCACTGGGTTTG
CCTTTGCCCTTCTTGGAGAGGGCGACGTCGGTGCAGGCGGCGAGCAGCAG
GGCCAGCAGGCAGCAGGGTGGTGAGGAGCCTAGCCATGGCTGCGGGGCAT
AAGGACACACACTGTTTAGGGCAGTGAGCAGAGACCCCCCTCCCACCCCC
ACCCCCACTGCGAAGCATCACAAAAATCTTCCACGATAGAAAAAAATTTC
CACACACAACACAAAGGGGGGGAAGGGGGCGGGCGCGAGGAGAAGAAAGA
GAGGGAGGGGGGGAGGAGGAGGGGGCGAGCAA

>Seq338 [Gallus gallus] Korean native chicken 32
GGGGCGGCGCATCCATCAGTGCATGGCAAAAGGGTGGTGAGGAGGAGGAG
GAGGACGGCGAGCCAGGTGTCAGCAGGGTGCAGCTGGATGCCCGAGGCCA
GGCGGTACTCGCGGTACTGCTGCACGCACATCTCGCGGATCACCTTCGTC
ACCACTTTGTTCTCCATCTCCACCTCCGTTTGGTTTGCTGCCGCCACAGC
CTCGGAGGTGTTCTTCTTGGCAGCAGGGCCAATGCTGTACTCAGTCACTG
TGATGTTAAAGCAATCGGCCACGAAGACGTCCTGTGGCACGGGGCTGCTG
TAATCCCGGTAGTAAACCCGGTTGGGATAACGCGCCGAGTTCTCACTCCA
CCATCGGTACTCATCGGGGCTATCGAAGTGGTAGTTCATCCCTGACATAA
CGCGCCCCATGGCGTAGCCCCCCAAGCCCCCCACCACAGCACCCGCCGCT
GCTGCCCCCGCCACGTGCTTGAAGTTGGTTTTGGGGGGTTTCCATGGCTT
CTGGTTGTGGTAACTTCCTCCGCTGGATGGGTTGTAGCCTTGACCCCAGC
CTGGGTAACCTGGGTTATGGGGGTAGCCAGGGTTCTGGGGGTAGCCGGGG
TTATGGGGATAGCCAGGGTTGTGGGGGTACCCTGGGTTATGGGGGTACCC
TGGGTTATGGGGGTACCCTGGGTTATGAGGGTAGCCCGGCTGGCGGGGGT
AGCTGGGCTGGCGATGGCTCCCGGCGCCCCAACCCCCACCACTGGGTTTG
CCTTTGCCCTTCTTGGAGAGGGCGACGTCGGTGCAGGCGGCGAGCAGCAG
GGCCAGCAGGCAGCAGGGTGGTGAGGAGCCTAGCCATGGCTGCGGGGCAT
AAGGACACACACTGTTTAGGGCAAGTGAGCAGAGACCCCCCCTCCCACCC
CCACCCCCACTGCGAAGCATCACAAAAATCTTCCACGATGAAATTTTTTT
CACACACACACAAAAACAAAAAAAGAGCCGGTGACCCCAACCCACCACAA
CAACAACACAGCAACCACCCAAGAGAAAACAACCACGCAGAA

>Seq339 [Gallus gallus] Korean native chicken 33
GTGGGCGGCGGCATCCATCAGTGCATGGCAAAAAGGGTGGTGAGGAGGAG
GAGGAGGACGGCGAGCCAGGTGTCAGCAGGGTGCAGCTGGATGCCCGAGG
CCAGGCGGTACTCGCGGTACTGCTGCACGCACATCTCGCGGATCACCTTC
GTCACCACTTTGTTCTCCATCTCCACCTCCGTTTGGTTTGCTGCCGCCAC
AGCCTCGGAGGTGTTCTTCTTGGCAGCAGGGCCAATGCTGTACTCAGTCA
CTGTGATGTTAAAGCAATCGGCCACGAAGACGTCCTGTGGCACGGGGCTG
CTGTAATCCCGGTAGTAAACCCGGTTGGGATAACGCGCCGAGTTCTCACT
CCACCATCGGTACTCATCGGGGCTATCGAAGTGGTAGTTCATCCCTGACA
TAACGCGCCCCATGGCGTAGCCCCCCAAGCCCCCCACCACAGCACCCGCC
GCTGCTGCCCCCGCCACGTGCTTGAAGTTGGTTTTGGGGGGTTTCCATGG
CTTCTGGTTGTGGTAACTTCCTCCGCTGGATGGGTTGTAGCCTTGACCCC
AGCCTGGGTAACCTGGGTTATGGGGGTAGCCAGGGTTCTGGGGGTAGCCG
GGGTTATGGGGATAGCCAGGGTTGTGGGGGTACCCTGGGTTATGGGGGTA
CCCTGGGTTATGGGGGTACCCTGGGTTATGAGGGTAGCCCGGCTGGCGGG
GGTAGCTGGGCTGGCGATGGCTCCCGGCGCCCCAACCCCCACCACTGGGT
TTGCCTTTGCCCTTCTTGGAGAGGGCGACGTCGGTGCAGGCGGCGAGCAG
CAGGGCCAGCAGGCAGCAGGTGGTGAGGAGCCTAGCCATGGCTGCGGGCA
TAAGGACACACACTGTTAGGGCAGTGAGCAGAGACCCCCCTCCCACCCCC
ACCCCCACTGCGAGCATCACAAAAATCTTCCACCGAAATCAGCATTTCTT
CCAAAAAATTGAAAACGGGGGGGGGGGGGGGGTTTAGGGGGGGGTGT

>Seq340 [Gallus gallus] Korean native chicken 34
TGGGGGGGGGCGGTCATCCATCAGTGCATGGCAAAAAGGGTGGTGAGGAG
GAGGAGGAGGACGGCGAGCCAGGTGTCAGCAGGGTGCAGCTGGATGCCCG
AGGCCAGGCGGTACTCGCGGTACTGCTGCACGCACATCTCGCGGATCACC
TTCGTCACCACTTTGTTCTCCATCTCCACCTCCGCTTGGTTTGCTGCCGC
CACAGCCTCGGAGGTGTTCTTCTTGGCAGCAGGGCCAATGCTGTACTCAG
TCACTGTGATGTTAAAGCAATCGGCCACCAAAACGTCCTGTGGCACGGGG
CTGCTGTAATCCCGGTAGTAAACCCGGTTGGGATAACGCGCCGAGTTCTC
ACTCCACCATCGGTACTCATCGGGGCTATCGAAGAGGTAGGTCATCCCTG
ACATAACGCGCCCCATGGCGTAGCCCCCCAAGCCCCCCACCACAGCACCC
GCCGCTGCTGCCCCCGCCACACGCTTGAAGTTGAGTTTGGGGGGTTTCCA
TGGCTTCTGGCTGTGGTAACTTCCTCCGCTGGATGGGTTGTAGCCTTGAC
CCCAGCCTGGGTAACCTGGGTTATGGGGGTAGCCAAGGTTCTGGGGGTAT
CCGGGGTTATGGTGATAACCACGGTTGTGGTGGTACCCTGCGTTATGGGG
GTACCCTGGGCTATGGGGGTACCCTGGGTCATGATGGTAGCCCAGATGGA
GACTGTATCTGGCATGACGATGGCTCCCACCACCCCAACCACCACCACTA
GGTTTACCAATGACCTTCTTGCATAGGAAGAATAAAGAGCAGGCAGGAAA
CAACAAGTTCATAT

>Seq341 [Gallus gallus] Korean native chicken 35
GTGGACGGCGCATCCATCAGTGCATGGCAAAAAGGGTGGTGAGGAGGAGG
AGGAGGACGGCGAGCCAGGTGTCAGCAGGGTGCAGCTGGATGCCCGAGGC
CAGGCGGTACTCGCGGTACTGCTGCACGCACATCTCGCGGATCACCTTCG
TCACCACTTTGTTCTCCATCTCCACCTCCGTTTGGTTTGCTGCCGCCACA
GCCTCGGAGGTGTTCTTCTTGGCAGCAGGGCCAATGCTGTACTCAGTCAC
TGTGATGTTAAAGCAATCGGCCACGAAGACGTCCTGTGGCACGGGGCTGC
TGTAATCCCGGTAGTAAACCCGGTTGGGATAACGCGCCGAGTTCTCACTC
CACCATCGGTACTCATCGGGGCTATCGAAGTGGTAGTTCATCCCTGACAT
AACGCGCCCCATGGCGTAGCCCCCCAAGCCCCCCACCACAGCACCCGCCG
CTGCTGCCCCCGCCACGTGCTTGAAGTTGGTTTTGGGGGGTTTCCATGGC
TTCTGGTTGTGGTAACTTCCTCCGCTGGATGGGTTGTAGCCTTGACCCCA
GCCTGGGTAACCTGGGTTATGGGGGTAGCCAGGGTTCTGGGGGTAGCCGG
GGTTATGGGGATAGCCAGGGTTGTGGGGGTACCCTGGGTTATGGGGGTAC
CCTGGGTTATGGGGGTACCCTGGGTTATGAGGGTAGCCCGGCTGGCGGGG
GTAGCTGGGCTGGCGATGGCTCCCGGCGCCCCAACCCCCACCACTGGGTT
TGCCTTTGCCCTTCTTGGAGAGGGCGACGTCGGTGCAGGCGGCGAGCAGC
AGGGCCAGCAGGCAGCAGGTGGTGAGGAGCCTAGCCATGGCTGCGGGCAT
AAGGACACACACTGTTAGGGCAGTGAGCAGAGACCCCCCTCCCACCCCCA
CCCCCACTGCGAAGCATCACAAAAATCTTCCACCGAATCGAACTTTTTCA
CCACAAAAAAAGAAAGAAGCGGGCGGGGCGGCGATAAAAAGAGAAGAGAA
AAGGAGGGGGA

>Seq342 [Gallus gallus] Korean native chicken 36
GTGGGCGGGCGCATCATCAGTGCATGGCAAAAAGGGTGGTGAGGAGGAGG
AGGAGGACGGCGAGCCAGGTGTCAGCAGGGTGCAGCTGGATGCCCGAGGC
CAGGCGGTACTCGCGGTACTGCTGCACGCACATCTCGCGGATCACCTTCG
TCACCACTTTGTTCTCCATCTCCACCTCCGTTTGGTTTGCTGCCGCCACA
GCCTCGGAGGTGTTCTTCTTGGCAGCAGGGCCAATGCTGTACTCAGTCAC
TGTGATGTTAAAGCAATCGGCCACGAAGACGTCCTGTGGCACGGGGCTGC
TGTAATCCCGGTAGTAAACCCGGTTGGGATAACGCGCCGAGTTCTCACTC
CACCATCGGTACTCATCGGGGCTATCGAAGTGGTAGTTCATCCCTGACAT
AACGCGCCCCATGGCGTAGCCCCCCAAGCCCCCCACCACAGCACCCGCCG
CTGCTGCCCCCGCCACGTGCTTGAAGTTGGTTTTGGGGGGTTTCCATGGC
TTCTGGTTGTGGTAACTTCCTCCGCTGGATGGGTTGTAGCCTTGACCCCA
GCCTGGGTAACCTGGGTTATGGGGGTAGCCAGGGTTCTGGGGGTAGCCGG
GGTTATGGGGATAGCCAGGGTTGTGGGGGTACCCTGGGTTATGGGGGTAC
CCTGGGTTATGGGGGTACCCTGGGTTATGAGGGTAGCCCGGCTGGCGGGG
GTAGCTGGGCTGGCGATGGCTCCCGGCGCCCCAACCCCCACCACTGGGTT
TGCCTTTGCCCTTCTTGGAGAGGGCGACGTCGGTGCAGGCGGCGAGCAGC
AGGGCCAGCAGGCAGCAGGTGGTGAGGAGCCTAGCCATGGCTGCGGGCAT
AAGGACACACACTGTTAGGGCAGTGAGCAGAGACCCCCCTCCCACCCCCA
CCCCCACTGCGAAACATCACAAAAATCTTCCACCAAATCAGATTTTTTTC
CCAGAAAAAGGTAAAACGGGGGGGAGGAGGGGGCACCAG

>Seq343 [Gallus gallus] Korean native chicken 37
GGGAACGGCGGCATCCATCAGTGCATGGCAAAAGGGTGGTGAGGAGGAGG
AGGAGGACGGCGAGCCAGGTGTCAGCAGGGTGCAGCTGGATGCCCGAGGC
CAGGCGGTACTCGCGGTACTGCTGCACGCACATCTCGCGGATCACCTTCG
TCACCACTTTGTTCTCCATCTCCACCTCCGTTTGGTTTGCTGCCGCCACA
GCCTCGGAGGTGTTCTTCTTGGCAGCAGGGCCAATGCTGTACTCAGTCAC
TGTGATGTTAAAGCAATCGGCCACGAAGACGTCCTGTGGCACGGGGCTGC
TGTAATCCCGGTAGTAAACCCGGTTGGGATAACGCGCCGAGTTCTCACTC
CACCATCGGTACTCATCGGGGCTATCGAAGTGGTAGTTCATCCCTGACAT
AACGCGCCCCATGGCGTAGCCCCCCAAGCCCCCCACCACAGCACCCGCCG
CTGCTGCCCCCGCCACGTGCTTGAAGTTGGTTTTGGGGGGTTTCCATGGC
TTCTGGTTGTGGTAACTTCCTCCGCTGGATGGGTTGTAGCCTTGACCCCA
GCCTGGGTAACCTGGGTTATGGGGGTAGCCAGGGTTCTGGGGGTAGCCGG
GGTTATGGGGATAGCCAGGGTTGTGGGGGTACCCTGGGTTATGGGGGTAC
CCTGGGTTATGAGGGTACCCTGGGTGATGAGGGTAGCTGGGCTGGCGATG
GTACCTGGGGTGGCAATGCCTACCAGTGGGCCAACCTTTACCATTGTTGT
AGACTTTGACCTTCTTGCAGACGGCGACCACCATGCACACGACGAGCAAC
ATGGTCAGGAGGCTACACATGGCTAGGAGCCTAACGATGCATGCTGGTCA
TAACGACAAACACAGACACGCCACTGACCACAGACCCCACTGCCAGCATC
ACAAAAAACTGCCAGCATAATAAAAATTTTTTCCCCAAAAATCAGCCTCT
TTTCCCAAAAAAAGGCCAACGGGCGGTGGGTCTTGGGGTATTT

>Seq344 [Gallus gallus] Korean native chicken 38
TTGGACGGGCGGCATCCATCAGTGCATGGCAAAAGGGTGGTGAGGAGGAG
GAGGAGGACGGCGAGCCAGGTGTCAGCAGGGTGCAGCTGGATGCCCGAGG
CCAGGCGGTACTCGCGGTACTGCTGCACGCACATCTCGCGGATCACCTTC
GTCACCACTTTGTTCTCCATCTCCACCTCCGTTTGGTTTGCTGCCGCCAC
AGCCTCGGAGGTGTTCTTCTTGGCAGCAGGGCCAATGCTGTACTCAGTCA
CTGTGATGTTAAAGCAATCGGCCACGAAGACGTCCTGTGGCACGGGGCTG
CTGTAATCCCGGTAGTAAACCCGGTTGGGATAACGCGCCGAGTTCTCACT
CCACCATCGGTACTCATCGGGGCTATCGAAGTGGTAGTTCATCCCTGACA
TAACGCGCCCCATGGCGTAGCCCCCCAAGCCCCCCACCACAGCACCCGCC
GCTGCTGCCCCCGCCACGTGCTTGAAGTTGGTTTTGGGGGGTTTCCATGG
CTTCTGGTTGTGGTAACTTCCTCCGCTGGATGGGTTGTAGCCTTGACCCC
AGCCTGGGTAACCTGGGTTATGGGGGTAGCCAGGGTTCTGGGGGTAGCCG
GGGTTATGGGGATAGCCAGGGTTGTGGGGGTACCCTGGGTTATGGGGGTA
CCCTGGGTTATGGGGGTACCCTGGGTTATGAGGGTAGCCCGGCTGGCGGG
GGTAGCTGGGCTGGCGATGGCTCCCGGCGCCCCAACCCCCACCACTGGGT
TTGCCTTTGCCCTTCTTGGAGAGGGCGACGTCGGTGCAGGCGGCGAGCAG
CAGGGCCAGCAGGCAGCAGGTGGTGAGGAGCCTAGCCATGGCTGCGGGCA
TAAGGACACACACTGTTAGGGCAGTGAGCAGAGACCCCCCTCCCACCCCC
ACCCCCACTGCGAGCATCACAAAAATCTTCCACGTCAAAAAATTTTTCTC
ATATATACAAATAATCTGGCCTGGGGGTAATTAGCCTATTCTATAAACTT
CTTCTTTTCTTTTCTTTTTTCTTTTATAATTATATTATATTTTATATTTT
ATATTTTCTTTTATTTATTATTCTTTTTTTTTA

>Seq345 [Gallus gallus] Korean native chicken 39
GGGGGCGGTAGCATCCATCAGTGCATGGCAAAAGGGTGGTGAGGAGGAGG
AGGAGGACGGCGAGCCAGGTGTCAGCAGGGTGCAGCTGGATGCCCGAGGC
CAGGCGGTACTCGCGGTACTGCTGCACGCACATCTCGCGGATCACCTTCG
TCACCACTTTGTTCTCCATCTCCACCTCCGTTTGGTTTGCTGCCGCCACA
GCCTCGGAGGTGTTCTTCTTGGCAGCAGGGCCAATGCTGTACTCAGTCAC
TGTGATGTTAAAGCAATCGGCCACGAAGACGTCCTGTGGCACGGGGCTGC
TGTAATCCCGGTAGTAAACCCGGTTGGGATAACGCGCCGAGTTCTCACTC
CACCATCGGTACTCATCGGGGCTATCGAAGTGGTAGTTCATCCCTGACAT
AACGCGCCCCATGGCGTAGCCCCCCAAGCCCCCCACCACAGCACCCGCCG
CTGCTGCCCCCGCCACGTGCTTGAAGTTGGTTTTGGGGGGTTTCCATGGC
TTCTGGTTGTGGTAACTTCCTCCGCTGGATGGGTTGTAGCCTTGACCCCA
GCCTGGGTAACCTGGGTTATGGGGGTAGCCAGGGTTCTGGGGGTAGCCGG
GGTTATGGGGATAGCCAGGGTTGTGGGGGTACCCTGGGTTATGGGGGTAC
CCTGGGTTATGGGGGTACCCTGGGTTATGAGGGTAGCCCGGCTGGCGGGG
GTAGCTGGGCTGGCGATGGCTCCCGGCGCCCCAACCCCCACCACTGGGTT
TGCCTTTGCCCTTCTTGGAGAGGGCGACGTCGGTGCAGGCGGCGAGCAGC
AGGGCCAGCAGGCAGCAGGGGGGTGAGGAGCCTAGCCATGGCTGCGGGGC
ATAAGGACACACACTGTTTAGGGCAGTGAGCAGAGACCCCCCCTCCCACC
CCCACCCCCACTGCGAAGCATCACAAAAATCTTCCACGATAGAAATTATT
TTCCACACACACAAGGACATCTCCCGCCTCTCTCTCCCAAAA

>Seq346 [Gallus gallus] Korean native chicken 40
GGCGGGCGGCATCCATCAGTGCATGGCAAAAGGGTGGTGAGGAGGAGGAG
GAGGACGGCGAGCCAGGTGTCAGCAGGGTGCAGCTGGATGCCCGAGGCCA
GGCGGTACTCGCGGTACTGCTGCACGCACATCTCGCGGATCACCTTCGTC
ACCACTTTGTTCTCCATCTCCACCTCCGTTTGGTTTGCTGCCGCCACAGC
CTCGGAGGTGTTCTTCTTGGCAGCAGGGCCAATGCTGTACTCAGTCACTG
TGATGTTAAAGCAATCGGCCACGAAGACGTCCTGTGGCACGGGGCTGCTG
TAATCCCGGTAGTAAACCCGGTTGGGATAACGCGCCGAGTTCTCACTCCA
CCATCGGTACTCATCGGGGCTATCGAAGTGGTAGTTCATCCCTGACATAA
CGCGCCCCATGGCGTAGCCCCCCAAGCCCCCCACCACAGCACCCGCCGCT
GCTGCCCCCGCCACGTGCTTGAAGTTGGTTTTGGGGGGTTTCCATGGCTT
CTGGTTGTGGTAACTTCCTCCGCTGGATGGGTTGTAGCCTTGACCCCAGC
CTGGGTAACCTGGGTTATGGGGGTAGCCAGGGTTCTGGGGGTAGCCGGGG
TTATGGGGATAGCCAGGGTTGTGGGGGTACCCTGGGTTATGGGGGTACCC
TGGGTTATGGGGGTACCCTGGGTTATGAGGGTAGCCCGGCTGGCGGGGGT
AGCTGGGCTGGCGATGGCTCCCGGCGCCCCAACCCCCACCACTGGGGTTT
GCCTTTGCCCTTCTTGGAGAGGGCGACGTCGGTGCAGGCGGCGAGCAGCA
GGGCCAGCAGGCAGCAGGGGGGGGAGGAGCCTAGCCATGGCTGCGGGGCA
TAAAGGACACACACTGTTTAGGGCAGTGAAGCAGAGAACCCCCTTCCCAC
CCCCACCCCCACTGCGAAGCATCACAAAAAATCTTCCACCGAATAGAAAA
CTCTTTCTCCCACACAAAAAACCAACACCCCCGCGGCCG

>Seq347 [Gallus gallus] Korean native chicken 41
GTGGACGGGCGGCATCCATCAGTGCATGGCAAAAGGGTGGTGAGGAGGAG
GAGGAGGACGGCGAGCCAGGTGTCAGCAGGGTGCAGCTGGATGCCCGAGG
CCAGGCGGTACTCGCGGTACTGCTGCACGCACATCTCGCGGATCACCTTC
GTCACCACTTTGTTCTCCATCTCCACCTCCGTTTGGTTTGCTGCCGCCAC
AGCCTCGGAGGTGTTCTTCTTGGCAGCAGGGCCAATGCTGTACTCAGTCA
CTGTGATGTTAAAGCAATCGGCCACGAAGACGTCCTGTGGCACGGGGCTG
CTGTAATCCCGGTAGTAAACCCGGTTGGGATAACGCGCCGAGTTCTCACT
CCACCATCGGTACTCATCGGGGCTATCGAAGTGGTAGTTCATCCCTGACA
TAACGCGCCCCATGGCGTAGCCCCCCAAGCCCCCCACCACAGCACCCGCC
GCTGCTGCCCCCGCCACGTGCTTGAAGTTGGTTTTGGGGGGTTTCCATGG
CTTCTGGTTGTGGTAACTTCCTCCGCTGGATGGGTTGTAGCCTTGACCCC
AGCCTGGGTAACCTGGGTTATGGGGGTAGCCAGGGTTCTGGGGGTAGCCG
GGGTTATGGGGATAGCCAGGGTTGTGGGGGTACCCTGGGTTATGGGGGTA
CCCTGGGTTATGGGGGTACCCTGGGTTATGAGGGTAGCCCGGCTGGCGGG
GGTAGCTGGGCTGGCGATGGCTCCCGGCGCCCCAACCCCCACCACTGGGT
TTGCCTTTGCCCTTCTTGGAGAGGGCGACGTCGGTGCAGGCGGCGAGCAG
CAGGGCCAGCAGGCAGCAGGGGGGTGAGGAGCCTAGCCATGGCTGCGGGG
CATAAGGACACACACTGTTTAGGGCAGTGAGCAGAGACCCCCCTCCCACC
CCCACCCCCACTGCGAAGCATCACAAAAATCTTCCACCGATAGAAAATTT
TTTCTCATACACAAAAGGTGCCTGCTCCTTTTTTCTCTTCGCCCTCCCTA
CCGCTTCCCTATTTCTCCCCT

>Seq348 [Gallus gallus] Korean native chicken 42
GGGGGGGGGGCGGCATCCATCAGTGCATGGCAAAAGGGTGGTGAGGAGGA
GGAGGAGGACGGCGAGCCAGGTGTCAGCAGGGTGCAGCTGGATGCCCGAG
GCCAGGCGGTACTCGCGGTACTGCTGCACGCACATCTCGCGGATCACCTT
CGTCACCACTTTGTTCTCCATCTCCACCTCCGTTTGGTTTGCTGCCGCCA
CAGCCTCGGAGGTGTTCTTCTTGGCAGCAGGGCCAATGCTGTACTCAGTC
ACTGTGATGTTAAAGCAATCGGCCACGAAGACGTCCTGTGGCACGGGGCT
GCTGTAATCCCGGTAGTAAACCCGGTTGGGATAACGCGCCGAGTTCTCAC
TCCACCATCGGTACTCATCGGGGCTATCGAAGTGGTAGTTCATCCCTGAC
ATAACGCGCCCCATGGCGTAGCCCCCCAAGCCCCCCACCACAGCACCCGC
CGCTGCTGCCCCCGCCACGTGCTTGAAGTTGGTTTTGGGGGGTTTCCATG
GCTTCTGGTTGTGGTAACTTCCTCCGCTGGATGGGTTGTAGCCTTGACCC
CAGCCTGGGTAACCTGGGTTATGGGGGTAGCCAGGGTTCTGGGGGTAGCC
GGGGTTATGGGGATAGCCAGGGTTGTGGGGGTACCCTGGGTTATGGGGGT
ACCCTGGGTTATGGGGGTACCCTGGGTTATGAGGGTAGCCCGGCTGGCGG
GGGTAGCTGGGCTGGCGATGGCTCCCGGCGCCCCAACCCCCACCACTGGG
TTTGCCTTTGCCCTTCTTGGAGAGGGCGACGTCGGTGCAGGCGGCGAGCA
GCAGGGCCAGCAGGCAGCAGGTGGTGAGGAGCCTAGCCATGGCTGCGGGC
ATAAGGACACACACTGTTAGGGCAGTGAGCAGAGACCCCCCTCCCACCCC
CACCCCCACTGCGAGCATCACAAAAATCTTCCACCGAAATCAGCCTTCAT
TCCAAAGGGGCTATCCTATAATCAAAGCAGCCTATATTAAATGTATT

>Seq349 [Gallus gallus] Korean native chicken 43
GTGGACTGGCGGCATCATCAGTGCATGGCAAAAGGGTGGTGAGGAGGAGG
AGGAGGACGGCGAGCCAGGTGTCAGCAGGGTGCAGCTGGATGCCCGAGGC
CAGGCGGTACTCGCGGTACTGCTGCACGCACATCTCGCGGATCACCTTCG
TCACCACTTTGTTCTCCATCTCCACCTCCGTTTGGTTTGCTGCCGCCACA
GCCTCGGAGGTGTTCTTCTTGGCAGCAGGGCCAATGCTGTACTCAGTCAC
TGTGATGTTAAAGCAATCGGCCACGAAGACGTCCTGTGGCACGGGGCTGC
TGTAATCCCGGTAGTAAACCCGGTTGGGATAACGCGCCGAGTTCTCACTC
CACCATCGGTACTCATCGGGGCTATCGAAGTGGTAGTTCATCCCTGACAT
AACGCGCCCCATGGCGTAGCCCCCCAAGCCCCCCACCACAGCACCCGCCG
CTGCTGCCCCCGCCACGTGCTTGAAGTTGGTTTTGGGGGGTTTCCATGGC
TTCTGGTTGTGGTAACTTCCTCCGCTGGATGGGTTGTAGCCTTGACCCCA
GCCTGGGTAACCTGGGTTATGGGGGTAGCCAGGGTTCTGGGGGTAGCCGG
GGTTATGGGGATAGCCAGGGTTGTGGGGGTACCCTGGGTTATGGGGGTAC
CCTGGGTTATGGGGGTACCCTGGGTTATGAGGGTAGCCCGGCTGGCGGGG
GTAGCTGGGCTGGCGATGGCTCCCGGCGCCCCAACCCCCACCACTGGGTT
TGCCTTTGCCCTTCTTGGAGAGGGCGACGTCGGTGCAGGCGGCGAGCAGC
AGGGCCAGCAGGCAGCAGGTGGTGAGGAGCCTAGCCATGGCTGCGGGCAT
AAGGACACACACTGTTAGGGCAGTGAGCAGAGACCCCCCTCCCACCCCCA
CCCTCACTGCGAGCATCACAAAAATCTTCCACCGAAATCAGAATTTTCCT
CCCACAAAAACCTAAACCGGCCGGTCCCCAATCTTACTCCGGGGCTTTCT
TCTATTC

>Seq350 [Gallus gallus] Korean native chicken 44
GTGACGGGCGGCATCCATCAGTGCATGGCAAAAGGGTGGTGAGGAGGAGG
AGGAGGACGGCGAGCCAGGTGTCAGCAGGGTGCAGCTGGATGCCCGAGGC
CAGGCGGTACTCGCGGTACTGCTGCACGCACATCTCGCGGATCACCTTCG
TCACCACTTTGTTCTCCATCTCCACCTCCGTTTGGTTTGCTGCCGCCACA
GCCTCGGAGGTGTTCTTCTTGGCAGCAGGGCCAATGCTGTACTCAGTCAC
TGTGATGTTAAAGCAATCGGCCACGAAGACGTCCTGTGGCACGGGGCTGC
TGTAATCCCGGTAGTAAACCCGGTTGGGATAACGCGCCGAGTTCTCACTC
CACCATCGGTACTCATCGGGGCTATCGAAGTGGTAGTTCATCCCTGACAT
AACGCGCCCCATGGCGTAGCCCCCCAAGCCCCCCACCACAGCACCCGCCG
CTGCTGCCCCCGCCACGTGCTTGAAGTTGGTTTTGGGGGGTTTCCATGGC
TTCTGGTTGTGGTAACTTCCTCCGCTGGATGGGTTGTAGCCTTGACCCCA
GCCTGGGTAACCTGGGTTATGGGGGTAGCCAGGGTTCTGGGGGTAGCCGG
GGTTATGGGGATAGCCAGGGTTGTGGGGGTACCCTGGGTTATGGGGGTAC
CCTGGGTTATGGGGGTACCCTGGGTTATGAGGGTAGCCCGGCTGGCGGGG
GTAGCTGGGCTGGCGATGGCTCCCGGCGCCCCAACCCCCACCACTGGGTT
TGCCTTTGCCCTTCTTGGAGAGGGCGACGTCGGTGCAGGCGGCGAGCAGC
AGGGCCAGCAGGCAGCAGGTGGTGAGGAGCCTAGCCATGGCTGCGGGCAT
AAGGACACACACTGTTAAGGCAGTGAGCAGAGACCCCCCTCCCACCCCCA
CCCCCACTGCGAAGCATCACAAAAATCTTCCACCGAATCGCATTTATTCT
CACAAAAAACAAAACCGGGGGTAAGAAATATTAAAGAAATACTCTCTGCG
CCACTGAGG

>Seq351 [Gallus gallus] Korean native chicken 45
GTGGGGGGGCAGCATCCATCAGTGCATGGCAAAAGGGTGGTGAGGAGGAG
GAGGAGGACGGCGAGCCAGGTGTCAGCAGGGTGCAGCTGGATGCCCGAGG
CCAGGCGGTACTCGCGGTACTGCTGCACGCACATCTCGCGGATCACCTTC
GTCACCACTTTGTTCTCCATCTCCACCTCCGTTTGGTTTGCTGCCGCCAC
AGCCTCGGAGGTGTTCTTCTTGGCAGCAGGGCCAATGCTGTACTCAGTCA
CTGTGATGTTAAAGCAATCGGCCACGAAGACGTCCTGTGGCACGGGGCTG
CTGTAATCCCGGTAGTAAACCCGGTTGGGATAACGCGCCGAGTTCTCACT
CCACCATCGGTACTCATCGGGGCTATCGAAGTGGTAGTTCATCCCTGACA
TAACGCGCCCCATGGCGTAGCCCCCCAAGCCCCCCACCACAGCACCCGCC
GCTGCTGCCCCCGCCACGTGCTTGAAGTTGGTTTTGGGGGGTTTCCATGG
CTTCTGGTTGTGGTAACTTCCTCCGCTGGATGGGTTGTAGCCTTGACCCC
AGCCTGGGTAACCTGGGTTATGGGGGTAGCCAGGGTTCTGGGGGTAGCCG
GGGTTATGGGGATAGCCAGGGTTGTGGGGGTACCCTGGGTTATGGGGGTA
CCCTGGGTTATGAGGGTACCCCGGGTGATGAGGGTAGCTGGGCTGGCGAT
GGTTCCTGGGGTGCCAATCGCTACCACTGGGTTTGCCTTTGCCATTGTTG
TAGACTTTGACCTTCTTGCAGACGGCGAACACCATGGACACCACGAACAA
GGTGGTGAGGAGGCTACACATGGCTGACGAGCATAAGGATGCACACTGTT
ATGACAACGAGCACAGATCCCGCCTCTGATCACAAACCCCACTGCGGAGC
ATCACAAAAAACTTCCATCAGAATCAAAAATTTTTCCCCCAAAATTAAAA
AGTCTGTCCGAAAAAAAGGGTAAAGGGGGGTTTCTACTATCGGGCACGTT
ACTAACCATTTCCCGCAGCAAGGAGTTTTTAAAATCTTAGGGACTTTTTT
G

>Seq352 [Gallus gallus] Korean native chicken 46
GGGGGGGGGCGGCATCATCAGTGCATGGCAAAAGGGTGGTGAGGAGGAGG
AGGAGGACGGCGAGCCAGGTGTCAGCAGGGTGCAGCTGGATGCCCGAGGC
CAGGCGGTACTCGCGGTACTGCTGCACGCACATCTCGCGGATCACCTTCG
TCACCACTTTGTTCTCCATCTCCACCTCCGTTTGGTTTGCTGCCGCCACA
GCCTCGGAGGTGTTCTTCTTGGCAGCAGGGCCAATGCTGTACTCAGTCAC
TGTGATGTTAAAGCAATCGGCCACGAAGACGTCCTGTGGCACGGGGCTGC
TGTAATCCCGGTAGTAAACCCGGTTGGGATAACGCGCCGAGTTCTCACTC
CACCATCGGTACTCATCGGGGCTATCGAAGTGGTAGTTCATCCCTGACAT
AACGCGCCCCATGGCGTAGCCCCCCAAGCCCCCCACCACAGCACCCGCCG
CTGCTGCCCCCGCCACGTGCTTGAAGTTGGTTTTGGGGGGTTTCCATGGC
TTCTGGTTGTGGTAACTTCCTCCGCTGGATGGGTTGTAGCCTTGACCCCA
GCCTGGGTAACCTGGGTTATGGGGGTAGCCAGGGTTCTGGGGGTAGCCGG
GGTTATGGGGATAGCCAGGGTTGTGGGGGTACCCTGGGTTATGGGGGTAC
CCTGGGTTATGGGGGTACCCTGGGTTATGAGGGTAGCCCGGCTGGCGGGG
GTAGCTGGGCTGGCGATGGCTCCCGGCGCCCCAACCCCCACCACTGGGTT
TGCCTTTGCCCTTCTTGGAGAGGGCGACGTCGGTGCAGGCGGCGAGCAGC
AGGGCCAGCAGGCAGCAGGTGGTGAGGAGCCTAGCCATGGCTGCGGGCAT
AAGGACACACACTGTTAGGGCAGTGAGCAGAGACCCCCCTCCCACCCCCA
CCCCCACTGCGAAGCATCACAAAAATCTTCAACGATAGAAAATTTTTTTC
TCCACACACTCAATTCCCCGCTGTTTTTC

>Seq353 [Gallus gallus] Korean native chicken 47
GTGGGCGGCGGCATCCATCAGTGCATGGCAAAAGGGTGGTGAGGAGGAGG
AGGAGGACGGCGAGCCAGGTGTCAGCAGGGTGCAGCTGGATGCCCGAGGC
CAGGCGGTACTCGCGGTACTGCTGCACGCACATCTCGCGGATCACCTTCG
TCACCACTTTGTTCTCCATCTCCACCTCCGTTTGGTTTGCTGCCGCCACA
GCCTCGGAGGTGTTCTTCTTGGCAGCAGGGCCAATGCTGTACTCAGTCAC
TGTGATGTTAAAGCAATCGGCCACGAAGACGTCCTGTGGCACGGGGCTGC
TGTAATCCCGGTAGTAAACCCGGTTGGGATAACGCGCCGAGTTCTCACTC
CACCATCGGTACTCATCGGGGCTATCGAAGTGGTAGTTCATCCCTGACAT
AACGCGCCCCATGGCGTAGCCCCCCAAGCCCCCCACCACAGCACCCGCCG
CTGCTGCCCCCGCCACGTGCTTGAAGTTGGTTTTGGGGGGTTTCCATGGC
TTCTGGTTGTGGTAACTTCCTCCGCTGGATGGGTTGTAGCCTTGACCCCA
GCCTGGGTAACCTGGGTTATGGGGGTAGCCAGGGTTCTGGGGGTAGCCGG
GGTTATGGGGATAGCCAGGGTTGTGGGGGTACCCTGGGTTATGGGGGTAC
CCTGGGTTATGGGGGTACCCTGGGTTATGAGGGTAGCCCGGCTGGCGGGG
GTAGCTGGGCTGGCGATGGCTCCCGGCGCCCCAACCCCCACCACTGGGTT
TGCCTTTGCCCTTCTTGGAGAGGGCGACGTCGGTGCAGGCGGCGAGCAGC
AGGGCCAGCAGGCAGCAGGTGGTGAGGAGCCTAGCCATGGCTGCGGGGCA
TAAGGACACACACTGTTAGGGCAGTGAGCAGAGACCCCCCTCCCACCCCC
ACCCCCACTGCGAAGCATCACAAAAATCTTCCACGATAGAAAATTTTTTT
CTCCACAAGTGGGTTTTTGGGGTGTGTGTCAAAAAGGTTAGGTTGTTAGG
TTGTTTTTTTGTTTCCT

>Seq354 [Gallus gallus] Korean native chicken 48
GGGCGGCAGCATCCATCAGTGCATGGCAAAAGGGTGGTGAGGAAGGAAGG
TAGGTAGGACGGCGAGCCAGGTGTCAGCAGGGTGCAGCTGGATGCCTCGT
AGGCCAGGCGGTACTCGCGGTACTGCTGCACGCACATCTCGCGGATCACC
TTCGTCACCACTTTGTTCTCCATCTCCACCTCCGTTTGGTTTGCTGCCGC
CACAGCCTCGGAGGTGTTCTTCTTGGCAGCAGGGCCAATGCTGTACTCAG
TCACTGTGATGTTAAAGCAATCGGCCACGAAGACGTCCTGTGGCACGGGG
CTGCTGTAATCCCGGTAGTAAACCCGGTTGGGATAACGCGCCGAGTTCTC
ACTCCACCATCGGTACTCATCGGGGCTATCGAAGTGGTAGTTCATCCCTG
ACATAACGCGCCCCATGGCGTAGCCCCCCAAGCCCCCCACCACAGCACCC
GCCGCTGCTGCCCCCGCCACGTGCTTGAAGTTGGTTTTGGGGGGTTTCCA
TGGCTTCTGGTTGTGGTAACTTCCTCCGCTGGATGGGTTGTAGCCTTGAC
CCCAGCCTGGGTAACCTGGGTTATGGGGGTAGCCAGGGTTCTGGGGGTAG
CCGGGGTTATGGGGATAGCCAGGGTTGTGGGGGTACCCTGGGTTATGGGG
GTACCCTGGGTTATGGGGGTACCCTGGGTTATGAGGGTAGCCCGGCTGGC
GGGGGTAGCTGGGCTGGCGATGGCTCCCGGCGCCCCAACCCCCACCACTG
GGTTTGCCTTTGCCCTTCTTGGAGAGGGGCGACGTCGGTTGCAGGCGGCG
GAGCAGCAGGGCCAGCAGGCAGCAGGGGGGTGAGGAGCCTAGCCATGGCT
GCGGGGCATAAGGACACACACTGTTTAGGGCAGTGAGCAGAGACCCTCCT
TCCACCCTCACCCCCACTGCGAAGCATCACAAAAATCTTCCACGATAGAA
TCCTCTTCTCTCCACAACAAAATTTTTCTTCTTTCTTCTG

>Seq355 [Gallus gallus] Korean native chicken 49
TCGCATCAGTGCATGGCAAAAGGGTGGTGAGGAAGGAAGGAAGGAGGACG
GCGAGCCAGGTGTCAGCAGGGTGCAGCTGGATGCCCGAGGCCAGGCGGTA
CTCGCGGTACTGCTGCACGCACATCTCGCGGATCACCTTCGTCACCACTT
TGTTCTCCATCTCCACCTCCGTTTGGTTTGCTGCCGCCACAGCCTCGGAG
GTGTTCTTCTTGGCAGCAGGGCCAATGCTGTACTCAGTCACTGTGATGTT
AAAGCAATCGGCCACGAAGACGTCCTGTGGCACGGGGCTGCTGTAATCCC
GGTAGTAAACCCGGTTGGGATAACGCGCCGAGTTCTCACTCCACCATCGG
TACTCATCGGGGCTATCGAAGTGGTAGTTCATCCCTGACATAACGCGCCC
CATGGCGTAGCCCCCCAAGCCCCCCACCACAGCACCCGCCGCTGCTGCCC
CCGCCACGTGCTTGAAGTTGGTTTTGGGGGGTTTCCATGGCTTCTGGTTG
TGGTAACTTCCTCCGCTGGATGGGTTGTAGCCTTGACCCCAGCCTGGGTA
ACCTGGGTTATGGGGGTAGCCAGGGTTCTGGGGGTAGCCGGGGTTATGGG
GATAGCCAGGGTTGTGGGGGTACCCTGGGTTATGGGGGTACCCTGGGTTA
TGGGGGTACCCTGGGTTATGAGGGTAGCCCGGCTGGCGGGGGTAGCTGGG
CTGGCGATGGCTCCCGGCGCCCCAACCCCCACCACTGGGTTTGCCTTTGC
CCTTCTTGGAGAGGGCGACGTCGGTGCAGGCGGCGAGCAGCAGGGCCAGC
AGGCAGCAGGTGGGTGAGGAGCCTAGCCATGGCTGCGGGCATAAGGACAC
ACACTGTTTAGGGCAGTGAGCAGAGACCCCCCTCCCACCCCCACCCCCAC
TGCGAGCATCACAAAAATCTTCCTCGATAGAAGGGTTTCCCCCACACACA
AAAAAATAAACCGTCGGCGCCGGCCGCCCACGCCATAATAGACACACAAA
ACAAAACAGAACCACAACCATACAAACAACACCCAGCC

>Seq356 [Gallus gallus] Korean native chicken 50
GGTGCCGGTAGGCATCCATCAGTGCATGGCAAAAGGGTGGTGAGGTAGGA
GGAGGAGGACGGCGAGCCAGGTGTCAGCAGGGTGCAGCTGGATGCCCGAG
GCCAGGCGGTACTCGCGGTACTGCTGCACGCACATCTCGCGGATCACCTT
CGTCACCACTTTGTTCTCCATCTCCACCTCCGTTTGGTTTGCTGCCGCCA
CAGCCTCGGAGGTGTTCTTCTTGGCAGCAGGGCCAATGCTGTACTCAGTC
ACTGTGATGTTAAAGCAATCGGCCACGAAGACGTCCTGTGGCACGGGGCT
GCTGTAATCCCGGTAGTAAACCCGGTTGGGATAACGCGCCGAGTTCTCAC
TCCACCATCGGTACTCATCGGGGCTATCGAAGTGGTAGTTCATCCCTGAC
ATAACGCGCCCCATGGCGTAGCCCCCCAAGCCCCCCACCACAGCACCCGC
CGCTGCTGCCCCCGCCACGTGCTTGAAGTTGGTTTTGGGGGGTTTCCATG
GCTTCTGGTTGTGGTAACTTCCTCCGCTGGATGGGTTGTAGCCTTGACCC
CAGCCTGGGTAACCTGGGTTATGGGGGTAGCCAGGGTTCTGGGGGTAGCC
GGGGTTATGGGGATAGCCAGGGTTGTGGGGGTACCCTGGGTTATGGGGGT
ACCCTGGGTTATGGGGGTACCCTGGGTTATGAGGGTAGCCCGGCTGGCGG
GGGTAGCTGGGCTGGCGATGGCTCCCGGCGCCCCAACCCCCACCACTGGG
TTTGCCTTTGCCCTTCTTGGAGAGGGCGACGTCGGTGCAGGCGGCGAGCA
GCAGGGCCAGCAGGCAGCAGGGTGGTGAGGAGCCTAGCCATGGCTGCGGG
GCATAAGGACACACACTGTTAGGGCAGTGAGCAGAGACCCCCCTCCCACC
CCCACCCCCACTGCGAAGCATCACAAAAATCTTCCACGTAGAAAAAATTT
TTTCCTAACACACACAAAAGGTTTGGGGGGGGGCGCGCCAAAAAAAATAA
ACAAAGGGGCGGCCGGGCGCGA

>Seq357 [Gallus gallus] Korean native chicken 51
GGGAGGGCAGCATCCATCAGTGCATGGCAAAAGGGTGGTGAGGTAGGAGG
AGGAGGACGGCGAGCCAGGTGTCAGCAGGGTGCAGCTGGATGCCCGAGGC
CAGGCGGTACTCGCGGTACTGCTGCACGCACATCTCGCGGATCACCTTCG
TCACCACTTTGTTCTCCATCTCCACCTCCGTTTGGTTTGCTGCCGCCACA
GCCTCGGAGGTGTTCTTCTTGGCAGCAGGGCCAATGCTGTACTCAGTCAC
TGTGATGTTAAAGCAATCGGCCACGAAGACGTCCTGTGGCACGGGGCTGC
TGTAATCCCGGTAGTAAACCCGGTTGGGATAACGCGCCGAGTTCTCACTC
CACCATCGGTACTCATCGGGGCTATCGAAGTGGTAGTTCATCCCTGACAT
AACGCGCCCCATGGCGTAGCCCCCCAAGCCCCCCACCACAGCACCCGCCG
CTGCTGCCCCCGCCACGTGCTTGAAGTTGGTTTTGGGGGGTTTCCATGGC
TTCTGGTTGTGGTAACTTCCTCCGCTGGATGGGTTGTAGCCTTGACCCCA
GCCTGGGTAACCTGGGTTATGGGGGTAGCCAGGGTTCTGGGGGTAGCCGG
GGTTATGGGGATAGCCAGGGTTGTGGGGGTACCCTGGGTTATGGGGGTAC
CCTGGGTTATGGGGGTACCCTGGGTTATGAGGGTAGCCCGGCTGGCGGGG
GTAGCTGGGCTGGCGATGGCTCCCGGCGCCCCAACCCCCACCACTGGGGT
TTGCCTTTGCCCTTCTTGGAGAGGGCGACGTCGGTGCAGGCGGCGAGCAG
CAGGGCCAGCAGGCAGCAGGTGGGTGAGGAGCCTAGCCATGGCTGCGGGC
ATAAGGACACACACTGTTTAGGGCAGTGAGCAGAGACCCCCCTCCCACCC
CCACCCTCACTGCGAGCATCACAAAAAATCTTCCACCGAATCAGAAATCT
CTCTCTCACAAAAATACCATAACCTTTTTTACCTCGACTAAGCCGGGCGG
TACGCGGAAGTTGGGG

>Seq358 [Gallus gallus] Korean native chicken 52
GGGGGGCGGGGCAGCATCATCAGTGCATGGCAAAAAGGGTGGTGAGGAGG
AGGAGGAGGACGGCGAGCCAGGTGTCAGCAGGGTGCAGCTGGATGCCCGA
GGCCAGGCGGTACTCGCGGTACTGCTGCACGCACATCTCGCGGATCACCT
TCGTCACCACTTTGTTCTCCATCTCCACCTCCGTTTGGTTTGCTGCCGCC
ACAGCCTCGGAGGTGTTCTTCTTGGCAGCAGGGCCAATGCTGTACTCAGT
CACTGTGATGTTAAAGCAATCGGCCACGAAGACGTCCTGTGGCACGGGGC
TGCTGTAATCCCGGTAGTAAACCCGGTTGGGATAACGCGCCGAGTTCTCA
CTCCACCATCGGTACTCATCGGGGCTATCGAAGTGGTAGTTCATCCCTGA
CATAACGCGCCCCATGGCGTAGCCCCCCAAGCCCCCCACCACAGCACCCG
CCGCTGCTGCCCCCGCCACGTGCTTGAAGTTGGTTTTGGGGGGTTTCCAT
GGCTTCTGGTTGTGGTAACTTCCTCCGCTGGATGGGTTGTAGCCTTGACC
CCAGCCTGGGTAACCTGGGTTATGGGGGTAGCCAGGGTTCTGGGGGTAGC
CGGGGTTATGGGGATAGCCAGGGTTGTGGGGGTACCCTGGGTTATGGGGG
TACCCTGGGTTATGGGGGTACCCTGGGTTATGAGGGTAGCCCGGCTGGCG
GGGGTAGCTGGGCTGGCGATGGCTCCCGGCGCCCCAACCCCCACCACTGG
GTTTGCCTTTGCCCTTCTTGGAGAGGGCGACGTCGGTGCAGGCGGCGAGC
AGCAGGGCCAGCAGGCAGCAGGTGGTGAGGAGCCTAGCCATGGCTGCGGG
CATAAGGACACACACTGTTAGGGCAGTGAGCAGAGACCCCTCTCCCACCC
TCACTCCCACTGCGAGCATCACAAAAATCTTCCACCGAAATCAGCCCATT
ATCTCCAAAGCTTTTCACGGGAGGAGGGAAGCCGGCACTACAGGAGCCGC
CACTTCTTCTCT

>Seq359 [Gallus gallus] Korean native chicken 53
GTGTGCGGCGCATCCATCAGTGCATGGCAAAAGGGTGGTGAGGAGGAGGA
GGAGGACGGCGAGCCAGGTGTCAGCAGGGTGCAGCTGGATGCCCGAGGCC
AGGCGGTACTCGCGGTACTGCTGCACGCACATCTCGCGGATCACCTTCGT
CACCACTTTGTTCTCCATCTCCACCTCCGTTTGGTTTGCTGCCGCCACAG
CCTCGGAGGTGTTCTTCTTGGCAGCAGGGCCAATGCTGTACTCAGTCACT
GTGATGTTAAAGCAATCGGCCACGAAGACGTCCTGTGGCACGGGGCTGCT
GTAATCCCGGTAGTAAACCCGGTTGGGATAACGCGCCGAGTTCTCACTCC
ACCATCGGTACTCATCGGGGCTATCGAAGTGGTAGTTCATCCCTGACATA
ACGCGCCCCATGGCGTAGCCCCCCAAGCCCCCCACCACAGCACCCGCCGC
TGCTGCCCCCGCCACGTGCTTGAAGTTGGTTTTGGGGGGTTTCCATGGCT
TCTGGTTGTGGTAACTTCCTCCGCTGGATGGGTTGTAGCCTTGACCCCAG
CCTGGGTAACCTGGGTTATGGGGGTAGCCAGGGTTCTGGGGGTAGCCGGG
GTTATGGGGATAGCCAGGGTTGTGGGGGTACCCTGGGTTATGGGGGTACC
CTGGGTTATGGGGGTACCCTGGGTTATGAGGGTAGCCCGGCTGGCGGGGG
TAGCTGGGCTGGCGATGGCTCCCGGCGCCCCAACCCCCACCACTGGGTTT
GCCTTTGCCCTTCTTGGAGAGGGCGACGTCGGTGCAGGCGGCGAGCAGCA
GGGCCAGCAGGCAGCAGGGGGGTGAGGAGCCTAGCCATGGCTGCGGGGCA
TAAGGACACACACTGTTTAGGGCAGTGAGCAGAGACCCCCCTCCCACCCC
CACCCCCACTGCGAAGCATCACAAAAATCTTCCACCGATCGAAATTTTTT
CTCTCACACAAAAAAAAAACTTCCTTCTATCCTCTCCCTC

>Seq360 [Gallus gallus] Korean native chicken 54
TGGGGCGGGCGGCATCTCATCAGTGCATGGCAAAAGGGTGGTGAGGAGGA
GGAGGAGGACGGCGAGCCAGGTGTCAGCAGGGTGCAGCTGGATGCCCGAG
GCCAGGCGGTACTCGCGGTACTGCTGCACGCACATCTCGCGGATCACCTT
CGTCACCACTTTGTTCTCCATCTCCACCTCCGTTTGGTTTGCTGCCGCCA
CAGCCTCGGAGGTGTTCTTCTTGGCAGCAGGGCCAATGCTGTACTCAGTC
ACTGTGATGTTAAAGCAATCGGCCACGAAGACGTCCTGTGGCACGGGGCT
GCTGTAATCCCGGTAGTAAACCCGGTTGGGATAACGCGCCGAGTTCTCAC
TCCACCATCGGTACTCATCGGGGCTATCGAAGTGGTAGTTCATCCCTGAC
ATAACGCGCCCCATGGCGTAGCCCCCCAAGCCCCCCACCACAGCACCCGC
CGCTGCTGCCCCCGCCACGTGCTTGAAGTTGGTTTTGGGGGGTTTCCATG
GCTTCTGGTTGTGGTAACTTCCTCCGCTGGATGGGTTGTAGCCTTGACCC
CAGCCTGGGTAACCTGGGTTATGGGGGTAGCCAGGGTTCTGGGGGTAGCC
GGGGTTATGGGGATAGCCAGGGTTGTGGGGGTACCCTGGGTTATGGGGGT
ACCCTGGGTTATGGGGGTACCCTGGGTTATGAGGGTAGCCCGGCTGGCGG
GGGTAGCTGGGCTGGCGATGGCTCCCGGCGCCCCAACCCCCACCACTGGG
TTTGCCTTTGCCCTTCTTGGAGAGGGCGACGTCGGTGCAGGCGGCGAGCA
GCAGGGCCAGCAGGCAGCAGGTGGTGAGGAGCCTAGCCATGGCTGCGGGC
ATAAGGACACACACTGTTAGGGCAGTGAGCAGAGACCCCCCTCCCACCCC
CACCCCCACTGCGAGCATCACAAAAATCTTCCACCGAAATCAGACATCAT
TCCAAAAGTGCCTATGTTGTGTTTTTACCTTCTCCTCTCTCCCCTCTTCT
T

>Seq361 [Gallus gallus] Korean native chicken 55
TTGGACGGGCGGCATCCATCAGTGCATGGCAAAAGGGTGGTGAGGAGGAG
GAGGAGGACGGCGAGCCAGGTGTCAGCAGGGTGCAGCTGGATGCCCGAGG
CCAGGCGGTACTCGCGGTACTGCTGCACGCACATCTCGCGGATCACCTTC
GTCACCACTTTGTTCTCCATCTCCACCTCCGTTTGGTTTGCTGCCGCCAC
AGCCTCGGAGGTGTTCTTCTTGGCAGCAGGGCCAATGCTGTACTCAGTCA
CTGTGATGTTAAAGCAATCGGCCACGAAGACGTCCTGTGGCACGGGGCTG
CTGTAATCCCGGTAGTAAACCCGGTTGGGATAACGCGCCGAGTTCTCACT
CCACCATCGGTACTCATCGGGGCTATCGAAGTGGTAGTTCATCCCTGACA
TAACGCGCCCCATGGCGTAGCCCCCCAAGCCCCCCACCACAGCACCCGCC
GCTGCTGCCCCCGCCACGTGCTTGAAGTTGGTTTTGGGGGGTTTCCATGG
CTTCTGGTTGTGGTAACTTCCTCCGCTGGATGGGTTGTAGCCTTGACCCC
AGCCTGGGTAACCTGGGTTATGGGGGTAGCCAGGGTTCTGGGGGTAGCCG
GGGTTATGGGGATAGCCAGGGTTGTGGGGGTACCCTGGGTTATGGGGGTA
CCCTGGGTTATGGGGGTACCCTGGGTTATGAGGGTAGCCCGGCTGGCGGG
GGTAGCTGGGCTGGCGATGGCTCCCGGCGCCCCAACCCCCACCACTGGGT
TTGCCTTTGCCCTTCTTGGAGAGGGCGACGTCGGTGCAGGCGGCGAGCAG
CAGGGCCAGCAGGCAGCAGGTGGTGAGGAGCCTAGCCATGGCTGCGGGCA
TAAGGACACACACTGTTTAGGGCAGTGAGCAGAGACCCCCCTCCCACCCC
CACCCCCACTGCGAAGCATCACAAAAATCTTCCACCGAAATAGAAATTCT
TTTCTCACAAATTCCTACACTGCTCT

>Seq362 [Gallus gallus] Korean native chicken 56
TGGTCGGATCCTTCTTCCTAGAAGAGGGTAAAAAGGGGGGAGAGGAGGAG
GAAACCACGGTGAACCAGGGCTATGAGTGTATCTTATCCTCAGCCTTGTT
TACGGGGCCTGTCTGCACCACACCACTGTACCCCCTCCTCCTACTGTCAC
ACTACAAAAACATAAGAGAGACGTCCCGATTAACATAGGAGGGGTTTTTT
TGGTATGGAATTGGGGCACCCCTAGAATGGAGTAAAAAATCGCCAAAAAC
ACGTTGTGTGGAAGGGTCTATAGATTTTGGGAAACAAACACACACATGCT
CCCTCGCCCACTTCTCCCTGTGGATCTTATTATCTTCGTTCGGGGGATTC
GGGCTTCAAACATGAGAATGATATTTTTATGGGCGTGTGCCACCCAACCC
CAACCTCTCCCGCTTTTGCTGCCCCTGCCATTGCTTGTAGTTGGTTTGGG
GGGTTTTTTTTGTCTGCTTGGGCAGCCTATTTCCTCCGTTGGATGGGGTG
TTTCTTCTCACCCAGCTTGGCTAACCTGATTGATGGGGTAGCCAGGTTTC
TGGGGCACTTTTTGTTAAAGAATAGCTTTGGCTGTGTTCTACCCATGTTT
ATTGGCACCTCGGCGTTACTGTCTTTGAGTTTGAG

>Seq363 [Gallus gallus] Korean native chicken 57
GAGGGCGGGCGGCATCCATCAGTGCATGGCAAAAAGGGTGGTGAGGAGGA
GGAGGAGGACGGCGAGCCAGGTGTCAGCAGGGTGCAGCTGGATGCCCGAG
GCCAGGCGGTACTCGCGGTACTGCTGCACGCACATCTCGCGGATCACCTT
CGTCACCACTTTGTTCTCCATCTCCACCTCCGTTTGGTTTGCTGCCGCCA
CAGCCTCGGAGGTGTTCTTCTTGGCAGCAGGGCCAATGCTGTACTCAGTC
ACTGTGATGTTAAAGCAATCGGCCACGAAGACGTCCTGTGGCACGGGGCT
GCTGTAATCCCGGTAGTAAACCCGGTTGGGATAACGCGCCGAGTTCTCAC
TCCACCATCGGTACTCATCGGGGCTATCGAAGTGGTAGTTCATCCCTGAC
ATAACGCGCCCCATGGCGTAGCCCCCCAAGCCCCCCACCACAGCACCCGC
CGCTGCTGCCCCCGCCACGTGCTTGAAGTTGGTTTTGGGGGGTTTCCATG
GCTTCTGGTTGTGGTAACTTCCTCCGCTGGATGGGTTGTAGCCTTGACCC
CAGCCTGGGTAACCTGGGTTATGGGGGTAGCCAGGGTTCTGGGGGTAGCC
GGGGTTATGGGGATAGCCAGGGTTGTGGGGGTACCCTGGGTTATGGGGGT
ACCCTGGGTTATGGGGGTACCCTGGGTTATGAGGGTAGCCCGGCTGGCGG
GGGTAGCTGGGCTGGCGATGGCTCCCGGCGCCCCAACCCCCACCACTGGG
TTTGCCTTTGCCCTTCTTGGAGAGGGCGACGTCGGTGCAGGCGGCGAGCA
GCAGGGCCAGCAGGCAGCAGGTGGTGAGGAGCCTAGCCATGGCTGCGGGC
ATAAGGACACACACTGTTAGGGCAGTGAGCAGAGACCCCCCTCCCACCCC
CACCCCCACTGCGAGCATCACAAAAATCTTCCACCGAAATCAGGCATTCT
TTTCCCAAAAGGCCAAACGCGGGGCTGCAAATGGGC

>Seq364 [Gallus gallus] Korean native chicken 58
GTGGAGGGGCGGGCATCCATCAGTGCATGGCAAAAAGGGTGGTGAGGAGG
AGGAGGAGGACGGCGAGCCAGGTGTCAGCAGGGTGCAGCTGGATGCCCGA
GGCCAGGCGGTACTCGCGGTACTGCTGCACGCACATCTCGCGGATCACCT
TCGTCACCACTTTGTTCTCCATCTCCACCTCCGTTTGGTTTGCTGCCGCC
ACAGCCTCGGAGGTGTTCTTCTTGGCAGCAGGGCCAATGCTGTACTCAGT
CACTGTGATGTTAAAGCAATCGGCCACGAAGACGTCCTGTGGCACGGGGC
TGCTGTAATCCCGGTAGTAAACCCGGTTGGGATAACGCGCCGAGTTCTCA
CTCCACCATCGGTACTCATCGGGGCTATCGAAGTGGTAGTTCATCCCTGA
CATAACGCGCCCCATGGCGTAGCCCCCCAAGCCCCCCACCACAGCACCCG
CCGCTGCTGCCCCCGCCACGTGCTTGAAGTTGGTTTTGGGGGGTTTCCAT
GGCTTCTGGTTGTGGTAACTTCCTCCGCTGGATGGGTTGTAGCCTTGACC
CCAGCCTGGGTAACCTGGGTTATGGGGGTAGCCAGGGTTCTGGGGGTAGC
CGGGGTTATGGGGATAGCCAGGGTTGTGGGGGTACCCTGGGTTATGGGGG
TACCCTGGGTTATGGGGGTACCCTGGGTTATGAGGGTAGCCCGGCTGGCG
GGGGTAGCTGGGCTGGCGATGGCTCCCGGCGCCCCAACCCCCACCACTGG
GTTTGCCTTTGCCCTTCTTGGAGAGGGCGACGTCGGTGCAGGCGGCGAGC
AGCAGGGCCAGCAGGCAGCAGGTGGTGAGGAGCCTAGCCATGGCTGCGGG
GCATAAGGACACACACTGTTAGGGCAGTGAGCAGAGACCCCCCTCCCACC
CCCACCCCCACTGCGAAGCATCACAAAAATCTTCCACCGAATAGAAATTT
TTTTCTCACAAAAATTTTTAAACGGCTTCTCTCCAAGTGGCTTTCTTTCT
CTTTATTCTCTCTCTCTC

>Seq365 [Gallus gallus] Korean native chicken 59
TGGGGGCGGGCGGCATCCATCAGTGCATGGCAAAAAGGGTGGTGAGGAGG
AGGAGGAGGACGGCGAGCCAGGTGTCAGCAGGGTGCAGCTGGATGCCCGA
GGCCAGGCGGTACTCGCGGTACTGCTGCACGCACATCTCGCGGATCACCT
TCGTCACCACTTTGTTCTCCATCTCCACCTCCGTTTGGTTTGCTGCCGCC
ACAGCCTCGGAGGTGTTCTTCTTGGCAGCAGGGCCAATGCTGTACTCAGT
CACTGTGATGTTAAAGCAATCGGCCACGAAGACGTCCTGTGGCACGGGGC
TGCTGTAATCCCGGTAGTAAACCCGGTTGGGATAACGCGCCGAGTTCTCA
CTCCACCATCGGTACTCATCGGGGCTATCGAAGTGGTAGTTCATCCCTGA
CATAACGCGCCCCATGGCGTAGCCCCCCAAGCCCCCCACCACAGCACCCG
CCGCTGCTGCCCCCGCCACGTGCTTGAAGTTGGTTTTGGGGGGTTTCCAT
GGCTTCTGGTTGTGGTAACTTCCTCCGCTGGATGGGTTGTAGCCTTGACC
CCAGCCTGGGTAACCTGGGTTATGGGGGTAGCCAGGGTTCTGGGGGTAGC
CGGGGTTATGGGGATAGCCAGGGTTGTGGGGGTACCCTGGGTTATGGGGG
TACCCTGGGGTATGGGGGTACCCTGGGTTATAAGG

>Seq366 [Gallus gallus] Korean native chicken 60
TGGGGGCCGACAGGCATCCATCAGTGCATGGCAAAAGGGTGGTGAGGAGG
AGGAGGAGGACGGCGAGCCAGGTGTCAGCAGGGTGCAGCTGGATGCCCGA
GGCCAGGCGGTACTCGCGGTACTGCTGCACGCACATCTCGCGGATCACCT
TCGTCACCACTTTGTTCTCCATCTCCACCTCCGTTTGGTTTGCTGCCGCC
ACAGCCTCGGAGGTGTTCTTCTTGGCAGCAGGGCCAATGCTGTACTCAGT
CACTGTGATGTTAAAGCAATCGGCCACGAAGACGTCCTGTGGCACGGGGC
TGCTGTAATCCCGGTAGTAAACCCGGTTGGGATAACGCGCCGAGTTCTCA
CTCCACCATCGGTACTCATCGGGGCTATCGAAGTGGTAGTTCATCCCTGA
CATAACGCGCCCCATGGCGTAGCCCCCCAAGCCCCCCACCACAGCACCCG
CCGCTGCTGCCCCCGCCACGTGCTTGAAGTTGGTTTTGGGGGGTTTCCAT
GGCTTCTGGTTGTGGTAACTTCCTCCGCTGGATGGGTTGTAGCCTTGACC
CCAGCCTGGGTAACCTGGGTTATGGGGGTAGCCAGGGTTCTGGGGGTAGC
CGGGGTTATGGGGATAGCCAGGGTTGTGGGGGTACCCTGGGTTATGGGGG
TACCCTGGGTTATGGGGGTACCCTGGGTTATGAGGGTAGCCCGGCTGGCG
GGGGTAGCTGGGCTGGCGATGGCTCCCGGCGCCCCAACCCCCACCACTGG
GTTTGCCTTTGCCCTTCTTGGAGAGGGCGACGTCGGTGCAGGCGGCGAGC
AGCAGGGCCAGCAGGCAGCAGGTGGTGAGGAGCCTAGCCATGGCTGCGGG
CATAAGGACACACACTGTTAGGGCAGTGAGCAGAGACCCCCCTCCCACCC
CCACCCCCACTGCGAGCATCACAAAAATCTTCCACCGAAATCAGGCATTC
ATCCCAAAACCTTCACTCGCTTTTTTCCCCTACCATCCTACGCCG

>Seq367 [Gallus gallus] Korean native chicken 61
GCGGAGCGGGCGGCATCCATCAGTGCATGGCAAAAGGGTGGTGAGGAGGA
GGAGGAGGACGGCGAGCCAGGTGTCAGCAGGGTGCAGCTGGATGCCCGAG
GCCAGGCGGTACTCGCGGTACTGCTGCACGCACATCTCGCGGATCACCTT
CGTCACCACTTTGTTCTCCATCTCCACCTCCGTTTGGTTTGCTGCCGCCA
CAGCCTCGGAGGTGTTCTTCTTGGCAGCAGGGCCAATGCTGTACTCAGTC
ACTGTGATGTTAAAGCAATCGGCCACGAAGACGTCCTGTGGCACGGGGCT
GCTGTAATCCCGGTAGTAAACCCGGTTGGGATAACGCGCCGAGTTCTCAC
TCCACCATCGGTACTCATCGGGGCTATCGAAGTGGTAGTTCATCCCTGAC
ATAACGCGCCCCATGGCGTAGCCCCCCAAGCCCCCCACCACAGCACCCGC
CGCTGCTGCCCCCGCCACGTGCTTGAAGTTGGTTTTGGGGGGTTTCCATG
GCTTCTGGTTGTGGTAACTTCCTCCGCTGGATGGGTTGTAGCCTTGACCC
CAGCCTGGGTAACCTGGGTTATGGGGGTAGCCAGGGTTCTGGGGGTAGCC
GGGGTTATGGGGATAGCCAGGGTTGTGGGGGTACCCTGGGTTATGGGGGT
ACCCTGGGTTATGGGGGTACCCTGGGTTATGAGGGTAGCCCGGCTGGCGG
GGGTAGCTGGGCTGGCGATGGCTCCCGGCGCCCCAACCCCCACCACTGGG
TTTGCCTTTGCCCTTCTTGGAGAGGGCGACGTCGGTGCAGGCGGCGAGCA
GCAGGGCCAGCAGGCAGCAGGTGGTGAGGAGCCTAGCCATGGCTGCGGGC
ATAAGGACACACACTGTTAGGGCAGTGAGCAGAGACCCCCCTCCCACCCC
CACCCCCACTGCGAAGCATCACAAAAATCTTCCACCGAAATCAGACATTT
CTTCCCCAAAAAGGTTAACTCCCTTTTCTTCTTTTCTTCTA

>Seq368 [Gallus gallus] Korean native chicken 62
TTGGGGCGGGCGGTCATCCATCAGTGCATGGCAAAAGGGTGGTGAGGAGG
AGGAGGAGGACGGCGAGCCAGGTGTCAGCAGGGTGCAGCTGGATGCCCGA
GGCCAGGCGGTACTCGCGGTACTGCTGCACGCACATCTCGCGGATCACCT
TCGTCACCACTTTGTTCTCCATCTCCACCTCCGTTTGGTTTGCTGCCGCC
ACAGCCTCGGAGGTGTTCTTCTTGGCAGCAGGGCCAATGCTGTACTCAGT
CACTGTGATGTTAAAGCAATCGGCCACGAAGACGTCCTGTGGCACGGGGC
TGCTGTAATCCCGGTAGTAAACCCGGTTGGGATAACGCGCCGAGTTCTCA
CTCCACCATCGGTACTCATCGGGGCTATCGAAGTGGTAGTTCATCCCTGA
CATAACGCGCCCCATGGCGTAGCCCCCCAAGCCCCCCACCACAGCACCCG
CCGCTGCTGCCCCCGCCACGTGCTTGAAGTTGGTTTTGGGGGGTTTCCAT
GGCTTCTGGTTGTGGTAACTTCCTCCGCTGGATGGGTTGTAGCCTTGACC
CCAGCCTGGGTAACCTGGGTTATGGGGGTAGCCAGGGTTCTGGGGGTAGC
CGGGGTTATGGGGATAGCCAGGGTTGTGGGGGTACCCTGGGTTATGGGGG
TACCCTGGGTTATGGGGGTACCCTGGGTTATGAGGGTAGCCCGGCTGGCG
GGGGTAGCTGGGCTGGCGATGGCTCCCGGCGCCCCAACCCCCACCACTGG
GTTTGCCTTTGCCCTTCTTGGAGAGGGCGACGTCGGTGCAGGCGGCGAGC
AGCAGGGCCAGCAGGCAGCAGGTGGTGAGGAGCCTAGCCATGGCTGCGGG
CATAAGGACACACACTGTTAAGGGCAGTGAGCAGAGACCCCCCTCCCACC
CCCACCCCCACTGCGAAGCATCACAAAAATCTTCCACCGAAACAGAAAAT
TTATTCTCAACTTCTTTCTCCGTTTTTTCCTCATTCTCGTTGGGGTGT

>Seq369 [Gallus gallus] Korean native chicken 63
GTGGGGCCGGCAGGCATCCATCAGTGCATGGCAAAAGGGTGGTGAGGAGG
AGGAGGAGGACGGCGAGCCAGGTGTCAGCAGGGTGCAGCTGGATGCCCGA
GGCCAGGCGGTACTCGCGGTACTGCTGCACGCACATCTCGCGGATCACCT
TCGTCACCACTTTGTTCTCCATCTCCACCTCCGTTTGGTTTGCTGCCGCC
ACAGCCTCGGAGGTGTTCTTCTTGGCAGCAGGGCCAATGCTGTACTCAGT
CACTGTGATGTTAAAGCAATCGGCCACGAAGACGTCCTGTGGCACGGGGC
TGCTGTAATCCCGGTAGTAAACCCGGTTGGGATAACGCGCCGAGTTCTCA
CTCCACCATCGGTACTCATCGGGGCTATCGAAGTGGTAGTTCATCCCTGA
CATAACGCGCCCCATGGCGTAGCCCCCCAAGCCCCCCACCACAGCACCCG
CCGCTGCTGCCCCCGCCACGTGCTTGAAGTTGGTTTTGGGGGGTTTCCAT
GGCTTCTGGTTGTGGTAACTTCCTCCGCTGGATGGGTTGTAGCCTTGACC
CCAGCCTGGGTAACCTGGGTTATGGGGGTAGCCAGGGTTCTGGGGGTAGC
CGGGGTTATGGGGATAGCCAGGGTTGTGGGGGTACCCTGGGTTATGGGGG
TACCCTGGGTTATGGGGGTACCCTGGGTTATGAGGGTAGCCCGGCTGGCG
GGGGTAGCTGGGCTGGCGATGGCTCCCGGCGCCCCAACCCCCACCACTGG
GTTTGCCTTTGCCCTTCTTGGAGAGGGCGACGTCGGTGCAGGCGGCGAGC
AGCAGGGCCAGCAGGCAGCAGGTGGTGAGGAGCCTAGCCATGGCTGCGGG
CATAAGGACACACACTGTTAGGGCAGTGAGCAGAGACCCCCCTCCCACCC
TCACCCCCACTGCGAAGCATCACAAAAATCTTCCACCGAAATAAGAATTT
ATTCTCACAAGAGGCGAAAGGGGGGCGCGAAGAGGGGAAAACACATAC

>Seq370 [Gallus gallus] Korean native chicken 64
GTGGGGGCGGCGGGCATCCATCAGTGCATGGCAAAAAGGGTGGTGAGGAG
GAGGAGGAGGACGGCGAGCCAGGTGTCAGCAGGGTGCAGCTGGATGCCCG
AGGCCAGGCGGTACTCGCGGTACTGCTGCACGCACATCTCGCGGATCACC
TTCGTCACCACTTTGTTCTCCATCTCCACCTCCGTTTGGTTTGCTGCCGC
CACAGCCTCGGAGGTGTTCTTCTTGGCAGCAGGGCCAATGCTGTACTCAG
TCACTGTGATGTTAAAGCAATCGGCCACGAAGACGTCCTGTGGCACGGGG
CTGCTGTAATCCCGGTAGTAAACCCGGTTGGGATAACGCGCCGAGTTCTC
ACTCCACCATCGGTACTCATCGGGGCTATCGAAGTGGTAGTTCATCCCTG
ACATAACGCGCCCCATGGCGTAGCCCCCCAAGCCCCCCACCACAGCACCC
GCCGCTGCTGCCCCCGCCACGTGCTTGAAGTTGGTTTTGGGGGGTTTCCA
TGGCTTCTGGTTGTGGTAACTTCCTCCGCTGGATGGGTTGTAGCCTTGAC
CCCAGCCTGGGTAACCTGGGTTATGGGGGTAGCCAGGGTTCTGGGGGTAG
CCGGGGTTATGGGGATAGCCAGGGTTGTGGGGGTACCCTGGGTTATGGGG
GTACCCTGGGTTATGGGGGTACCCTGGGTTATGAGGGTAGCCCGGCTGGC
GGGGGTAGCTGGGCTGGCGATGGCTCCCGGCGCCCCAACCCCCACCACTG
GGTTTGCCTTTGCCCTTCTTGGAGAGGGCGACGTCGGTGCAGGCGGCGAG
CAGCAGGGCCAGCAGGCAGCAGGTGGTGAGGAGCCTAGCCATGGCTGCGG
GCATAAGGACACACACTGTTAGGGCAGTGAGCAGAGACCCCCCTCCCACC
CTCACCCCCACTGCGAGCATCACAAAAATCTTCCACCGAAATCAGACATT
CATTCCAAAAAAGGGTAACGGGGGGTTTGTAGGAAAAATA

>Seq371 [Gallus gallus] Korean native chicken 65
TGGGGCCGGCGGCATCATCAGTGCATGGCAAAAGGGTGGTGAGGAGGAGG
AGGAGGACGGCGAGCCAGGTGTCAGCAGGGTGCAGCTGGATGCCCGAGGC
CAGGCGGTACTCGCGGTACTGCTGCACGCACATCTCGCGGATCACCTTCG
TCACCACTTTGTTCTCCATCTCCACCTCCGTTTGGTTTGCTGCCGCCACA
GCCTCGGAGGTGTTCTTCTTGGCAGCAGGGCCAATGCTGTACTCAGTCAC
TGTGATGTTAAAGCAATCGGCCACGAAGACGTCCTGTGGCACGGGGCTGC
TGTAATCCCGGTAGTAAACCCGGTTGGGATAACGCGCCGAGTTCTCACTC
CACCATCGGTACTCATCGGGGCTATCGAAGTGGTAGTTCATCCCTGACAT
AACGCGCCCCATGGCGTAGCCCCCCAAGCCCCCCACCACAGCACCCGCCG
CTGCTGCCCCCGCCACGTGCTTGAAGTTGGTTTTGGGGGGTTTCCATGGC
TTCTGGTTGTGGTAACTTCCTCCGCTGGATGGGTTGTAGCCTTGACCCCA
GCCTGGGTAACCTGGGTTATGGGGGTAGCCAGGGTTCTGGGGGTAGCCGG
GGTTATGGGGATAGCCAGGGTTGTGGGGGTACCCTGGGTTATGGGGGTAC
CCTGGGTTATGGGGGTACCCTGGGTTATGAGGGTAGCCCGGCTGGCGGGG
GTAGCTGGGCTGGCGATGGCTCCCGGCGCCCCAACCCCCACCACTGGGTT
TGCCTTTGCCCTTCTTGGAGAGGGCGACGTCGGTGCAGGCGGCGAGCAGC
AGGGCCAGCAGGCAGCAGGTGGTGAGGAGCCTAGCCATGGCTGCGGGCAT
AAGGACACACACTGTTAGGGCAGTGAGCAGAGACCCCCCTCCCACCCCCA
CCCCCACTGCGAGCATCACAAAAATCTTCCACCGAAATCAGCCATTCATT
CCAATAAAAACTAAACCGGGGGAAGATAAGGGTAATTAAACGGAAGATAC
AC

>Seq372 [Gallus gallus] Korean native chicken 66
GGGGACTGGCGGCATCATCAGTGCATGGCAAAAGGGTGGTGAGGAGGAGG
AGGAGGACGGCGAGCCAGGTGTCAGCAGGGTGCAGCTGGATGCCCGAGGC
CAGGCGGTACTCGCGGTACTGCTGCACGCACATCTCGCGGATCACCTTCG
TCACCACTTTGTTCTCCATCTCCACCTCCGTTTGGTTTGCTGCCGCCACA
GCCTCGGAGGTGTTCTTCTTGGCAGCAGGGCCAATGCTGTACTCAGTCAC
TGTGATGTTAAAGCAATCGGCCACGAAGACGTCCTGTGGCACGGGGCTGC
TGTAATCCCGGTAGTAAACCCGGTTGGGATAACGCGCCGAGTTCTCACTC
CACCATCGGTACTCATCGGGGCTATCGAAGTGGTAGTTCATCCCTGACAT
AACGCGCCCCATGGCGTAGCCCCCCAAGCCCCCCACCACAGCACCCGCCG
CTGCTGCCCCCGCCACGTGCTTGAAGTTGGTTTTGGGGGGTTTCCATGGC
TTCTGGTTGTGGTAACTTCCTCCGCTGGATGGGTTGTAGCCTTGACCCCA
GCCTGGGTAACCTGGGTTATGGGGGTAGCCAGGGTTCTGGGGGTAGCCGG
GGTTATGGGGATAGCCAGGGTTGTGGGGGTACCCTGGGTTATGGGGGTAC
CCTGGGTTATGGGGGTACCCTGGGTTATGAGGGTAGCCCGGCTGGCGGGG
GTAGCTGGGCTGGCGATGGCTCCCGGCGCCCCAACCCCCACCACTGGGTT
TGCCTTTGCCCTTCTTGGAGAGGGCGACGTCGGTGCAGGCGGCGAGCAGC
AGGGCCAGCAGGCAGCAGGTGGTGAGGAGCCTAGCCATGGCTGCGGGCAT
AAGGACACACACTGTTAAGGGCAGTGAAGCAGAGACCCTCCTCCCACCCT
CACCCCCACTGCGAAGCATCACAAAAATCTTTCCACCGAAATCAGAATCT
TCTTCTCAAAAAACCTTTAACTGGGTGCGTGGAAATATATATCTCAACTA
GAC

>Seq373 [Gallus gallus] Korean native chicken 67
GGGGGACTGTCGGCATCATCAGTGCATGGCAAAAAGGGTGGTGAGGAGGA
GGAGGAGGACGGCGAGCCAGGTGTCAGCAGGGTGCAGCTGGATGCCCGAG
GCCAGGCGGTACTCGCGGTACTGCTGCACGCACATCTCGCGGATCACCTT
CGTCACCACTTTGTTCTCCATCTCCACCTCCGTTTGGTTTGCTGCCGCCA
CAGCCTCGGAGGTGTTCTTCTTGGCAGCAGGGCCAATGCTGTACTCAGTC
ACTGTGATGTTAAAGCAATCGGCCACGAAGACGTCCTGTGGCACGGGGCT
GCTGTAATCCCGGTAGTAAACCCGGTTGGGATAACGCGCCGAGTTCTCAC
TCCACCATCGGTACTCATCGGGGCTATCGAAGTGGTAGTTCATCCCTGAC
ATAACGCGCCCCATGGCGTAGCCCCCCAAGCCCCCCACCACAGCACCCGC
CGCTGCTGCCCCCGCCACGTGCTTGAAGTTGGTTTTGGGGGGTTTCCATG
GCTTCTGGTTGTGGTAACTTCCTCCGCTGGATGGGTTGTAGCCTTGACCC
CAGCCTGGGTAACCTGGGTTATGGGGGTAGCCAGGGTTCTGGGGGTAGCC
GGGGTTATGGGGATAGCCAGGGTTGTGGGGGTACCCTGGGTTATGGGGGT
ACCCTGGGTTATGGGGGTACCCTGGGTTATGAGGGTAGCCCGGCTGGCGG
GGGTAGCTGGGCTGGCGATGGCTCCCGGCGCCCCAACCCCCACCACTGGG
TTTGCCTTTGCCCTTCTTGGAGAGGGCGACGTCGGTGCAGGCGGCGAGCA
GCAGGGCCAGCAGGCAGCAGGTGGGTGAGGAGCCTAGCCATGGCTGCGGG
CATAAGGACACACACTGTTAGGGCAGTGAGCAGAGACCCCTCTTCCACCC
CCACACCCACTGCGAAGCATCACAAAAAATCTTCCACCGAAATCAGGCAT
TCATCCCCAAAACTCCTAATTGGGATTACCTATCTCCCCCACTCTGG

>Seq374 [Gallus gallus] Korean native chicken 68
GTGACGGTAGGCATCCATCAGTGCATGGCAAAAGGGTGGTGAGGAGGAGG
AGGAGGACGGCGAGCCAGGTGTCAGCAGGGTGCAGCTGGATGCCCGAGGC
CAGGCGGTACTCGCGGTACTGCTGCACGCACATCTCGCGGATCACCTTCG
TCACCACTTTGTTCTCCATCTCCACCTCCGTTTGGTTTGCTGCCGCCACA
GCCTCGGAGGTGTTCTTCTTGGCAGCAGGGCCAATGCTGTACTCAGTCAC
TGTGATGTTAAAGCAATCGGCCACGAAGACGTCCTGTGGCACGGGGCTGC
TGTAATCCCGGTAGTAAACCCGGTTGGGATAACGCGCCGAGTTCTCACTC
CACCATCGGTACTCATCGGGGCTATCGAAGTGGTAGTTCATCCCTGACAT
AACGCGCCCCATGGCGTAGCCCCCCAAGCCCCCCACCACAGCACCCGCCG
CTGCTGCCCCCGCCACGTGCTTGAAGTTGGTTTTGGGGGGTTTCCATGGC
TTCTGGTTGTGGTAACTTCCTCCGCTGGATGGGTTGTAGCCTTGACCCCA
GCCTGGGTAACCTGGGTTATGGGGGTAGCCAGGGTTCTGGGGGTAGCCGG
GGTTATGGGGATAGCCAGGGTTGTGGGGGTACCCTGGGTTATGGGGGTAC
CCTGGGTTATGAGGGTACCCTGGGTGATGAGGGTAGCTGGGCTGGCGATG
GCTCCTGGGGTGCCAATGCCTACCACTGGGTTTGCCTTTGCCCTTGTTGT
AGACTTTGACCTTCTTGCAGACGGCGACCACCATGCACACCACGAACAAC
ATGGTGAGGAGGCTACACATGGCTGAGGAGCATAAGGATGCACGCTGGTT
ATGACAGAGAAGCACAGACACCGCCTCCGAACCACAGACCCCACTGCGAA
GCATCACAAAAATCTTCCAACATAATCAGAAATTTTTTCCCCAAAAATCA
GAAATTTTTCCCCCCAAAAAAGTTTAAAAGTGTTGGGGGGGGGATTGTCG
TCCGCCGCTTCCCCTC

>Seq375 [Gallus gallus] Korean native chicken 69
GTGACGGTAGCATCATCAGTGCATGGCAAAAAGGGTGGTGAGGAGGAGGA
GGAGGACGGCGAGCCAGGTGTCAGCAGGGTGCAGCTGGATGCCCGAGGCC
AGGCGGTACTCGCGGTACTGCTGCACGCACATCTCGCGGATCACCTTCGT
CACCACTTTGTTCTCCATCTCCACCTCCGTTTGGTTTGCTGCCGCCACAG
CCTCGGAGGTGTTCTTCTTGGCAGCAGGGCCAATGCTGTACTCAGTCACT
GTGATGTTAAAGCAATCGGCCACGAAGACGTCCTGTGGCACGGGGCTGCT
GTAATCCCGGTAGTAAACCCGGTTGGGATAACGCGCCGAGTTCTCACTCC
ACCATCGGTACTCATCGGGGCTATCGAAGTGGTAGTTCATCCCTGACATA
ACGCGCCCCATGGCGTAGCCCCCCAAGCCCCCCACCACAGCACCCGCCGC
TGCTGCCCCCGCCACGTGCTTGAAGTTGGTTTTGGGGGGTTTCCATGGCT
TCTGGTTGTGGTAACTTCCTCCGCTGGATGGGTTGTAGCCTTGACCCCAG
CCTGGGTAACCTGGGTTATGGGGGTAGCCAGGGTTCTGGGGGTAGCCGGG
GTTATGGGGATAGCCAGGGTTGTGGGGGTACCCTGGGTTATGGGGGTACC
CTGGGTTATGGGGGTACCCTGGGTTATGAGGGTAGCCCGGCTGGCGGGGG
TAGCTGGGCTGGCGATGGCTCCCGGCGCCCCAACCCCCACCACTGGGTTT
GCCTTTGCCCTTCTTGGAGAGGGCGACGTCGGTGCAGGCGGCGAGCAGCA
GGGCCAGCAGGCAGCAGGTGGTGAGGAGCCTAGCCATGGCTGCGGGCATA
AGGACACACACTGTTAGGGCAGTGAGCAGAGACCCCCCTCCCACCCCCAC
CCCCACTGCGAAGCATCACAAAAATCTTTCACCGAAATCAGAATTTCTTT
CCCCACAAATAGTTAACCGCCGGTCATGCTACGAGACCCCCCCCCGGCCG
GCCGCCC

>Seq376 [Gallus gallus] Korean native chicken 70
GGGGGCGGACGCATCCATCATTGCATGGCAAAGGGTGGTGAGGAGGAGGA
GGAGGACGGCGAGCCAGGTGTCAGCAGGGTGCAGCTGGATGCCCGAGGCC
AGGCGGTACTCGCGGTACTGCTGCACGCACATCTCGCGGATCACCTTCGT
CACCACTTTGTTCTCCATCTCCACCTCCGTTTGGTTTGCTGCCGCCACAG
CCTCGGAGGTGTTCTTCTTGGCAGCAGGGCCAATGCTGTACTCAGTCACT
GTGATGTTAAAGCAATCGGCCACGAAGACGTCCTGTGGCACGGGGCTGCT
GTAATCCCGGTAGTAAACCCGGTTGGGATAACGCGCCGAGTTCTCACTCC
ACCATCGGTACTCATCGGGGCTATCGAAGTGGTAGTTCATCCCTGACATA
ACGCGCCCCATGGCGTAGCCCCCCAAGCCCCCCACCACAGCACCCGCCGC
TGCTGCCCCCGCCACGTGCTTGAAGTTGGTTTTGGGGGGTTTCCATGGCT
TCTGGTTGTGGTAACTTCCTCCGCTGGATGGGTTGTAGCCTTGACCCCAG
CCTGGGTAACCTGGGTTATGGGGGTAGCCAGGGTTCTGGGGGTAGCCGGG
GTTATGGGGATAGCCAGGGTTGTGGGGGTACCCTGGGTTATGGGGGTACC
CTGGGTTATGGGGGTACCCTGGGTTATGAGGGTAGCCCGGCTGGCGGGGG
TAGCTGGGCTGGCGATGGCTCCCGGCGCCCCAACCCCCACCACTGGGTTT
GCCTTTGCCCTTCTTGGAGAGGGCGACGTCGGTGCAGGCGGCGAGCAGCA
GGGCCAGCAGGCAGCAGGTGGTGAGGAGCCTAGCCATGGCTGCGGGCATA
AGGACACACACTGTTAGGGCAGTGAGCAGAGACCCCCCTTCCACCCCCAC
CCCCACTGCGAGCATCACAAAAATCTTCCACCGAAATCAGCCATTCATCC
CCAATTCCTTACCTTCCTTCCCTCCTTT

>Seq377 [Gallus gallus] Korean native chicken 71
GTGGACGGCGCATCCATCAGTGCATGGCAAAGGGTGGTGAGGAGGAGGAG
GAGGACGGCGAGCCAGGTGTCAGCAGGGTGCAGCTGGATGCCCGAGGCCA
GGCGGTACTCGCGGTACTGCTGCACGCACATCTCGCGGATCACCTTCGTC
ACCACTTTGTTCTCCATCTCCACCTCCGTTTGGTTTGCTGCCGCCACAGC
CTCGGAGGTGTTCTTCTTGGCAGCAGGGCCAATGCTGTACTCAGTCACTG
TGATGTTAAAGCAATCGGCCACGAAGACGTCCTGTGGCACGGGGCTGCTG
TAATCCCGGTAGTAAACCCGGTTGGGATAACGCGCCGAGTTCTCACTCCA
CCATCGGTACTCATCGGGGCTATCGAAGTGGTAGTTCATCCCTGACATAA
CGCGCCCCATGGCGTAGCCCCCCAAGCCCCCCACCACAGCACCCGCCGCT
GCTGCCCCCGCCACGTGCTTGAAGTTGGTTTTGGGGGGTTTCCATGGCTT
CTGGTTGTGGTAACTTCCTCCGCTGGATGGGTTGTAGCCTTGACCCCAGC
CTGGGTAACCTGGGTTATGGGGGTAGCCAGGGTTCTGGGGGTAGCCGGGG
TTATGGGGATAGCCAGGGTTGTGGGGGTACCCTGGGTTATGGGGGTACCC
TGGGTTATGGGGGTACCCTGGGTTATGAGGGTAGCCCGGCTGGCGGGGGT
AGCTGGGCTGGCGATGGCTCCCGGCGCCCCAACCCCCACCACTGGGTTTG
CCTTTGCCCTTCTTGGAGAGGGCGACGTCGGTGCAGGCGGCGAGCAGCAG
GGCCAGCAGGCAGCAGGTGGTGAGGAGCCTAGCCATGGCTGCGGGCATAA
GGACACACACTGTTAGGGCAGTGAGCAGAGACCCCCCTCCCACCCCCACC
CCCACTGCGAGCATCACAAAAATCTTCCACCGAATCGAAATTCATCTCTC
CACAAAACAAACACCCCCCCCCCCAAAACAAAA

>Seq378 [Gallus gallus] Korean native chicken 72
GTGGCGCGCATCCATCAGTGCATGGCAAAAGGGTGGTGAGGAGGAGGAGG
AGGACGGCGAGCCAGGTGTCAGCAGGGTGCAGCTGGATGCCCGAGGCCAG
GCGGTACTCGCGGTACTGCTGCACGCACATCTCGCGGATCACCTTCGTCA
CCACTTTGTTCTCCATCTCCACCTCCGTTTGGTTTGCTGCCGCCACAGCC
TCGGAGGTGTTCTTCTTGGCAGCAGGGCCAATGCTGTACTCAGTCACTGT
GATGTTAAAGCAATCGGCCACGAAGACGTCCTGTGGCACGGGGCTGCTGT
AATCCCGGTAGTAAACCCGGTTGGGATAACGCGCCGAGTTCTCACTCCAC
CATCGGTACTCATCGGGGCTATCGAAGTGGTAGTTCATCCCTGACATAAC
GCGCCCCATGGCGTAGCCCCCCAAGCCCCCCACCACAGCACCCGCCGCTG
CTGCCCCCGCCACGTGCTTGAAGTTGGTTTTGGGGGGTTTCCATGGCTTC
TGGTTGTGGTAACTTCCTCCGCTGGATGGGTTGTAGCCTTGACCCCAGCC
TGGGTAACCTGGGTTATGGGGGTAGCCAGGGTTCTGGGGGTAGCCGGGGT
TATGGGGATAGCCAGGGTTGTGGGGGTACCCTGGGTTATGGGGGTACCCT
GGGTTATGGGGGTACCCTGGGTTATGAGGGTAGCCCGGCTGGCGGGGGTA
GCTGGGCTGGCGATGGCTCCCGGCGCCCCAACCCCCACCACTGGGTTTGC
CTTTGCCCTTCTTGGAGAGGGCGACGTCGGTGCAGGCGGCGAGCAGCAGG
GCCAGCAGGCAGCAGGTGGTGAGGAGCCTAGCCATGGCTGCGGGCATAAG
GACACACACTGTTAGGGCAGTGAGCAGAGACCCCCCTCTCACTCCCACCC
CACTGCGAGCATCACAAAATCTTCACCGAATCAGATTTATCCCAAAAAAA
AAAAAGTTTTTAAGGGAGGTGT

>Seq379 [Gallus gallus] Korean native chicken 73
GTGGGCGGGAGCATCCATCAGTGCATGGCAAAAGGGTGGTGAGGAGGAGG
AGGAGGACGGCGAGCCAGGTGTCAGCAGGGTGCAGCTGGATGCCCGAGGC
CAGGCGGTACTCGCGGTACTGCTGCACGCACATCTCGCGGATCACCTTCG
TCACCACTTTGTTCTCCATCTCCACCTCCGTTTGGTTTGCTGCCGCCACA
GCCTCGGAGGTGTTCTTCTTGGCAGCAGGGCCAATGCTGTACTCAGTCAC
TGTGATGTTAAAGCAATCGGCCACGAAGACGTCCTGTGGCACGGGGCTGC
TGTAATCCCGGTAGTAAACCCGGTTGGGATAACGCGCCGAGTTCTCACTC
CACCATCGGTACTCATCGGGGCTATCGAAGTGGTAGTTCATCCCTGACAT
AACGCGCCCCATGGCGTAGCCCCCCAAGCCCCCCACCACAGCACCCGCCG
CTGCTGCCCCCGCCACGTGCTTGAAGTTGGTTTTGGGGGGTTTCCATGGC
TTCTGGTTGTGGTAACTTCCTCCGCTGGATGGGTTGTAGCCTTGACCCCA
GCCTGGGTAACCTGGGTTATGGGGGTAGCCAGGGTTCTGGGGGTAGCCGG
GGTTATGGGGATAGCCAGGGTTGTGGGGGTACCCTGGGTTATGGGGGTAC
CCTGGGTTATGGGGGTACCCTGGGTTATGAGGGTAGCCCGGCTGGCGGGG
GTAGCTGGGCTGGCGATGGCTCCCGGCGCCCCAACCCCCACCACTGGGTT
TGCCTTTGCCCTTCTTGGAGAGGGCGACGTCGGTGCAGGCGGCGAGCAGC
AGGGCCAGCAGGCAGCAGGTGGGTGAGGAGCCTAGCCATGGCTGCGGGCA
TAAGGACACACACTGTTAGGGCAGTGAGCAGAGACCCCCCTCCCACCCCC
ACCCCCACTGGGAGCATCACAAAAATCTTCCACCGAAATAGAGATCCCTC
CCCCACAAAATCCAAACCCCCCCTTCCCTCCCGGGGGTCCTTGGTT

>Seq380 [Gallus gallus] Korean native chicken 74
GTGGACGCGCATCCATCAGTGCATGGCAAAGGGTGGTGAGGAGGAGGAGG
AGGACGGCGAGCCAGGTGTCAGCAGGGTGCAGCTGGATGCCCGAGGCCAG
GCGGTACTCGCGGTACTGCTGCACGCACATCTCGCGGATCACCTTCGTCA
CCACTTTGTTCTCCATCTCCACCTCCGTTTGGTTTGCTGCCGCCACAGCC
TCGGAGGTGTTCTTCTTGGCAGCAGGGCCAATGCTGTACTCAGTCACTGT
GATGTTAAAGCAATCGGCCACGAAGACGTCCTGTGGCACGGGGCTGCTGT
AATCCCGGTAGTAAACCCGGTTGGGATAACGCGCCGAGTTCTCACTCCAC
CATCGGTACTCATCGGGGCTATCGAAGTGGTAGTTCATCCCTGACATAAC
GCGCCCCATGGCGTAGCCCCCCAAGCCCCCCACCACAGCACCCGCCGCTG
CTGCCCCCGCCACGTGCTTGAAGTTGGTTTTGGGGGGTTTCCATGGCTTC
TGGTTGTGGTAACTTCCTCCGCTGGATGGGTTGTAGCCTTGACCCCAGCC
TGGGTAACCTGGGTTATGGGGGTAGCCAGGGTTCTGGGGGTAGCCGGGGT
TATGGGGATAGCCAGGGTTGTGGGGGTACCCTGGGTTATGGGGGTACCCT
GGGTTATGAGGGTACCCCGGCTGATGAGGGTAGCTGGGCTGGCGATGGCA
CCTGGCGTCCCAACCGCTACCACTGGGTTTGCCTTTACCATTCTTGTAGA
GGGCGACCTCCTTGCAGACGGCGACCACCATGGCCACCAGGCAGCACGTG
GTGAGCAGGCTACACGTGGCTGCGAGCATAACGACGGACGCTGTTATGGC
GATGAGCACAGACCCGCCTCCGACCCCAGACCCACTGCCAGCATCACAAA
ATCGTCAGCGTAATCAAATTTTTCCCCAAAAATAAAGTTTGACCCCAAGA
GGAAGGGGGGAAGGGGAAGGTGTTGATTAGTAAAG

>Seq381 [Gallus gallus] Korean native chicken 75
GTGGACGGTAGCATCCATCAGTGCATGGCAAAAGGGTGGTGAGGAGGAGG
AGGAGGACGGCGAGCCAGGTGTCAGCAGGGTGCAGCTGGATGCCCGAGGC
CAGGCGGTACTCGCGGTACTGCTGCACGCACATCTCGCGGATCACCTTCG
TCACCACTTTGTTCTCCATCTCCACCTCCGTTTGGTTTGCTGCCGCCACA
GCCTCGGAGGTGTTCTTCTTGGCAGCAGGGCCAATGCTGTACTCAGTCAC
TGTGATGTTAAAGCAATCGGCCACGAAGACGTCCTGTGGCACGGGGCTGC
TGTAATCCCGGTAGTAAACCCGGTTGGGATAACGCGCCGAGTTCTCACTC
CACCATCGGTACTCATCGGGGCTATCGAAGTGGTAGTTCATCCCTGACAT
AACGCGCCCCATGGCGTAGCCCCCCAAGCCCCCCACCACAGCACCCGCCG
CTGCTGCCCCCGCCACGTGCTTGAAGTTGGTTTTGGGGGGTTTCCATGGC
TTCTGGTTGTGGTAACTTCCTCCGCTGGATGGGTTGTAGCCTTGACCCCA
GCCTGGGTAACCTGGGTTATGGGGGTAGCCAGGGTTCTGGGGGTAGCCGG
GGTTATGGGGATAGCCAGGGTTGTGGGGGTACCCTGGGTTATGGGGGTAC
CCTGGGTTATGAGGGTACCCCGGCTGATGAGGGTAGCTGGGCTGGCGATG
GCACCTGGGGTCCCAACGGCCACCAGTGGGTTTGCCTTTGCCATTGTTGT
AGACGGCGACCTCCGTGCAGACGGCGACCACCATGGCACACCACGCACAA
CGTGGTGAGGAGGCTACACGTGGCTGAGGAGCATAACGACGCACACTGTT
ATGGCGATGAAGCACAGACCCGCCTCCGACCCCCAGACCCCACTGCGAGC
ATCACAAAAATCTTCCACCGTAATCAAAATTTTTTCCCCCAAAAATCAGA
GGTTTATCCCAAAAAATTTTAAAACCGCCCCGCCCCCACCACCCCCAGGG
GGGGG

>Seq382 [Gallus gallus] Korean native chicken 76
GTGGACGACAGCATCCATCAGTGCATGGCAAAGGGTGGTGAGGAGGAGGA
GGAGGACGGCGAGCCAGGTGTCAGCAGGGTGCAGCTGGATGCCCGAGGCC
AGGCGGTACTCGCGGTACTGCTGCACGCACATCTCGCGGATCACCTTCGT
CACCACTTTGTTCTCCATCTCCACCTCCGTTTGGTTTGCTGCCGCCACAG
CCTCGGAGGTGTTCTTCTTGGCAGCAGGGCCAATGCTGTACTCAGTCACT
GTGATGTTAAAGCAATCGGCCACGAAGACGTCCTGTGGCACGGGGCTGCT
GTAATCCCGGTAGTAAACCCGGTTGGGATAACGCGCCGAGTTCTCACTCC
ACCATCGGTACTCATCGGGGCTATCGAAGTGGTAGTTCATCCCTGACATA
ACGCGCCCCATGGCGTAGCCCCCCAAGCCCCCCACCACAGCACCCGCCGC
TGCTGCCCCCGCCACGTGCTTGAAGTTGGTTTTGGGGGGTTTCCATGGCT
TCTGGTTGTGGTAACTTCCTCCGCTGGATGGGTTGTAGCCTTGACCCCAG
CCTGGGTAACCTGGGTTATGGGGGTAGCCAGGGTTCTGGGGGTAGCCGGG
GTTATGGGGATAGCCAGGGTTGTGGGGGTACCCTGGGTTATGGGGGTACC
CTGGGTTATGGGGGTACCCTGGGTTATGAGGGTAGCCCGGCTGGCGGGGA
TAGCTGGGCTGGCGATGGCTCCCGGCGCCCCAACCCCCACCACTGGGTTT
GCCTTTGCCCTTCTTGGAGAGGGCGACGTCGGTGCAGGCGGCGAGCAGCA
GGGCCAGCAGGCAGCAGGTGGTGAGGAGCCTAGCCATGGCTGCGGGCATA
AGGACACACACTGTTAGGGCAGTGAGCAGAGACCCCCCTCCAACCCCACC
CCACTGCGAGCATCACAAAATCTTCACCGAATCAGCCTTAACCCCAAAAA
GAAAAGGGTGATATAAGG

>Seq383 [Gallus gallus] Korean native chicken 77
GTGACGTCAGCATCCATCAGTGCATGGCAAAAGGGTGGTGAGGAGGAGGA
GGAGGACGGCGAGCCAGGTGTCAGCAGGGTGCAGCTGGATGCCCGAGGCC
AGGCGGTACTCGCGGTACTGCTGCACGCACATCTCGCGGATCACCTTCGT
CACCACTTTGTTCTCCATCTCCACCTCCGTTTGGTTTGCTGCCGCCACAG
CCTCGGAGGTGTTCTTCTTGGCAGCAGGGCCAATGCTGTACTCAGTCACT
GTGATGTTAAAGCAATCGGCCACGAAGACGTCCTGTGGCACGGGGCTGCT
GTAATCCCGGTAGTAAACCCGGTTGGGATAACGCGCCGAGTTCTCACTCC
ACCATCGGTACTCATCGGGGCTATCGAAGTGGTAGTTCATCCCTGACATA
ACGCGCCCCATGGCGTAGCCCCCCAAGCCCCCCACCACAGCACCCGCCGC
TGCTGCCCCCGCCACGTGCTTGAAGTTGGTTTTGGGGGGTTTCCATGGCT
TCTGGTTGTGGTAACTTCCTCCGCTGGATGGGTTGTAGCCTTGACCCCAG
CCTGGGTAACCTGGGTTATGGGGGTAGCCAGGGTTCTGGGGGTAGCCGGG
GTTATGGGGATAGCCAGGGTTGTGGGGGTACCCTGGGTTATGGGGGTACC
CTGGGTTATGGGGGTACCCTGGGTTATGAGGGTAGCCCGGCTGGCGGGGG
TAGCTGGGCTGGCGATGGCTCCCGGCGCCCCAACCCCCACCACTGGGTTT
GCCTTTGCCCTTCTTGGAGAGGGCGACGTCGGTGCAGGCGGCGAGCAGCA
GGGCCAGCAGGCAGCAGGTGGTGAGGAGCCTAGCCATGGCTGCGGGCATA
AGGACACACACTGTTAGGGCAGTGAGCAGAGACCCACCTCCCACTCCCAC
CCGCACTGCGAGCATCACGAGAATCTTCCACGAAACAGATTTTACCCCCA
CAAAAAAAGAGCGGGCGGGCGCGCGGGCGGC

>Seq384 [Gallus gallus] Korean native chicken 78
GTGGACGGCAGCATCCATCAGTGCATGGCAAAGGGTGGTGAGGAGGAGGA
GGAGGACGGCGAGCCAGGTGTCAGCAGGGTGCAGCTGGATGCCCGAGGCC
AGGCGGTACTCGCGGTACTGCTGCACGCACATCTCGCGGATCACCTTCGT
CACCACTTTGTTCTCCATCTCCACCTCCGTTTGGTTTGCTGCCGCCACAG
CCTCGGAGGTGTTCTTCTTGGCAGCAGGGCCAATGCTGTACTCAGTCACT
GTGATGTTAAAGCAATCGGCCACGAAGACGTCCTGTGGCACGGGGCTGCT
GTAATCCCGGTAGTAAACCCGGTTGGGATAACGCGCCGAGTTCTCACTCC
ACCATCGGTACTCATCGGGGCTATCGAAGTGGTAGTTCATCCCTGACATA
ACGCGCCCCATGGCGTAGCCCCCCAAGCCCCCCACCACAGCACCCGCCGC
TGCTGCCCCCGCCACGTGCTTGAAGTTGGTTTTGGGGGGTTTCCATGGCT
TCTGGTTGTGGTAACTTCCTCCGCTGGATGGGTTGTAGCCTTGACCCCAG
CCTGGGTAACCTGGGTTATGGGGGTAGCCAGGGTTCTGGGGGTAGCCGGG
GTTATGGGGATAGCCAGGGTTGTGGGGGTACCCTGGGTTATGGGGGTACC
CTGGGTTATGGGGGTACCCTGGGTTATGAGGGTAGCCCGGCTGGCGGGGG
TAGCTGGGCTGGCGATGGCTCCCGGCGCCCCAACCCCCACCACTGGGGTT
TGCCTTTGCCCTTCTTGGAGAGGGCGACGTCGGTGCAGGCGGCGAGCAGC
AGGGCCAGCAGGCAGCAGGTGGGTGAGGAGCCTAGCCATGGCTGCGGGGC
ATAAGGACACACACTGTTTAGGGCAGTGAGCAGAGACCCCCCTCCCACCC
CCACCCCCCACTGCAAGCATCACAAAAAATCTTCCACCGAATAGAAATTC
ATCCCCCACAAAACAAAAAGGGGGTTTTCCAAAAAAAATATAAAA

>Seq385 [Gallus gallus] Korean native chicken 79
AAGGGCGGAAGCATCCATCAGTGCATGGCAAAGGGTGGTGAGGAGGAGGA
GGAGGACGGCGAGCCAGGTGTCAGCAGGGTGCAGCTGGATGCCCGAGGCC
AGGCGGTACTCGCGGTACTGCTGCACGCACATCTCGCGGATCACCTTCGT
CACCACTTTGTTCTCCATCTCCACCTCCGTTTGGTTTGCTGCCGCCACAG
CCTCGGAGGTGTTCTTCTTGGCAGCAGGGCCAATGCTGTACTCAGTCACT
GTGATGTTAAAGCAATCGGCCACGAAGACGTCCTGTGGCACGGGGCTGCT
GTAATCCCGGTAGTAAACCCGGTTGGGATAACGCGCCGAGTTCTCACTCC
ACCATCGGTACTCATCGGGGCTATCGAAGTGGTAGTTCATCCCTGACATA
ACGCGCCCCATGGCGTAGCCCCCCAAGCCCCCCACCACAGCACCCGCCGC
TGCTGCCCCCGCCACGTGCTTGAAGTTGGTTTTGGGGGGTTTCCATGGCT
TCTGGTTGTGGTAACTTCCTCCGCTGGATGGGTTGTAGCCTTGACCCCAG
CCTGGGTAACCTGGGTTATGGGGGTAGCCAGGGTTCTGGGGGTAGCCGGG
GTTATGGGGATAGCCAGGGTTGTGGGGGTACCCTGGGTTATGGGGGTACC
CTGGGTTATGGGGGTACCCTGGGTTATGAGGGTAGCCCGGCTGGCGGGGG
TAGCTGGGCTGGCGATGGCTCCCGGCGCCCCAACCCCCACCACTGGGTTT
GCCTTTGCCCTTCTTGGAGAGGGCGACGTCGGTGCAGGCGGCGAGCAGCA
GGGCCAGCAGGCAGCAGGTGGTGAGGAGCCTAGCCATGGCTGCGGGCATA
AGGACACACACTGTTAGGGCAGTGAGCAGAGACCCCCCTCCCACCCCCAC
CCCCACTGCGAGCATCACAAAAATCTTCCCCGAAATCAGAATTTATCCCC
AAAAAGGAAAGGGGAAAAAGGA

>Seq386 [Gallus gallus] Korean native chicken 80
GCGACGGTGGCATCCATCAGTGCATGGCAAAAGGGTGGTGAGGAGGAGGA
GGAGGACGGCGAGCCAGGTGTCAGCAGGGTGCAGCTGGATGCCCGAGGCC
AGGCGGTACTCGCGGTACTGCTGCACGCACATCTCGCGGATCACCTTCGT
CACCACTTTGTTCTCCATCTCCACCTCCGTTTGGTTTGCTGCCGCCACAG
CCTCGGAGGTGTTCTTCTTGGCAGCAGGGCCAATGCTGTACTCAGTCACT
GTGATGTTAAAGCAATCGGCCACGAAGACGTCCTGTGGCACGGGGCTGCT
GTAATCCCGGTAGTAAACCCGGTTGGGATAACGCGCCGAGTTCTCACTCC
ACCATCGGTACTCATCGGGGCTATCGAAGTGGTAGTTCATCCCTGACATA
ACGCGCCCCATGGCGTAGCCCCCCAAGCCCCCCACCACAGCACCCGCCGC
TGCTGCCCCCGCCACGTGCTTGAAGTTGGTTTTGGGGGGTTTCCATGGCT
TCTGGTTGTGGTAACTTCCTCCGCTGGATGGGTTGTAGCCTTGACCCCAG
CCTGGGTAACCTGGGTTATGGGGGTAGCCAGGGTTCTGGGGGTAGCCGGG
GTTATGGGGATAGCCAGGGTTGTGGGGGTACCCTGGGTTATGGGGGTACC
CTGGGTTATGGGGGTACCCTGGGGTAATGAGGGTAGCCCGGCTGGCGGGG
GTAGCTGGGCTGGCGATGGCTCCCGGCGCCCCAACCCCCACCACTGGGTT
TGCCTTTGCCCTTCTTGGAGAGGGCGACGTCGGTGCAGGCGGCGAGCAGC
AGGGCCAGCAGGCAGCAGGTGGTGAGGAGCCTAGCCATGGCTGCGGGCAT
AAGGACACACACTGTTAGGGCAGTGAGCAGAGACCCCCCTCCCACCCCCA
CCCCCACTGCGAGCATCACAAAAATCTTCCACCGAATCAGAAATTACCCC
CAAAAAGAAAACGGCCACGCAACACAC

>Seq387 [Gallus gallus] Korean native chicken 81
GGGGAACGGAAGCATCCATCAGTGCATGGCAAAGGGTGGTGAGGAGGAGG
AGGAGGACGGCGAGCCAGGTGTCAGCAGGGTGCAGCTGGATGCCCGAGGC
CAGGCGGTACTCGCGGTACTGCTGCACGCACATCTCGCGGATCACCTTCG
TCACCACTTTGTTCTCCATCTCCACCTCCGTTTGGTTTGCTGCCGCCACA
GCCTCGGAGGTGTTCTTCTTGGCAGCAGGGCCAATGCTGTACTCAGTCAC
TGTGATGTTAAAGCAATCGGCCACGAAGACGTCCTGTGGCACGGGGCTGC
TGTAATCCCGGTAGTAAACCCGGTTGGGATAACGCGCCGAGTTCTCACTC
CACCATCGGTACTCATCGGGGCTATCGAAGTGGTAGTTCATCCCTGACAT
AACGCGCCCCATGGCGTAGCCCCCCAAGCCCCCCACCACAGCACCCGCCG
[truncated: 17,531 more chars]
